# Supplementary material for: Identification and functional characterization of bidirectional gene pairs and their intergenic regions in maize
Source: BMC Genomics. 2014 May 5;15(1):338. doi: 10.1186/1471-2164-15-338 (PMC4035068; doi:10.1186/1471-2164-15-338)
Supplement: Supplementary file 1 — Additional file 1: List of location annotations for BDGPs/BDTPs of five plants. (XLSX 1 MB) [file 12864_2013_6028_MOESM1_ESM.xlsx]

## Sheet: Zm-BDGPs
		List of location annotations for maize BDGPs
gene1	chromosome	reverse strand	start	end	gene2	chromosome	forward strand	start	end
GRMZM2G158838	9	-	835005	836879	GRMZM2G349983	9	+	837123	839497
GRMZM2G362470	9	-	1019312	1020511	GRMZM2G063717	9	+	1021047	1026622
GRMZM2G034991	9	-	2961213	2961902	GRMZM2G451394	9	+	2962701	2964114
GRMZM2G000231	9	-	7311823	7319955	GRMZM2G703223	9	+	7320951	7339614
GRMZM2G066373	9	-	8459603	8468658	GRMZM2G066358	9	+	8469357	8471020
GRMZM5G808624	9	-	9384737	9397387	AC213896.2_FG005	9	+	9398191	9400228
GRMZM2G122793	9	-	9964958	9969714	AC194719.3_FG002	9	+	9970215	9970754
GRMZM2G013318	9	-	11228822	11232943	GRMZM2G013607	9	+	11233051	11237099
GRMZM2G703370	9	-	11440061	11440240	GRMZM2G703371	9	+	11440599	11441096
GRMZM2G177215	9	-	11740467	11740769	GRMZM2G177098	9	+	11741082	11750066
GRMZM2G151913	9	-	12330734	12332609	GRMZM2G455306	9	+	12333588	12335412
GRMZM2G109720	9	-	13490732	13495909	AC212720.3_FG006	9	+	13496188	13496864
GRMZM2G328168	9	-	15365185	15366515	GRMZM2G328213	9	+	15366901	15368697
GRMZM2G398736	9	-	15585005	15586841	GRMZM5G843474	9	+	15586929	15589504
GRMZM2G160842	9	-	15601207	15609935	GRMZM5G831993	9	+	15610108	15615093
GRMZM2G005209	9	-	15991451	15994749	GRMZM2G005080	9	+	15995506	15996774
GRMZM2G017692	9	-	17813948	17816656	GRMZM2G017761	9	+	17816887	17819620
GRMZM2G178558	9	-	17824490	17827885	GRMZM2G140689	9	+	17828282	17831091
GRMZM2G016855	9	-	17856452	17859396	GRMZM2G016330	9	+	17859650	17863314
GRMZM2G352601	9	-	18613023	18613437	GRMZM2G022730	9	+	18613649	18616782
GRMZM2G173641	9	-	20462059	20467072	GRMZM2G173628	9	+	20467340	20469518
GRMZM2G106276	9	-	20869132	20870463	GRMZM2G405655	9	+	20871361	20873030
GRMZM2G370155	9	-	24333131	24334868	GRMZM2G069008	9	+	24334904	24362059
GRMZM5G882758	9	-	25262589	25264281	GRMZM5G825515	9	+	25264922	25268756
GRMZM2G042323	9	-	25809149	25815038	GRMZM2G042080	9	+	25815488	25818169
GRMZM2G093291	9	-	26474444	26478346	GRMZM2G393146	9	+	26478611	26486866
GRMZM2G332452	9	-	38405050	38409162	AC188756.2_FG004	9	+	38409974	38411526
GRMZM2G177132	9	-	45103770	45104933	GRMZM2G475673	9	+	45105890	45114848
AC215607.3_FG004	9	-	53951677	53952523	GRMZM2G163576	9	+	53952743	53954737
GRMZM5G846702	9	-	57947881	57948210	GRMZM2G366313	9	+	57948777	57960515
GRMZM5G817301	9	-	68053418	68053844	GRMZM2G141667	9	+	68054125	68055137
GRMZM5G877707	9	-	72804283	72804648	GRMZM5G897562	9	+	72805054	72806968
GRMZM5G822582	9	-	72883032	72883361	GRMZM2G109550	9	+	72883368	72887296
GRMZM5G857810	9	-	93352167	93352772	GRMZM2G394722	9	+	93353225	93360446
GRMZM2G105167	9	-	94243986	94248767	AC211394.4_FG004	9	+	94249084	94255465
GRMZM2G328578	9	-	99290227	99292754	GRMZM2G029345	9	+	99293248	99293939
GRMZM2G166837	9	-	99681812	99682833	GRMZM2G468428	9	+	99683390	99684022
GRMZM2G041068	9	-	100684092	100685375	GRMZM2G507533	9	+	100685631	100686182
GRMZM2G170148	9	-	110838700	110849958	GRMZM2G472077	9	+	110850417	110852484
GRMZM2G173871	9	-	111545047	111547074	GRMZM2G475594	9	+	111548018	111549364
AC206168.2_FG003	9	-	111639898	111644335	GRMZM2G067450	9	+	111644735	111649605
GRMZM2G144730	9	-	113470642	113476065	GRMZM2G446213	9	+	113476448	113478530
GRMZM5G830250	9	-	121026650	121050043	GRMZM2G302873	9	+	121050899	121054376
GRMZM5G811697	9	-	122030897	122034246	AC217887.3_FG003	9	+	122034879	122035325
GRMZM2G108272	9	-	126332627	126336173	GRMZM2G108309	9	+	126336491	126340954
GRMZM2G011520	9	-	126671626	126675008	GRMZM2G310321	9	+	126675364	126676737
GRMZM2G117746	9	-	127488783	127504918	GRMZM2G117779	9	+	127505081	127506243
GRMZM2G400806	9	-	129718707	129724983	AC193646.3_FG002	9	+	129725276	129726237
GRMZM2G379964	9	-	130233096	130243444	GRMZM2G080409	9	+	130243808	130245277
AC189753.3_FG002	9	-	133000512	133005724	GRMZM2G030669	9	+	133006477	133009531
GRMZM2G368350	9	-	134832346	134834322	AC205709.3_FG001	9	+	134834433	134835701
AC206223.3_FG004	9	-	137250532	137257691	GRMZM2G700011	9	+	137257978	137258933
GRMZM2G162467	9	-	138755543	138759491	GRMZM2G162460	9	+	138759622	138763332
GRMZM2G315730	9	-	138785631	138786354	GRMZM2G020953	9	+	138787278	138788486
GRMZM2G043892	9	-	141450932	141451429	GRMZM5G818232	9	+	141452069	141452353
GRMZM2G317895	9	-	141783441	141784043	GRMZM5G831481	9	+	141784901	141785644
GRMZM2G101001	9	-	142467307	142472205	GRMZM2G100988	9	+	142472715	142473732
GRMZM2G140799	9	-	143391688	143394080	GRMZM2G440918	9	+	143394526	143397331
GRMZM2G077711	9	-	148360499	148367366	GRMZM2G555972	9	+	148367702	148368712
GRMZM2G057950	9	-	151324688	151327418	GRMZM2G058037	9	+	151328307	151330161
GRMZM2G172014	9	-	153507185	153511463	GRMZM2G172021	9	+	153512431	153518262
GRMZM2G093964	9	-	155547390	155569689	GRMZM2G079066	9	+	155569809	155578955
GRMZM2G085872	1	-	2736650	2741182	GRMZM2G085885	1	+	2741608	2750630
GRMZM2G077760	1	-	3278525	3279776	GRMZM2G077769	1	+	3280273	3281467
GRMZM5G826824	1	-	6353416	6354652	GRMZM5G812553	1	+	6355290	6361707
GRMZM2G075870	1	-	8037341	8039339	GRMZM2G075901	1	+	8039587	8040405
GRMZM2G046888	1	-	8942632	8945089	GRMZM2G046919	1	+	8945349	8946887
GRMZM2G149254	1	-	9049358	9049879	GRMZM2G149257	1	+	9050133	9052999
AC191040.2_FG002	1	-	11788150	11789504	GRMZM2G445783	1	+	11790334	11793656
GRMZM2G472236	1	-	12248908	12249912	GRMZM2G169747	1	+	12250364	12252005
GRMZM2G103292	1	-	13445371	13453136	AC210834.4_FG011	1	+	13453713	13453940
GRMZM2G112793	1	-	14406150	14409113	GRMZM2G412674	1	+	14409462	14413333
GRMZM5G857303	1	-	14803265	14804370	GRMZM2G162725	1	+	14804662	14809417
GRMZM2G119852	1	-	15773796	15778609	GRMZM2G119933	1	+	15779186	15785411
GRMZM2G006626	1	-	19097736	19099499	GRMZM2G006631	1	+	19099991	19102005
GRMZM2G013855	1	-	20694941	20698635	GRMZM2G120631	1	+	20699430	20700232
GRMZM2G029000	1	-	20900687	20901539	GRMZM2G029055	1	+	20902295	20915630
GRMZM2G464510	1	-	21248686	21250409	GRMZM2G464515	1	+	21250625	21251334
GRMZM2G004422	1	-	21469310	21471441	GRMZM2G004523	1	+	21471914	21474815
GRMZM2G071217	1	-	24801900	24805494	GRMZM2G153814	1	+	24805620	24806963
GRMZM2G376074	1	-	25150275	25171105	GRMZM2G077045	1	+	25171943	25180175
GRMZM2G116292	1	-	31068644	31206122	GRMZM2G116823	1	+	31206890	31208507
GRMZM2G149646	1	-	33456802	33458639	GRMZM2G149647	1	+	33459256	33460463
GRMZM2G110023	1	-	33825379	33831090	GRMZM2G110004	1	+	33831813	33834240
GRMZM2G359879	1	-	34660616	34663923	GRMZM2G058870	1	+	34664608	34673432
GRMZM2G418575	1	-	37838675	37840955	GRMZM2G118208	1	+	37841937	37850322
GRMZM2G481529	1	-	38632794	38636740	AC208204.3_FG006	1	+	38637065	38637541
GRMZM2G308034	1	-	45938197	45940618	GRMZM2G006981	1	+	45941207	45942947
GRMZM2G032047	1	-	46124872	46126322	GRMZM2G030016	1	+	46126597	46129448
GRMZM2G311465	1	-	47986776	47988982	GRMZM2G017536	1	+	47989435	47993634
GRMZM2G326335	1	-	54265665	54267886	GRMZM2G023884	1	+	54268584	54271815
GRMZM2G133986	1	-	58363477	58368308	GRMZM2G134109	1	+	58368524	58370825
GRMZM2G124576	1	-	59670859	59675001	GRMZM2G425079	1	+	59675916	59723537
AC204530.4_FG003	1	-	61621307	61622780	GRMZM5G898740	1	+	61623552	61631442
GRMZM2G015902	1	-	64598032	64603232	GRMZM2G016281	1	+	64603682	64605669
GRMZM2G311822	1	-	65586594	65589570	GRMZM2G115025	1	+	65590458	65591196
GRMZM2G100452	1	-	65729353	65730886	GRMZM2G100497	1	+	65731126	65741938
GRMZM2G036543	1	-	74266619	74279039	GRMZM2G036484	1	+	74279345	74280060
GRMZM2G161459	1	-	92784602	92788875	GRMZM2G460422	1	+	92789843	92791172
GRMZM2G034383	1	-	97665362	97668364	GRMZM2G034096	1	+	97668422	97672700
GRMZM2G538829	1	-	106154406	106155205	GRMZM2G394410	1	+	106156047	106159925
GRMZM2G487778	1	-	126572045	126573393	AC214146.3_FG007	1	+	126574194	126574445
GRMZM2G087083	1	-	134441564	134441800	GRMZM2G174854	1	+	134441953	134443360
GRMZM2G321750	1	-	153100157	153103232	GRMZM2G321795	1	+	153103733	153112356
GRMZM2G429128	1	-	157173981	157177692	GRMZM2G429139	1	+	157178114	157180378
GRMZM2G130034	1	-	167851430	167863929	GRMZM2G130095	1	+	167864280	167870604
GRMZM2G049088	1	-	172807258	172815353	GRMZM2G049201	1	+	172815913	172822534
GRMZM2G013842	1	-	177553026	177554285	GRMZM2G314273	1	+	177554765	177557533
GRMZM2G059029	1	-	179722135	179723377	GRMZM2G358924	1	+	179724070	179724491
GRMZM2G098494	1	-	180935605	180953553	GRMZM2G399359	1	+	180954093	180955897
GRMZM2G107163	1	-	182898704	182903336	GRMZM2G107162	1	+	182903937	182905178
GRMZM2G113196	1	-	183779147	183780620	GRMZM2G113229	1	+	183781160	183783089
GRMZM2G080746	1	-	183985289	183993365	GRMZM2G080775	1	+	183993561	184006197
GRMZM2G419436	1	-	185739619	185740699	GRMZM2G119547	1	+	185741603	185742128
GRMZM2G362303	1	-	186633675	186639255	GRMZM2G308597	1	+	186640159	186640742
AC213857.4_FG001	1	-	187338417	187341110	GRMZM2G083755	1	+	187341766	187344871
GRMZM2G342437	1	-	188983389	188985663	GRMZM2G042622	1	+	188986180	188988366
GRMZM2G081160	1	-	197606142	197610494	GRMZM2G379773	1	+	197611014	197615536
GRMZM2G031169	1	-	199734955	199737964	AC206031.3_FG007	1	+	199738773	199739612
GRMZM2G328309	1	-	202395607	202409748	AC198871.3_FG002	1	+	202410121	202412988
AC208434.3_FG007	1	-	204433981	204435070	GRMZM2G103258	1	+	204435281	204440299
GRMZM2G067067	1	-	212191637	212196339	GRMZM2G422720	1	+	212196866	212211988
GRMZM2G078022	1	-	220892203	220897302	GRMZM2G078389	1	+	220897931	220903033
GRMZM5G893868	1	-	223369281	223369643	GRMZM5G880435	1	+	223370110	223371694
GRMZM2G449478	1	-	227581246	227584249	GRMZM2G449479	1	+	227585159	227587866
GRMZM2G165963	1	-	230957244	230960489	GRMZM2G465734	1	+	230961043	230961586
GRMZM5G849915	1	-	231597834	231598232	GRMZM5G820503	1	+	231599029	231599433
GRMZM2G148323	1	-	232041908	232053896	GRMZM2G448054	1	+	232054431	232058473
GRMZM2G351261	1	-	234367988	234385600	GRMZM2G351248	1	+	234386317	234392922
GRMZM5G849851	1	-	234658393	234658722	GRMZM5G854146	1	+	234659420	234660776
GRMZM2G314361	1	-	234728494	234729616	GRMZM2G314328	1	+	234729688	234734594
GRMZM2G301031	1	-	236223434	236230410	GRMZM2G001606	1	+	236230802	236232851
AC214267.3_FG004	1	-	239433804	239434927	GRMZM2G108410	1	+	239435522	239437280
GRMZM2G339203	1	-	241348529	241355913	GRMZM2G035594	1	+	241356760	241361152
GRMZM2G146589	1	-	246702682	246710172	GRMZM2G146486	1	+	246710302	246723700
GRMZM2G374024	1	-	247424159	247425610	GRMZM2G074899	1	+	247425822	247450490
GRMZM2G074193	1	-	248849467	248853447	GRMZM2G074024	1	+	248853576	248860904
GRMZM2G364127	1	-	250090663	250091118	GRMZM2G065498	1	+	250091962	250093535
GRMZM2G342105	1	-	253767677	253777541	AC211910.4_FG005	1	+	253777693	253778175
GRMZM2G329757	1	-	255638116	255638364	GRMZM2G329740	1	+	255639238	255646058
GRMZM2G014951	1	-	260654968	260656238	GRMZM2G014934	1	+	260656556	260659264
GRMZM2G123159	1	-	264164685	264167838	GRMZM2G123128	1	+	264168043	264172500
GRMZM5G810275	1	-	264738968	264743408	GRMZM2G002687	1	+	264743594	264751569
GRMZM5G814549	1	-	267571724	267573592	GRMZM2G009442	1	+	267574111	267580299
GRMZM2G457346	1	-	268936878	268937518	AC190496.1_FG002	1	+	268938233	268939040
GRMZM2G327208	1	-	270733882	270735208	GRMZM2G413835	1	+	270735871	270743295
AC190915.3_FG007	1	-	273890690	273891308	GRMZM2G361662	1	+	273891884	273896635
GRMZM2G133652	1	-	274061152	274064624	GRMZM2G133749	1	+	274064762	274070846
GRMZM2G078275	1	-	275677365	275687971	GRMZM2G078252	1	+	275688123	275691017
GRMZM2G072653	1	-	280840476	280842822	GRMZM2G376668	1	+	280843096	280843971
GRMZM2G122139	1	-	282667704	282685087	AC177890.3_FG005	1	+	282685996	282686490
GRMZM2G040145	1	-	285209336	285219002	GRMZM2G039906	1	+	285219204	285229471
GRMZM2G074404	1	-	287705805	287714917	GRMZM2G132971	1	+	287715096	287719302
GRMZM2G397190	1	-	288538451	288539426	GRMZM2G096241	1	+	288539706	288541456
GRMZM2G047223	1	-	290130904	290135727	GRMZM2G349062	1	+	290135976	290138852
GRMZM2G439654	1	-	291449994	291450569	GRMZM2G704127	1	+	291450629	291450946
GRMZM2G093712	1	-	293393278	293408785	GRMZM2G093725	1	+	293409174	293410841
GRMZM2G068244	1	-	293644603	293647117	GRMZM2G068443	1	+	293647238	293649522
GRMZM2G156848	1	-	294633986	294636466	GRMZM2G156937	1	+	294636654	294644336
GRMZM2G114692	1	-	295762286	295768149	GRMZM2G114775	1	+	295768837	295770331
GRMZM2G053803	1	-	296002128	296008705	GRMZM2G351160	1	+	296008817	296016704
GRMZM2G170137	1	-	296769449	296775077	GRMZM2G470382	1	+	296775696	296780964
AC217358.3_FG005	1	-	296891350	296893628	GRMZM5G881369	1	+	296894441	296899628
GRMZM2G304657	1	-	297167229	297168925	GRMZM2G304638	1	+	297169418	297180338
GRMZM2G016774	1	-	297787014	297795600	GRMZM2G316345	1	+	297796255	297797107
GRMZM2G022269	1	-	298408224	298413579	GRMZM2G022248	1	+	298414105	298418660
GRMZM2G422671	1	-	298962233	298963504	GRMZM2G422670	1	+	298964498	298966207
GRMZM2G138053	1	-	299407831	299409958	GRMZM2G137968	1	+	299410023	299418768
GRMZM2G377487	1	-	300437138	300444136	AC177899.2_FG009	1	+	300444330	300446450
GRMZM2G377477	1	-	300462178	300464021	GRMZM2G077222	1	+	300464398	300469096
GRMZM2G089830	4	-	4706034	4706834	GRMZM5G891430	4	+	4706992	4711024
GRMZM2G583640	4	-	4831899	4833144	GRMZM2G165341	4	+	4833380	4835096
GRMZM5G835418	4	-	8899536	8900597	AC196002.2_FG002	4	+	8901387	8901950
GRMZM2G011896	4	-	10031710	10037921	AC196262.4_FG006	4	+	10038130	10040047
GRMZM2G111228	4	-	26614385	26652644	GRMZM2G111261	4	+	26652767	26655098
GRMZM2G319062	4	-	28070496	28072903	GRMZM2G013519	4	+	28073159	28075126
GRMZM2G124115	4	-	31099185	31099927	GRMZM2G059445	4	+	31100497	31102682
GRMZM5G870572	4	-	33696960	33704635	GRMZM2G390096	4	+	33704886	33705815
GRMZM2G008273	4	-	37103905	37110522	AC205722.3_FG004	4	+	37111380	37162542
GRMZM2G135526	4	-	39593246	39595803	GRMZM2G135547	4	+	39596593	39600245
GRMZM2G360352	4	-	40384514	40387691	GRMZM2G059325	4	+	40388675	40391505
GRMZM2G032367	4	-	53673036	53676735	GRMZM2G337128	4	+	53676950	53678134
GRMZM2G117786	4	-	82008782	82012777	GRMZM2G117811	4	+	82012907	82013851
GRMZM2G095552	4	-	82775881	82780830	GRMZM2G095663	4	+	82781154	82782678
GRMZM2G054655	4	-	111692557	111693358	GRMZM2G054548	4	+	111693468	111696924
GRMZM2G041344	4	-	123185031	123186547	AC209926.4_FG002	4	+	123187223	123187858
GRMZM5G864784	4	-	136039587	136041651	GRMZM5G806469	4	+	136042171	136042858
GRMZM2G067417	4	-	136058258	136066294	GRMZM2G366392	4	+	136066791	136069510
GRMZM2G461537	4	-	145316664	145318896	GRMZM2G161696	4	+	145319297	145324422
GRMZM2G702612	4	-	145688353	145689813	GRMZM2G702613	4	+	145689914	145691825
GRMZM2G410150	4	-	159745861	159753993	GRMZM2G110287	4	+	159754943	159757904
GRMZM2G061303	4	-	162342026	162344517	GRMZM5G812170	4	+	162344932	162345619
GRMZM2G020438	4	-	162590482	162599984	GRMZM2G325589	4	+	162600484	162601598
GRMZM2G020191	4	-	164388831	164389373	GRMZM2G020162	4	+	164389599	164389886
GRMZM2G059908	4	-	164731347	164731640	AC185642.4_FG001	4	+	164731972	164732298
GRMZM2G392951	4	-	164772898	164773496	GRMZM2G093262	4	+	164773744	164774928
GRMZM2G351636	4	-	165224233	165224904	GRMZM2G351637	4	+	165225131	165225418
GRMZM2G021248	4	-	165830179	165831174	GRMZM2G021339	4	+	165831909	165834118
GRMZM2G347047	4	-	168736714	168738634	GRMZM2G045294	4	+	168739234	168740533
GRMZM2G417682	4	-	169795930	169801411	GRMZM2G118579	4	+	169801823	169803627
GRMZM2G096343	4	-	170007004	170017001	GRMZM2G544441	4	+	170017804	170020792
GRMZM2G102200	4	-	171673499	171674430	GRMZM2G402319	4	+	171674702	171676783
GRMZM2G410487	4	-	172996195	172997403	GRMZM2G108284	4	+	172998043	173001754
GRMZM2G070138	4	-	175130526	175133952	GRMZM2G070239	4	+	175134158	175138628
GRMZM2G344977	4	-	180213991	180218307	GRMZM2G344936	4	+	180219081	180220461
GRMZM2G461230	4	-	181716160	181720499	GRMZM2G161553	4	+	181720658	181724139
GRMZM2G033089	4	-	184155424	184156216	GRMZM2G033086	4	+	184156544	184157088
GRMZM2G060465	4	-	184862676	184863499	GRMZM2G060322	4	+	184864096	184866160
GRMZM2G174782	4	-	185725611	185727980	GRMZM2G174797	4	+	185728025	185732397
GRMZM2G076087	4	-	186841262	186849745	GRMZM2G075942	4	+	186849925	186874756
GRMZM2G702746	4	-	187743606	187744011	GRMZM2G702747	4	+	187744640	187744956
AC190609.3_FG002	4	-	194340222	194342295	AC190609.3_FG003	4	+	194342557	194343985
GRMZM2G149836	4	-	195617307	195619047	GRMZM2G149843	4	+	195619489	195622261
GRMZM2G079436	4	-	201108433	201111648	GRMZM2G079477	4	+	201112049	201116113
GRMZM2G137145	4	-	209560831	209566541	GRMZM2G435592	4	+	209567531	209569678
AC184764.3_FG006	4	-	212215453	212216504	GRMZM2G175453	4	+	212217156	212221437
GRMZM2G523169	4	-	218665330	218665824	GRMZM2G067910	4	+	218666642	218680650
GRMZM2G702814	4	-	219579696	219580987	GRMZM2G096958	4	+	219581608	219585123
GRMZM2G156238	4	-	219706643	219722214	GRMZM2G156283	4	+	219722735	219724260
AC185300.4_FG002	4	-	228011331	228012407	GRMZM2G092321	4	+	228012641	228014534
GRMZM2G345055	4	-	228030385	228034349	GRMZM2G044848	4	+	228035015	228038111
GRMZM2G155822	4	-	233204450	233208527	GRMZM2G030542	4	+	233209443	233212350
GRMZM2G336761	4	-	234399982	234404276	GRMZM2G039848	4	+	234404605	234407558
GRMZM2G132854	4	-	236557108	236560756	GRMZM2G433609	4	+	236561440	236566729
GRMZM2G166145	4	-	237494138	237497773	GRMZM2G166044	4	+	237498084	237500110
GRMZM2G117346	4	-	237676754	237682663	GRMZM2G117441	4	+	237682905	237684737
GRMZM2G133988	4	-	238487230	238496342	GRMZM2G435219	4	+	238496632	238498467
GRMZM2G373914	4	-	239123180	239127178	GRMZM2G106053	4	+	239127221	239128534
GRMZM2G324162	4	-	239129384	239130094	GRMZM2G023399	4	+	239130824	239135058
GRMZM2G024310	4	-	239151749	239155715	GRMZM2G324285	4	+	239156008	239158318
AC205853.3_FG014	4	-	239203068	239206028	GRMZM2G121520	4	+	239206292	239208165
GRMZM2G074423	4	-	239623748	239627091	GRMZM2G074414	4	+	239627275	239630488
AC193744.3_FG009	4	-	240994205	240995056	GRMZM2G315594	4	+	240995735	241004480
GRMZM2G134889	4	-	241233055	241239106	GRMZM2G134806	4	+	241239335	241241698
GRMZM2G309624	5	-	235289	239277	GRMZM2G424981	5	+	239990	248681
GRMZM2G083081	5	-	920313	923543	GRMZM2G082976	5	+	923899	928546
GRMZM5G851103	5	-	1330276	1332886	GRMZM2G144273	5	+	1333304	1341577
GRMZM2G148937	5	-	1543677	1546723	GRMZM2G134270	5	+	1547181	1552960
GRMZM2G133481	5	-	1813953	1814503	GRMZM2G436250	5	+	1814913	1815566
GRMZM2G701286	5	-	3392062	3392782	AC210013.4_FG011	5	+	3393450	3397191
GRMZM2G423734	5	-	4009587	4011293	GRMZM2G556417	5	+	4011667	4012028
GRMZM5G861451	5	-	5197255	5198826	GRMZM5G874903	5	+	5199220	5201271
GRMZM2G351716	5	-	5544078	5547067	GRMZM2G050741	5	+	5547442	5550490
GRMZM2G132121	5	-	7521207	7523752	GRMZM2G131998	5	+	7523923	7527464
GRMZM2G129554	5	-	9173185	9184056	GRMZM2G129681	5	+	9184201	9186663
GRMZM2G160611	5	-	9659643	9662559	GRMZM2G160606	5	+	9663533	9665389
GRMZM2G157172	5	-	11938644	11945870	GRMZM2G457881	5	+	11946345	11954653
GRMZM2G102598	5	-	12217752	12218110	GRMZM2G102601	5	+	12219091	12224347
GRMZM2G102692	5	-	12227756	12230558	GRMZM2G102711	5	+	12230943	12248740
GRMZM2G166099	5	-	14016975	14020255	GRMZM2G166094	5	+	14021143	14022417
GRMZM2G176723	5	-	14592921	14593719	GRMZM2G176688	5	+	14594042	14608590
GRMZM2G094900	5	-	14650208	14653205	AC194402.2_FG004	5	+	14653637	14654221
GRMZM2G364373	5	-	15647340	15649742	GRMZM2G065194	5	+	15650410	15655937
AC217550.3_FG006	5	-	15724502	15725019	GRMZM2G100246	5	+	15725881	15731553
GRMZM2G090642	5	-	20801448	20803167	GRMZM2G090669	5	+	20804066	20807844
GRMZM2G376743	5	-	23763272	23765390	AC202396.4_FG010	5	+	23766360	23766972
GRMZM2G034276	5	-	24714130	24723815	GRMZM2G338853	5	+	24724270	24727270
GRMZM2G404920	5	-	25026729	25028124	GRMZM2G105987	5	+	25028407	25030076
GRMZM2G123492	5	-	30595540	30596065	GRMZM2G123495	5	+	30596598	30600002
AC212000.3_FG001	5	-	37833955	37835712	GRMZM2G122805	5	+	37836454	37846968
GRMZM2G136901	5	-	38845776	38858324	GRMZM2G436064	5	+	38858745	38859757
GRMZM5G829337	5	-	45587400	45587845	GRMZM2G121704	5	+	45587975	45588869
GRMZM2G148790	5	-	46526520	46528270	GRMZM2G148807	5	+	46529019	46538405
AC201815.4_FG001	5	-	47675016	47676908	GRMZM2G464043	5	+	47677118	47678037
GRMZM2G163544	5	-	48443928	48449237	GRMZM2G463913	5	+	48449471	48451502
GRMZM2G177828	5	-	49897243	49899430	GRMZM2G177915	5	+	49900292	49900834
GRMZM2G028910	5	-	52695459	52742903	GRMZM2G061596	5	+	52743403	52745641
GRMZM2G061485	5	-	52747938	52757492	GRMZM2G168920	5	+	52757705	52760813
GRMZM2G089119	5	-	58203475	58204559	GRMZM2G089050	5	+	58204627	58209201
GRMZM2G439203	5	-	59039531	59044477	GRMZM2G439198	5	+	59044890	59050750
AC207107.4_FG001	5	-	61958269	61959084	AC207107.4_FG002	5	+	61959885	61963506
GRMZM2G152056	5	-	62194547	62197183	GRMZM2G152111	5	+	62197397	62202236
GRMZM2G074957	5	-	68395460	68398901	GRMZM2G074956	5	+	68399137	68401276
GRMZM2G068277	5	-	70625389	70628424	GRMZM2G338327	5	+	70629356	70658389
GRMZM2G168762	5	-	74616842	74620998	GRMZM2G168791	5	+	74621198	74625869
GRMZM2G409658	5	-	82423451	82427210	GRMZM2G111201	5	+	82427780	82431853
GRMZM2G138516	5	-	87411176	87414680	GRMZM2G138527	5	+	87414860	87419429
GRMZM2G119890	5	-	97172054	97174078	GRMZM2G119921	5	+	97174141	97175862
GRMZM2G431291	5	-	97678423	97707459	GRMZM2G132358	5	+	97708053	97710095
GRMZM2G151755	5	-	121050398	121052235	GRMZM2G451806	5	+	121052682	121058677
GRMZM2G091653	5	-	144522925	144523424	AC211190.4_FG004	5	+	144524223	144527893
GRMZM2G467391	5	-	154980123	154982580	GRMZM2G167356	5	+	154983548	154988021
GRMZM2G028366	5	-	155030183	155038462	AC202567.4_FG004	5	+	155039021	155044154
GRMZM2G159544	5	-	158040217	158042269	AC200215.3_FG002	5	+	158043176	158045732
GRMZM2G043387	5	-	158301439	158302409	GRMZM2G341770	5	+	158303275	158306368
GRMZM2G062499	5	-	161193788	161197977	GRMZM5G840726	5	+	161198555	161199236
GRMZM2G043602	5	-	163113974	163119453	GRMZM2G043893	5	+	163119534	163122972
GRMZM2G391831	5	-	163651024	163654011	GRMZM5G836969	5	+	163654420	163654560
GRMZM2G074017	5	-	169230917	169231972	GRMZM2G073950	5	+	169232491	169237426
GRMZM2G092609	5	-	170063633	170068142	GRMZM2G092588	5	+	170068552	170073578
GRMZM2G128146	5	-	173685524	173688118	GRMZM2G128189	5	+	173688239	173694943
GRMZM2G064255	5	-	174407787	174408734	GRMZM2G063864	5	+	174409725	174413665
GRMZM5G808596	5	-	174445772	174446221	AC194321.3_FG009	5	+	174446738	174447238
GRMZM5G896337	5	-	177663621	177668212	GRMZM2G459166	5	+	177668908	177670329
GRMZM2G556845	5	-	178945110	178949862	GRMZM5G810058	5	+	178949970	178950493
GRMZM2G092743	5	-	179930604	179931406	GRMZM2G092672	5	+	179931540	179933734
GRMZM2G081826	5	-	183480806	183483423	GRMZM2G081955	5	+	183483530	183485782
GRMZM2G004752	5	-	192252759	192253857	GRMZM5G844123	5	+	192254821	192256468
GRMZM2G325038	5	-	200438375	200439307	GRMZM2G028605	5	+	200439515	200440357
GRMZM2G170595	5	-	201666965	201670175	GRMZM2G170588	5	+	201671161	201672096
GRMZM2G012213	5	-	204315354	204318116	GRMZM2G012044	5	+	204318262	204322524
GRMZM2G334142	5	-	206307947	206316209	GRMZM2G429669	5	+	206316435	206317301
GRMZM2G162216	5	-	206742032	206743244	GRMZM2G162233	5	+	206743462	206745010
GRMZM2G101438	5	-	209688174	209693685	GRMZM2G101463	5	+	209693887	209699045
GRMZM2G458249	5	-	211269033	211269799	GRMZM2G161800	5	+	211270629	211271651
GRMZM2G143535	5	-	211439946	211442840	GRMZM5G862882	5	+	211443489	211445745
GRMZM2G017923	5	-	213284693	213288892	GRMZM2G017868	5	+	213289130	213295320
GRMZM2G467756	5	-	214077718	214078206	GRMZM5G847230	5	+	214078994	214079444
GRMZM2G481027	5	-	214137019	214142243	GRMZM2G180384	5	+	214143136	214146617
GRMZM2G013981	5	-	215833318	215836436	AC232393.1_FG009	5	+	215836583	215838313
GRMZM2G171801	5	-	216436330	216441161	GRMZM2G171662	5	+	216441183	216444541
GRMZM5G842058	5	-	216693758	216695321	AC208348.3_FG012	5	+	216695478	216697052
GRMZM2G062424	5	-	216950663	216951423	GRMZM2G362341	5	+	216951816	216955837
GRMZM2G436199	2	-	1717758	1719248	GRMZM2G137574	2	+	1720187	1724956
GRMZM2G009994	2	-	2539368	2545834	GRMZM2G010257	2	+	2545896	2547904
GRMZM2G119916	2	-	3182366	3184688	GRMZM2G119941	2	+	3185602	3188957
GRMZM2G391741	2	-	4050541	4053702	GRMZM2G029113	2	+	4054382	4056323
GRMZM2G386362	2	-	4618751	4620557	GRMZM2G534175	2	+	4621264	4621507
GRMZM2G142048	2	-	4983678	4988019	GRMZM2G443885	2	+	4988818	4991087
GRMZM2G177145	2	-	5097862	5098230	GRMZM2G334514	2	+	5098451	5099342
GRMZM2G032209	2	-	5101569	5106552	GRMZM2G032022	2	+	5106696	5115025
GRMZM2G096546	2	-	5300892	5302879	GRMZM2G096577	2	+	5303611	5304697
GRMZM2G023037	2	-	6017746	6030234	GRMZM2G022836	2	+	6030860	6032164
GRMZM2G004352	2	-	6470740	6473603	GRMZM2G305007	2	+	6473777	6482852
GRMZM2G106393	2	-	6981543	6982313	GRMZM2G106384	2	+	6983201	6985379
GRMZM2G406977	2	-	6999485	7004282	GRMZM2G106010	2	+	7005255	7010368
GRMZM2G702918	2	-	8169402	8169640	GRMZM2G389135	2	+	8170257	8170708
GRMZM2G337011	2	-	9312633	9313548	GRMZM2G041518	2	+	9314189	9318146
GRMZM2G044800	2	-	10477304	10479869	GRMZM2G045331	2	+	10480118	10485731
GRMZM2G040917	2	-	11364076	11365095	GRMZM2G040878	2	+	11366011	11367995
GRMZM2G040493	2	-	11375322	11378130	GRMZM5G870080	2	+	11378192	11382207
GRMZM2G156581	2	-	12009771	12011967	GRMZM2G456132	2	+	12012398	12016677
GRMZM2G314386	2	-	14530124	14533959	GRMZM2G017197	2	+	14534118	14537917
GRMZM2G430500	2	-	14891652	14892023	GRMZM2G129399	2	+	14892972	14893775
GRMZM2G020826	2	-	21278533	21281100	GRMZM2G021035	2	+	21281472	21282337
GRMZM2G545802	2	-	22196907	22230503	GRMZM5G860469	2	+	22231026	22241771
GRMZM2G082670	2	-	28702690	28703731	GRMZM2G082677	2	+	28704049	28704731
GRMZM2G154397	2	-	32491968	32495438	AC197575.3_FG008	2	+	32496378	32499262
GRMZM2G323672	2	-	32593603	32637089	GRMZM2G323679	2	+	32637801	32639325
AC226225.1_FG004	2	-	34686791	34687549	GRMZM2G364901	2	+	34688186	34701280
GRMZM2G330430	2	-	39425347	39428132	AC213693.3_FG003	2	+	39428420	39428743
GRMZM2G130085	2	-	42106360	42113747	GRMZM2G430362	2	+	42114006	42115889
GRMZM2G021464	2	-	45769897	45777953	GRMZM2G021831	2	+	45778701	45780304
GRMZM2G047705	2	-	49978830	49984388	GRMZM2G047512	2	+	49984668	49987780
GRMZM2G157869	2	-	52494806	52495922	GRMZM2G157822	2	+	52496426	52503174
GRMZM2G091169	2	-	59279524	59281052	GRMZM2G091124	2	+	59282023	59284689
GRMZM2G373828	2	-	63695063	63751233	GRMZM2G373849	2	+	63751727	63753033
GRMZM2G019056	2	-	71605818	71606598	GRMZM2G019085	2	+	71607050	71607669
GRMZM2G026918	2	-	74078457	74086371	GRMZM2G027219	2	+	74086504	74089290
GRMZM5G874179	2	-	77798116	77798481	GRMZM5G817582	2	+	77798886	77799221
GRMZM5G874179	2	-	77798116	77798481	GRMZM2G037955	2	+	77799414	77800277
GRMZM2G475482	2	-	77876572	77878563	GRMZM2G587865	2	+	77878792	77880255
GRMZM2G174092	2	-	77881502	77882743	GRMZM5G837568	2	+	77882992	77883325
GRMZM2G573072	2	-	83015007	83016416	GRMZM5G851403	2	+	83016628	83016948
GRMZM5G803503	2	-	95153987	95154395	GRMZM2G100295	2	+	95154606	95155019
GRMZM5G844124	2	-	95157856	95158125	GRMZM2G400925	2	+	95158504	95158916
GRMZM5G878497	2	-	101248194	101254719	GRMZM5G873389	2	+	101255467	101256643
GRMZM2G703132	2	-	109211491	109212951	GRMZM2G324340	2	+	109213052	109214909
GRMZM2G087212	2	-	130989985	130996756	GRMZM2G534113	2	+	130997363	130997793
AC205544.3_FG004	2	-	140056166	140057095	GRMZM2G006765	2	+	140057140	140059599
AC206611.3_FG003	2	-	145042907	145044461	GRMZM2G430607	2	+	145044738	145052264
GRMZM2G537291	2	-	146194741	146200435	GRMZM2G391684	2	+	146200638	146205114
GRMZM5G890665	2	-	152914993	152919109	GRMZM5G866336	2	+	152919304	152920445
GRMZM2G166230	2	-	157234438	157235974	GRMZM2G166245	2	+	157236115	157238655
GRMZM2G703247	2	-	169533831	169534636	GRMZM2G048202	2	+	169535124	169536039
GRMZM2G173926	2	-	170036633	170039251	GRMZM2G475257	2	+	170039847	170041591
GRMZM2G047910	2	-	170148035	170150653	GRMZM2G346757	2	+	170151249	170152993
GRMZM2G048411	2	-	188152279	188158014	GRMZM2G048392	2	+	188158193	188162796
GRMZM2G379437	2	-	189523981	189526675	GRMZM2G080390	2	+	189527601	189528913
GRMZM2G305864	2	-	190844040	190847411	GRMZM2G007885	2	+	190847628	190854489
AC199782.5_FG001	2	-	194391631	194395595	GRMZM2G703309	2	+	194395979	194396984
GRMZM5G892094	2	-	196298844	196302551	GRMZM2G050268	2	+	196302759	196305162
GRMZM2G108981	2	-	196523854	196526285	GRMZM2G409722	2	+	196527072	196528446
AC205673.3_FG006	2	-	197008283	197009119	GRMZM2G042741	2	+	197009278	197010343
GRMZM2G512469	2	-	197443591	197448363	GRMZM2G048582	2	+	197448498	197453730
GRMZM5G819999	2	-	197763259	197766446	GRMZM5G887647	2	+	197767266	197771578
GRMZM2G133421	2	-	199816376	199822867	GRMZM5G814007	2	+	199822895	199825927
GRMZM2G417715	2	-	200091274	200092344	GRMZM2G117572	2	+	200093026	200095298
GRMZM5G831305	2	-	201577288	201588526	GRMZM2G076796	2	+	201589438	201590747
GRMZM2G179459	2	-	202311089	202316418	GRMZM2G179452	2	+	202317395	202318932
GRMZM2G127729	2	-	203052532	203058219	GRMZM2G127714	2	+	203058550	203064554
GRMZM2G329353	2	-	203515643	203517184	GRMZM5G895534	2	+	203517456	203518643
GRMZM2G063263	2	-	204426996	204429728	GRMZM2G063238	2	+	204430327	204434040
GRMZM2G099285	2	-	205948468	205950697	GRMZM2G099270	2	+	205951029	205955901
GRMZM2G343426	2	-	209805026	209806599	GRMZM2G343445	2	+	209807096	209819838
GRMZM2G020231	2	-	212135155	212136663	GRMZM5G851698	2	+	212136880	212139777
GRMZM2G064938	2	-	212648385	212649098	GRMZM2G064941	2	+	212649453	212650346
GRMZM5G812660	2	-	213161184	213162624	GRMZM2G703373	2	+	213162946	213164673
GRMZM2G337514	2	-	217115324	217115790	GRMZM2G031125	2	+	217116419	217119875
GRMZM2G124809	2	-	220923627	220927138	GRMZM2G426004	2	+	220927912	220943590
GRMZM2G009032	2	-	222215687	222218698	GRMZM2G311011	2	+	222219246	222220527
GRMZM2G175882	2	-	223388383	223389434	GRMZM5G875676	2	+	223389828	223394432
GRMZM2G053384	2	-	226676462	226678841	GRMZM2G353343	2	+	226679089	226680887
GRMZM2G131443	2	-	230286713	230300365	GRMZM2G131440	2	+	230301225	230306715
GRMZM2G152287	2	-	230413146	230413858	GRMZM2G152258	2	+	230414138	230415824
GRMZM2G412503	2	-	233176330	233176926	GRMZM2G111172	2	+	233177295	233179260
GRMZM2G037923	2	-	233733037	233739306	GRMZM2G340130	2	+	233739740	233744213
GRMZM5G822237	2	-	233911579	233912686	GRMZM2G330772	2	+	233913446	233917819
GRMZM2G399844	2	-	234223777	234227624	GRMZM2G098637	2	+	234228105	234230681
GRMZM2G445057	3	-	5567774	5571576	GRMZM2G143246	3	+	5571644	5577275
GRMZM2G314934	3	-	8341415	8342491	GRMZM2G015805	3	+	8343005	8344148
GRMZM2G066413	3	-	12289349	12292072	GRMZM2G066362	3	+	12292951	12297453
GRMZM2G334740	3	-	15235783	15236807	GRMZM2G334741	3	+	15237044	15237956
AC206350.3_FG005	3	-	15433008	15434096	GRMZM2G401606	3	+	15435063	15437648
GRMZM2G079625	3	-	18010870	18014247	GRMZM2G384128	3	+	18014709	18015875
GRMZM2G393436	3	-	18327435	18329650	AC213353.3_FG004	3	+	18329999	18330649
GRMZM2G044552	3	-	19246912	19250084	GRMZM2G044697	3	+	19250145	19255632
GRMZM2G049672	3	-	32024815	32032678	GRMZM2G049895	3	+	32033593	32037043
AC200904.3_FG003	3	-	33170529	33174333	GRMZM2G359185	3	+	33174988	33182276
GRMZM2G431306	3	-	39472712	39476212	GRMZM2G132465	3	+	39476674	39479631
GRMZM2G151674	3	-	49986084	49987597	GRMZM2G151807	3	+	49988191	49990731
GRMZM2G096010	3	-	55155413	55167692	GRMZM2G396825	3	+	55167963	55170910
AC207814.3_FG003	3	-	58532609	58535597	AC207814.3_FG002	3	+	58536324	58537469
GRMZM2G480380	3	-	86901385	86902872	GRMZM2G480381	3	+	86903340	86905602
AC218973.3_FG003	3	-	93826258	93827085	GRMZM2G106748	3	+	93827689	93831548
GRMZM2G400821	3	-	105416092	105417227	GRMZM5G892762	3	+	105418213	105418823
GRMZM2G362306	3	-	113424897	113429881	GRMZM2G062080	3	+	113430819	113432188
GRMZM2G114613	3	-	122103082	122106630	GRMZM2G114584	3	+	122107547	122114417
AC208930.3_FG007	3	-	129214698	129217288	GRMZM2G421565	3	+	129217405	129220707
GRMZM2G402368	3	-	140682835	140687208	AC196170.2_FG003	3	+	140687785	140688711
GRMZM2G006753	3	-	141490353	141492349	GRMZM2G409086	3	+	141493087	141494756
AC195980.2_FG004	3	-	143816344	143819100	GRMZM2G164482	3	+	143819458	143820172
GRMZM2G174221	3	-	145737418	145740276	GRMZM2G174196	3	+	145740390	145743618
GRMZM2G061446	3	-	146373604	146436907	GRMZM5G843368	3	+	146437030	146439921
GRMZM2G044856	3	-	147936312	147938090	GRMZM2G044867	3	+	147939042	147939428
GRMZM2G361501	3	-	151043128	151047496	GRMZM2G062524	3	+	151047728	151056788
GRMZM5G813933	3	-	157431468	157433163	GRMZM2G701857	3	+	157433736	157434528
GRMZM5G816423	3	-	162600320	162601773	AC214534.3_FG010	3	+	162602041	162603645
GRMZM2G007160	3	-	170440239	170445344	GRMZM2G307173	3	+	170445459	170447261
GRMZM2G078667	3	-	172331942	172332650	GRMZM2G078500	3	+	172333348	172336370
GRMZM5G839592	3	-	176447125	176451192	AC199067.2_FG004	3	+	176451543	176452178
GRMZM2G141480	3	-	178274826	178284064	AC202921.3_FG004	3	+	178284933	178285403
GRMZM2G426181	3	-	178541916	178553113	GRMZM2G125522	3	+	178553778	178555626
GRMZM2G702036	3	-	184213947	184216375	GRMZM2G445201	3	+	184216449	184223082
GRMZM2G036099	3	-	187164672	187172383	GRMZM2G035820	3	+	187172511	187177190
AC213654.3_FG006	3	-	188017138	188020110	AC213654.3_FG005	3	+	188020707	188023659
GRMZM2G070591	3	-	189203262	189204212	GRMZM2G372156	3	+	189204312	189206899
GRMZM2G702070	3	-	189458036	189458463	AC233851.1_FG009	3	+	189459229	189459540
GRMZM5G867518	3	-	189466588	189468555	GRMZM5G801031	3	+	189468683	189472786
GRMZM2G702094	3	-	192469039	192469744	GRMZM5G876242	3	+	192470005	192470385
GRMZM2G016068	3	-	193147551	193149409	GRMZM5G871846	3	+	193149933	193162348
GRMZM5G835806	3	-	194064585	194065410	GRMZM2G454225	3	+	194066019	194068091
GRMZM2G111637	3	-	194818944	194820744	GRMZM2G549842	3	+	194821737	194822198
GRMZM2G095084	3	-	195933489	195940475	GRMZM2G105827	3	+	195940555	195943584
GRMZM2G043521	3	-	197717130	197718439	GRMZM2G043464	3	+	197718752	197721375
GRMZM2G158645	3	-	200130105	200133353	GRMZM2G158562	3	+	200133483	200137662
GRMZM2G078771	3	-	200184656	200185670	GRMZM2G078756	3	+	200186518	200190682
GRMZM2G140409	3	-	203462150	203462893	GRMZM2G113319	3	+	203463334	203479533
GRMZM2G333833	3	-	204991936	204997809	GRMZM2G035276	3	+	204998469	205001393
AC191541.4_FG005	3	-	205536601	205539793	GRMZM2G454789	3	+	205540578	205548546
GRMZM2G007339	3	-	206414661	206418663	GRMZM5G859315	3	+	206419552	206420408
GRMZM2G024391	3	-	210751336	210755511	GRMZM2G024348	3	+	210755678	210758890
GRMZM2G045565	3	-	218891348	218892450	GRMZM2G045318	3	+	218893373	218896627
GRMZM2G371628	3	-	220693706	220701719	GRMZM2G070961	3	+	220702531	220705512
GRMZM2G099820	3	-	221347429	221349536	GRMZM5G879172	3	+	221349800	221351502
GRMZM2G087628	3	-	221565686	221568888	GRMZM2G087675	3	+	221568910	221571015
GRMZM2G019874	3	-	221637176	221640542	GRMZM2G019965	3	+	221640916	221643663
GRMZM2G157588	3	-	223741308	223745402	GRMZM2G157605	3	+	223745568	223748792
GRMZM2G503308	3	-	229921019	229921833	GRMZM2G037001	3	+	229922047	229923023
GRMZM2G005834	3	-	229996279	229999968	GRMZM2G005849	3	+	230000674	230006309
GRMZM2G109785	3	-	231270655	231275172	GRMZM2G389299	3	+	231276003	231283823
GRMZM2G060811	3	-	232018819	232019883	GRMZM2G361376	3	+	232020417	232024370
GRMZM2G457699	6	-	3187873	3192402	GRMZM2G157296	6	+	3192519	3195537
GRMZM2G008994	6	-	4014742	4015130	GRMZM2G009025	6	+	4015353	4017399
GRMZM2G057091	6	-	7149982	7154478	GRMZM2G057026	6	+	7154710	7159074
GRMZM2G161750	6	-	14786099	14787792	GRMZM2G161761	6	+	14788282	14790666
GRMZM2G060373	6	-	22305548	22307139	GRMZM5G896756	6	+	22307337	22312747
GRMZM2G465598	6	-	28072980	28074493	GRMZM2G465617	6	+	28075395	28081870
GRMZM2G582044	6	-	28074763	28074969	GRMZM2G465617	6	+	28075395	28081870
GRMZM2G050939	6	-	29282248	29286063	GRMZM2G050842	6	+	29286237	29301544
GRMZM2G072609	6	-	31033729	31034473	GRMZM2G072606	6	+	31034794	31035620
GRMZM5G817403	6	-	31056924	31057862	GRMZM2G700883	6	+	31058558	31059327
GRMZM2G099186	6	-	31411831	31415600	GRMZM2G099317	6	+	31415722	31419969
GRMZM2G169241	6	-	33723017	33723363	GRMZM2G169220	6	+	33723911	33725008
GRMZM5G868296	6	-	35058879	35060687	GRMZM2G001205	6	+	35061615	35062668
GRMZM2G127798	6	-	57744396	57747092	GRMZM2G429113	6	+	57747316	57752203
GRMZM2G133698	6	-	58559831	58561386	GRMZM2G432753	6	+	58561827	58562678
GRMZM2G145721	6	-	58868245	58869167	GRMZM2G145718	6	+	58869777	58874386
GRMZM2G012232	6	-	63261066	63261569	GRMZM2G012273	6	+	63261975	63262838
GRMZM2G124972	6	-	63914707	63919525	GRMZM2G052812	6	+	63919594	63950765
GRMZM2G700968	6	-	78623143	78623713	GRMZM2G700969	6	+	78624123	78626989
GRMZM2G381520	6	-	80694811	80695835	GRMZM2G039949	6	+	80696008	80703075
GRMZM2G149360	6	-	83129867	83130784	AC211250.4_FG003	6	+	83131376	83132433
GRMZM2G048537	6	-	85418863	85420447	GRMZM2G048430	6	+	85421427	85422462
AC233936.1_FG003	6	-	96186043	96188994	AC208711.3_FG005	6	+	96189684	96191509
GRMZM2G322866	6	-	97338913	97339622	GRMZM2G018105	6	+	97340072	97343799
GRMZM2G156986	6	-	107753879	107757239	GRMZM5G846719	6	+	107757305	107758458
AC203774.3_FG004	6	-	122578918	122581695	GRMZM2G071162	6	+	122582429	122585001
GRMZM2G148237	6	-	123334989	123335822	GRMZM2G148200	6	+	123336762	123341517
GRMZM2G436730	6	-	129841254	129842722	GRMZM2G483895	6	+	129843405	129843495
GRMZM2G073356	6	-	141077453	141079015	GRMZM2G073357	6	+	141079470	141080390
GRMZM2G383125	6	-	141273189	141274939	GRMZM2G084806	6	+	141275230	141278793
GRMZM2G141205	6	-	146505719	146506414	GRMZM2G141202	6	+	146506839	146508353
GRMZM2G062452	6	-	147687274	147690102	GRMZM2G062577	6	+	147690396	147694008
GRMZM2G129247	6	-	150080461	150082967	GRMZM2G129234	6	+	150083259	150085760
GRMZM2G067036	6	-	150773143	150778450	GRMZM2G067117	6	+	150779231	150779792
GRMZM5G869403	6	-	153239562	153241947	AC209257.4_FG008	6	+	153242562	153243215
GRMZM2G410797	6	-	153480231	153482110	GRMZM2G548718	6	+	153482772	153484365
GRMZM2G310552	6	-	155127917	155129106	GRMZM2G010357	6	+	155129767	155138154
GRMZM2G440902	6	-	155636125	155637819	GRMZM2G566873	6	+	155638186	155638959
GRMZM2G313101	6	-	156746799	156747528	GRMZM2G013970	6	+	156748173	156750220
GRMZM2G411289	6	-	158928427	158930404	GRMZM2G411288	6	+	158930437	158932809
GRMZM2G101282	6	-	159724265	159726740	GRMZM2G101413	6	+	159726925	159734589
GRMZM2G060726	6	-	160613849	160620533	GRMZM2G360681	6	+	160621048	160624717
GRMZM2G174741	6	-	162186302	162189367	GRMZM2G174906	6	+	162189517	162190621
GRMZM2G021549	6	-	164559939	164566999	GRMZM2G021470	6	+	164567075	164568298
GRMZM2G102605	6	-	164896559	164899937	GRMZM2G402936	6	+	164900927	164902252
GRMZM2G394962	6	-	165302794	165316071	AC188023.3_FG005	6	+	165316789	165317941
GRMZM2G145556	6	-	165393177	165402270	GRMZM2G145563	6	+	165403186	165405456
GRMZM5G864771	6	-	166954568	166958991	AC233870.1_FG002	6	+	166959843	166962983
GRMZM2G129843	8	-	7746941	7747710	GRMZM2G129806	8	+	7748038	7751729
GRMZM2G132811	8	-	8349606	8350821	GRMZM2G132796	8	+	8351675	8357336
GRMZM2G077914	8	-	9626918	9629501	GRMZM2G064750	8	+	9630049	9633821
AC204893.3_FG001	8	-	9919345	9920090	GRMZM2G095757	8	+	9920687	9927635
GRMZM2G440820	8	-	11680915	11682627	GRMZM2G440855	8	+	11683197	11684112
GRMZM2G407517	8	-	18248749	18254240	GRMZM2G107556	8	+	18254917	18258356
GRMZM2G441906	8	-	21753325	21754240	GRMZM2G140223	8	+	21754772	21756953
GRMZM5G871861	8	-	22650051	22678325	AC187157.4_FG002	8	+	22678378	22682240
GRMZM2G096234	8	-	25946151	25947246	AC195230.2_FG003	8	+	25947985	25948836
GRMZM2G010596	8	-	27213554	27216282	GRMZM2G011079	8	+	27216529	27222145
GRMZM2G062826	8	-	28286667	28290641	GRMZM2G062953	8	+	28290831	28300310
GRMZM2G067581	8	-	29604115	29610187	GRMZM2G067522	8	+	29610407	29612711
GRMZM5G884914	8	-	29903642	29907165	GRMZM5G870160	8	+	29907709	29908435
GRMZM2G010061	8	-	36481493	36483687	GRMZM2G010016	8	+	36484403	36485269
GRMZM2G123143	8	-	40678212	40682507	GRMZM2G123104	8	+	40682972	40686394
GRMZM2G047476	8	-	54541244	54545863	GRMZM5G891502	8	+	54546183	54546971
AC194206.3_FG005	8	-	59128893	59130902	GRMZM2G006644	8	+	59131226	59131455
GRMZM2G387602	8	-	62663584	62664198	GRMZM2G387603	8	+	62664782	62666035
GRMZM2G075796	8	-	64567512	64568715	GRMZM2G075839	8	+	64569287	64573386
AC194112.3_FG001	8	-	66098326	66099375	GRMZM2G492915	8	+	66099560	66103119
GRMZM2G158024	8	-	71277974	71282159	GRMZM2G158091	8	+	71282297	71288552
GRMZM2G166062	8	-	73872202	73875838	GRMZM2G466731	8	+	73875938	73878129
GRMZM5G872618	8	-	77169238	77169600	GRMZM2G416201	8	+	77169799	77172718
AC203862.4_FG002	8	-	78640407	78643457	GRMZM5G892645	8	+	78643849	78648764
GRMZM2G008464	8	-	80681446	80685002	GRMZM2G310175	8	+	80685551	80688431
GRMZM2G061795	8	-	100200130	100202777	GRMZM2G061766	8	+	100203762	100205022
GRMZM2G034342	8	-	101414579	101417106	GRMZM2G034495	8	+	101417403	101419725
AC203955.3_FG002	8	-	104449987	104451180	GRMZM2G347471	8	+	104452056	104455567
GRMZM2G312198	8	-	109946142	109950400	GRMZM2G312221	8	+	109951307	109952012
GRMZM2G324727	8	-	113414362	113438862	GRMZM5G856391	8	+	113439559	113439729
GRMZM2G111396	8	-	115476106	115478552	GRMZM2G111411	8	+	115478841	115482432
GRMZM5G802801	8	-	116617793	116620719	GRMZM5G874500	8	+	116620898	116625716
GRMZM2G051045	8	-	117573082	117573611	GRMZM5G833625	8	+	117574125	117574319
AC197705.4_FG007	8	-	118191461	118195143	AC197705.4_FG008	8	+	118195750	118197099
GRMZM2G405844	8	-	119805846	119807124	GRMZM2G103793	8	+	119807698	119808719
GRMZM5G811797	8	-	122951333	122954098	AC209819.3_FG010	8	+	122954415	122957153
AC209819.3_FG006	8	-	123055027	123056992	AC209819.3_FG007	8	+	123057720	123059792
AC234149.1_FG002	8	-	123322670	123323521	AC234149.1_FG001	8	+	123324138	123326581
GRMZM2G179274	8	-	123507161	123508904	GRMZM2G479987	8	+	123509007	123513267
GRMZM2G038082	8	-	124433434	124434146	GRMZM2G330693	8	+	124434479	124435152
GRMZM2G064715	8	-	131222475	131225562	AC200240.3_FG002	8	+	131226020	131226756
GRMZM2G175419	8	-	132517145	132520609	GRMZM2G474658	8	+	132520744	132527810
GRMZM2G084429	8	-	133435795	133439176	GRMZM2G386228	8	+	133440146	133441157
GRMZM2G025342	8	-	145076678	145082427	GRMZM2G025387	8	+	145082985	145087859
GRMZM2G060516	8	-	149887725	149891509	GRMZM2G060541	8	+	149891773	149893456
GRMZM2G306412	8	-	150446932	150448096	GRMZM2G006121	8	+	150448394	150450729
GRMZM2G168375	8	-	156636605	156638889	GRMZM2G168374	8	+	156639339	156640320
GRMZM2G133844	8	-	157375135	157376422	GRMZM2G133885	8	+	157376726	157384243
GRMZM2G133952	8	-	157401584	157408704	GRMZM2G133959	8	+	157409381	157413005
GRMZM2G402708	8	-	158566069	158570213	GRMZM2G101053	8	+	158570378	158572517
GRMZM2G460576	8	-	159954132	159954944	GRMZM2G460581	8	+	159955220	159956089
GRMZM2G461186	8	-	160066240	160066598	GRMZM2G579497	8	+	160066631	160067278
GRMZM2G057075	8	-	167452525	167453935	GRMZM2G056986	8	+	167454661	167455894
GRMZM2G035314	8	-	167462230	167464471	GRMZM2G031057	8	+	167465428	167466565
GRMZM2G328265	8	-	168155157	168157754	GRMZM2G028966	8	+	168158624	168159997
GRMZM2G069260	8	-	169784550	169788586	GRMZM2G099045	8	+	169789008	169792907
AC188001.3_FG009	8	-	169908908	169911669	GRMZM2G135332	8	+	169911769	169913354
GRMZM2G172932	8	-	171328319	171331663	GRMZM2G476009	8	+	171332654	171335508
GRMZM2G139223	8	-	171774221	171776333	GRMZM2G139198	8	+	171777248	171779390
GRMZM5G809184	8	-	172003748	172004801	GRMZM2G004690	8	+	172005510	172009034
GRMZM2G565037	8	-	173557816	173558431	GRMZM2G136400	8	+	173558870	173565845
GRMZM2G104854	7	-	188554	189026	GRMZM2G404941	7	+	189828	195832
GRMZM2G152059	7	-	302416	304114	GRMZM2G152028	7	+	304761	307032
GRMZM2G120563	7	-	1305954	1318383	GRMZM2G120414	7	+	1319046	1320096
GRMZM5G845755	7	-	2135585	2140936	AC205122.4_FG005	7	+	2141396	2142814
GRMZM2G033014	7	-	2717208	2718616	GRMZM2G033027	7	+	2718884	2721048
AC191704.3_FG007	7	-	2736832	2737660	GRMZM5G810231	7	+	2738045	2739244
GRMZM2G180011	7	-	4547048	4548007	GRMZM2G180004	7	+	4548898	4550750
GRMZM2G026614	7	-	6067559	6069626	AC205320.3_FG004	7	+	6069942	6070566
GRMZM2G382356	7	-	8363439	8367131	GRMZM2G382387	7	+	8367876	8370716
AC208337.2_FG003	7	-	10786267	10792397	GRMZM2G015534	7	+	10793341	10796233
GRMZM2G013065	7	-	15074371	15076305	GRMZM2G316256	7	+	15076942	15077547
GRMZM2G480050	7	-	15456972	15457915	AC202391.4_FG002	7	+	15458376	15460243
GRMZM2G111216	7	-	19623420	19625505	GRMZM5G874583	7	+	19626028	19626488
GRMZM2G035574	7	-	27027368	27033202	GRMZM2G035767	7	+	27033743	27100873
GRMZM2G169991	7	-	32091437	32092923	GRMZM2G169914	7	+	32093280	32102400
GRMZM2G109741	7	-	32733335	32733904	GRMZM2G109738	7	+	32734580	32736140
GRMZM2G064594	7	-	51964513	51999607	GRMZM2G064601	7	+	52000045	52001402
GRMZM5G858969	7	-	62298500	62299010	GRMZM2G446515	7	+	62299668	62305837
GRMZM2G138410	7	-	88508531	88547693	GRMZM2G469323	7	+	88547790	88552572
GRMZM2G082019	7	-	98556648	98559891	GRMZM2G081970	7	+	98560585	98564388
GRMZM2G560105	7	-	121542757	121543327	AC195826.2_FG006	7	+	121543689	121544528
GRMZM2G445059	7	-	127568726	127577544	GRMZM2G145152	7	+	127578305	127580149
GRMZM2G145101	7	-	127586280	127591964	GRMZM2G145034	7	+	127592922	127596714
GRMZM2G358768	7	-	129871565	129875374	AC208031.3_FG005	7	+	129876216	129879378
GRMZM2G161377	7	-	132057407	132064668	GRMZM2G161302	7	+	132064765	132074425
GRMZM2G340108	7	-	135405193	135407422	GRMZM2G035999	7	+	135407731	135469232
GRMZM2G128121	7	-	135836369	135839558	GRMZM2G087552	7	+	135839560	135840237
AC200057.4_FG006	7	-	140692511	140694474	GRMZM2G043650	7	+	140695312	140697522
GRMZM2G149520	7	-	140811300	140816392	GRMZM2G149619	7	+	140817343	140821201
GRMZM2G449901	7	-	143745806	143746932	GRMZM2G150674	7	+	143747403	143749250
AC211657.3_FG004	7	-	144197765	144198205	GRMZM5G869196	7	+	144199137	144200513
GRMZM2G077406	7	-	146116714	146120023	GRMZM2G077463	7	+	146120549	146126221
AC207722.2_FG009	7	-	147057063	147058228	GRMZM2G053083	7	+	147058733	147062148
GRMZM2G117612	7	-	148881794	148891698	GRMZM5G802875	7	+	148891913	148894449
GRMZM5G892787	7	-	149716413	149718705	GRMZM2G488458	7	+	149718913	149725650
GRMZM2G165681	7	-	154456152	154468243	GRMZM2G468682	7	+	154468537	154473580
GRMZM2G354222	7	-	156270481	156272386	GRMZM2G054155	7	+	156272658	156275850
GRMZM5G897592	7	-	158366161	158367863	GRMZM2G106548	7	+	158368564	158370335
GRMZM2G305211	7	-	159911588	159920834	GRMZM2G305196	7	+	159921350	159922005
AC194977.2_FG004	7	-	160015814	160022084	GRMZM2G384327	7	+	160022865	160028454
GRMZM2G121543	7	-	160138955	160143097	GRMZM2G121516	7	+	160143290	160148271
GRMZM2G136971	7	-	164068494	164069234	GRMZM2G136918	7	+	164069905	164076083
GRMZM2G093902	7	-	165010727	165014158	GRMZM2G393671	7	+	165014609	165016387
GRMZM5G898768	7	-	165463854	165466569	GRMZM2G114461	7	+	165466726	165470875
GRMZM2G143530	7	-	167387814	167389578	GRMZM2G157781	7	+	167390426	167391616
GRMZM2G160983	7	-	168103566	168106685	AC195147.3_FG001	7	+	168107563	168108606
GRMZM2G082365	7	-	168403976	168405995	GRMZM2G082318	7	+	168406916	168408516
GRMZM2G055464	7	-	170019823	170025928	GRMZM2G055527	7	+	170026036	170029198
GRMZM2G111672	7	-	170419371	170421238	GRMZM2G111713	7	+	170422172	170436873
GRMZM2G020574	7	-	170478419	170487562	GRMZM2G083580	7	+	170487783	170494583
AC212684.3_FG012	7	-	172363672	172365936	GRMZM2G105982	7	+	172366098	172367449
GRMZM2G062165	7	-	174191529	174195465	GRMZM5G884163	7	+	174195472	174195801
GRMZM2G113011	7	-	174535485	174535960	GRMZM2G112984	7	+	174536890	174539033
GRMZM2G434715	7	-	174765898	174774731	GRMZM2G434696	7	+	174775113	174786169
GRMZM2G032711	7	-	175560055	175567842	GRMZM2G032376	7	+	175568086	175570137
GRMZM2G000825	7	-	176127494	176129692	GRMZM2G000818	7	+	176129847	176137888
GRMZM2G066165	10	-	1078807	1083743	GRMZM2G066142	10	+	1084103	1085734
GRMZM2G180166	10	-	2041336	2043828	GRMZM2G180205	10	+	2043909	2048650
GRMZM2G083246	10	-	3643040	3645180	GRMZM2G702283	10	+	3645456	3645939
GRMZM2G443939	10	-	3698044	3703030	GRMZM5G802403	10	+	3703814	3707864
GRMZM2G005134	10	-	3980743	3986963	GRMZM2G304965	10	+	3987394	3990163
AC196978.5_FG007	10	-	4516274	4517728	GRMZM2G508740	10	+	4518661	4519597
GRMZM2G004163	10	-	12101615	12102400	GRMZM2G004060	10	+	12103219	12104937
GRMZM2G001194	10	-	12544838	12546040	GRMZM2G001195	10	+	12546764	12548674
GRMZM2G531256	10	-	14443215	14443530	GRMZM2G083347	10	+	14444468	14446346
GRMZM2G009795	10	-	17601572	17606794	GRMZM2G009448	10	+	17606896	17610628
GRMZM2G169240	10	-	19069355	19071252	GRMZM2G169261	10	+	19072241	19073919
GRMZM2G102634	10	-	29621021	29622294	GRMZM2G102683	10	+	29622993	29626936
GRMZM2G512575	10	-	36796279	36796552	GRMZM2G049892	10	+	36797035	36798294
GRMZM2G107521	10	-	71938801	71939506	GRMZM2G700899	10	+	71940060	71942730
GRMZM5G850027	10	-	72580526	72581167	GRMZM2G141150	10	+	72582137	72584160
GRMZM2G039671	10	-	72806489	72815643	GRMZM2G343080	10	+	72816258	72819561
GRMZM2G337143	10	-	88609037	88616050	GRMZM2G041350	10	+	88616474	88617363
GRMZM2G063492	10	-	89976942	89984548	GRMZM2G063575	10	+	89985244	89987437
GRMZM2G177182	10	-	99376945	99378880	GRMZM2G177203	10	+	99379756	99383298
GRMZM2G575954	10	-	100014968	100017245	GRMZM2G455413	10	+	100017747	100018574
GRMZM2G453225	10	-	108576160	108578523	GRMZM2G152708	10	+	108579325	108581963
GRMZM2G002918	10	-	110947517	110956558	GRMZM2G002921	10	+	110956920	110958900
GRMZM2G075517	10	-	114650915	114653539	GRMZM2G509747	10	+	114653811	114655188
GRMZM2G072337	10	-	117565914	117569927	GRMZM2G072322	10	+	117570464	117572329
GRMZM2G094072	10	-	123573784	123589615	GRMZM2G032143	10	+	123590297	123591931
GRMZM2G137921	10	-	127900581	127901520	GRMZM2G137920	10	+	127902335	127907829
GRMZM2G124411	10	-	128301165	128303763	GRMZM2G124396	10	+	128304720	128308402
GRMZM2G164714	10	-	132006574	132009975	GRMZM2G164743	10	+	132010587	132030784
GRMZM2G468688	10	-	132532857	132533442	GRMZM2G468693	10	+	132534205	132541075
GRMZM2G169645	10	-	135485576	135493264	GRMZM2G169642	10	+	135493446	135495893
GRMZM2G702514	10	-	136325395	136339339	AC199382.3_FG005	10	+	136339578	136340304
GRMZM2G000633	10	-	144138641	144143208	GRMZM2G000620	10	+	144143811	144147098
GRMZM2G037226	10	-	144468742	144471037	GRMZM2G037461	10	+	144471291	144471512
GRMZM2G107226	10	-	145374109	145375105	GRMZM2G546369	10	+	145376015	145380746
GRMZM2G073465	10	-	145479598	145483678	GRMZM2G527256	10	+	145484079	145487690
GRMZM2G143499	10	-	145891859	145895272	GRMZM2G143480	10	+	145895417	145903773
GRMZM2G066981	10	-	146675344	146681652	GRMZM2G368908	10	+	146681843	146686842
GRMZM2G155106	10	-	147007132	147008619	GRMZM2G155111	10	+	147009413	147015211
GRMZM2G177151	10	-	148926902	148929074	GRMZM2G177072	10	+	148929156	148932177
GRMZM2G554505	UNKNOWN	-	4638341	4639034	GRMZM2G119180	UNKNOWN	+	4639322	4639684
GRMZM2G056899	UNKNOWN	-	4877124	4878037	GRMZM2G056896	UNKNOWN	+	4878108	4878738
GRMZM5G811749	Pt	-	3363	5604	GRMZM5G856777	Pt	+	6392	12986
GRMZM5G808402	Pt	-	54176	56114	GRMZM5G815453	Pt	+	56824	58323
GRMZM5G804708	Pt	-	66312	70204	GRMZM5G808939	Pt	+	70706	72490
GRMZM5G838396	Pt	-	81113	82518	GRMZM5G899836	Pt	+	83036	83803
GRMZM5G838379	Pt	-	137578	137718	GRMZM5G818111	Pt	+	138323	139807
GRMZM5G800457	Mt	-	98038	98789	GRMZM5G858045	Mt	+	99693	100007
GRMZM5G824660	Mt	-	233670	234005	GRMZM5G834298	Mt	+	234411	234776
GRMZM5G827951	Mt	-	346145	347501	GRMZM5G899892	Mt	+	348199	348528
GRMZM5G887911	Mt	-	509973	510266	GRMZM5G804671	Mt	+	510534	510887
GRMZM5G872234	Mt	-	564155	564517	GRMZM5G897755	Mt	+	565003	565665

## Sheet: Zm-BDTPs
List of location annotations for maize BDTPs
transcript1	chromosome	reverse strand	start	end	transcript2	chromosome	forward strand	start	end
GRMZM5G811749_T01	chrPt	-1	3363	5604	GRMZM5G856777_T01	chrPt	1	6392	12986
GRMZM5G808402_T01	chrPt	-1	54176	56114	GRMZM5G815453_T01	chrPt	1	56824	58323
GRMZM5G804708_T01	chrPt	-1	66312	70204	GRMZM5G808939_T01	chrPt	1	70706	72490
GRMZM5G838396_T01	chrPt	-1	81113	82518	GRMZM5G899836_T01	chrPt	1	83036	83803
GRMZM5G800457_T01	chrMt	-1	98038	98789	GRMZM5G858045_T01	chrMt	1	99693	100007
GRMZM5G838379_T01	chrPt	-1	137578	137718	GRMZM5G818111_T02	chrPt	1	138323	139807
GRMZM5G824660_T01	chrMt	-1	233670	234005	GRMZM5G834298_T01	chrMt	1	234411	234776
GRMZM5G827951_T01	chrMt	-1	346145	347501	GRMZM5G899892_T01	chrMt	1	348199	348528
GRMZM5G887911_T01	chrMt	-1	509973	510266	GRMZM5G804671_T01	chrMt	1	510534	510887
GRMZM5G872234_T01	chrMt	-1	564155	564517	GRMZM5G897755_T01	chrMt	1	565003	565665
GRMZM2G085872_T01	chr1	-1	2736650	2741182	GRMZM2G085885_T01	chr1	1	2741608	2750594
GRMZM2G085872_T01	chr1	-1	2736650	2741182	GRMZM2G085885_T02	chr1	1	2741608	2750425
GRMZM2G085872_T01	chr1	-1	2736650	2741182	GRMZM2G085885_T03	chr1	1	2741654	2750594
GRMZM2G086242_T01	chr1	-1	2742373	2747035	GRMZM2G085885_T04	chr1	1	2747243	2750630
GRMZM2G086242_T01	chr1	-1	2742373	2747035	GRMZM2G085885_T05	chr1	1	2747243	2750630
GRMZM2G086242_T01	chr1	-1	2742373	2747035	GRMZM2G085885_T06	chr1	1	2747243	2750594
GRMZM2G077760_T01	chr1	-1	3278525	3279776	GRMZM2G077769_T01	chr1	1	3280273	3281467
GRMZM2G029824_T03	chr1	-1	3708104	3710136	GRMZM2G320099_T01	chr1	1	3710503	3713113
GRMZM5G826824_T01	chr1	-1	6353416	6354652	GRMZM5G812553_T01	chr1	1	6355290	6361707
GRMZM5G826824_T01	chr1	-1	6353416	6354652	GRMZM5G812553_T02	chr1	1	6355290	6361707
GRMZM2G075870_T01	chr1	-1	8037341	8039339	GRMZM2G075901_T01	chr1	1	8039587	8040405
GRMZM2G046888_T01	chr1	-1	8942632	8945089	GRMZM2G046919_T01	chr1	1	8945349	8946887
GRMZM2G149254_T01	chr1	-1	9049358	9049879	GRMZM2G149257_T01	chr1	1	9050133	9052999
AC191040.2_FGT002	chr1	-1	11788150	11789504	GRMZM2G445783_T01	chr1	1	11790334	11793656
GRMZM2G472236_T01	chr1	-1	12248908	12249912	GRMZM2G169747_T01	chr1	1	12250364	12252005
GRMZM2G103292_T03	chr1	-1	13445371	13453136	AC210834.4_FGT011	chr1	1	13453713	13453940
GRMZM2G103292_T02	chr1	-1	13445371	13453136	AC210834.4_FGT011	chr1	1	13453713	13453940
GRMZM2G103292_T01	chr1	-1	13445371	13453136	AC210834.4_FGT011	chr1	1	13453713	13453940
GRMZM2G103292_T07	chr1	-1	13447300	13453136	AC210834.4_FGT011	chr1	1	13453713	13453940
GRMZM2G103292_T06	chr1	-1	13445461	13453136	AC210834.4_FGT011	chr1	1	13453713	13453940
GRMZM2G112793_T01	chr1	-1	14406150	14409113	GRMZM2G412674_T02	chr1	1	14409462	14412414
GRMZM2G112793_T01	chr1	-1	14406150	14409113	GRMZM2G412674_T03	chr1	1	14409462	14413333
GRMZM5G857303_T02	chr1	-1	14803265	14804370	GRMZM2G162725_T01	chr1	1	14804662	14809417
GRMZM5G857303_T01	chr1	-1	14803451	14804370	GRMZM2G162725_T01	chr1	1	14804662	14809417
GRMZM2G119852_T01	chr1	-1	15773796	15778609	GRMZM2G119933_T01	chr1	1	15779186	15785411
GRMZM2G119852_T01	chr1	-1	15773796	15778609	GRMZM2G119933_T02	chr1	1	15779186	15780099
GRMZM2G119852_T01	chr1	-1	15773796	15778609	GRMZM2G119933_T03	chr1	1	15779201	15784987
GRMZM2G119852_T01	chr1	-1	15773796	15778609	GRMZM2G119933_T04	chr1	1	15779201	15784987
GRMZM2G006626_T01	chr1	-1	19097736	19099499	GRMZM2G006631_T01	chr1	1	19099991	19102005
GRMZM2G013855_T01	chr1	-1	20696609	20698635	GRMZM2G120631_T01	chr1	1	20699430	20700232
GRMZM2G029000_T01	chr1	-1	20900687	20901539	GRMZM2G029055_T01	chr1	1	20902295	20915630
GRMZM2G029000_T01	chr1	-1	20900687	20901539	GRMZM2G029055_T02	chr1	1	20902299	20915630
GRMZM2G464510_T01	chr1	-1	21248686	21250409	GRMZM2G464515_T01	chr1	1	21250625	21251334
GRMZM2G004422_T02	chr1	-1	21469310	21471441	GRMZM2G004523_T01	chr1	1	21471914	21474815
GRMZM2G004422_T01	chr1	-1	21469310	21471441	GRMZM2G004523_T01	chr1	1	21471914	21474815
GRMZM2G004422_T02	chr1	-1	21469310	21471441	GRMZM2G004523_T02	chr1	1	21471914	21474815
GRMZM2G004422_T01	chr1	-1	21469310	21471441	GRMZM2G004523_T02	chr1	1	21471914	21474815
GRMZM2G071217_T01	chr1	-1	24801900	24805494	GRMZM2G153814_T01	chr1	1	24805620	24806963
GRMZM2G376074_T03	chr1	-1	25168002	25171105	GRMZM2G077045_T02	chr1	1	25171943	25180175
GRMZM2G376074_T02	chr1	-1	25150443	25171105	GRMZM2G077045_T02	chr1	1	25171943	25180175
GRMZM2G376074_T01	chr1	-1	25150275	25171105	GRMZM2G077045_T02	chr1	1	25171943	25180175
GRMZM2G376074_T03	chr1	-1	25168002	25171105	GRMZM2G077045_T01	chr1	1	25171984	25172830
GRMZM2G376074_T02	chr1	-1	25150443	25171105	GRMZM2G077045_T01	chr1	1	25171984	25172830
GRMZM2G376074_T01	chr1	-1	25150275	25171105	GRMZM2G077045_T01	chr1	1	25171984	25172830
GRMZM2G311165_T06	chr1	-1	30744806	30750403	GRMZM2G012758_T01	chr1	1	30750799	30753653
GRMZM2G311165_T05	chr1	-1	30744806	30750403	GRMZM2G012758_T01	chr1	1	30750799	30753653
GRMZM2G116292_T01	chr1	-1	31201315	31206122	GRMZM2G116823_T01	chr1	1	31206890	31208507
GRMZM2G116292_T05	chr1	-1	31068644	31206122	GRMZM2G116823_T01	chr1	1	31206890	31208507
GRMZM2G149646_T01	chr1	-1	33456802	33458639	GRMZM2G149647_T01	chr1	1	33459256	33460463
GRMZM2G110023_T01	chr1	-1	33825379	33831090	GRMZM2G110004_T01	chr1	1	33831813	33834240
GRMZM2G359879_T01	chr1	-1	34660616	34663923	GRMZM2G058870_T01	chr1	1	34664608	34673432
GRMZM2G418575_T01	chr1	-1	37838675	37840955	GRMZM2G118208_T01	chr1	1	37841937	37850322
GRMZM2G481529_T01	chr1	-1	38632794	38636740	AC208204.3_FGT006	chr1	1	38637065	38637541
GRMZM2G308034_T02	chr1	-1	45938197	45940618	GRMZM2G006981_T01	chr1	1	45941207	45942947
GRMZM2G308034_T03	chr1	-1	45938700	45940618	GRMZM2G006981_T01	chr1	1	45941207	45942947
GRMZM2G308034_T01	chr1	-1	45938197	45940618	GRMZM2G006981_T01	chr1	1	45941207	45942947
GRMZM2G032047_T01	chr1	-1	46124888	46126322	GRMZM2G030016_T01	chr1	1	46126597	46129448
GRMZM2G032047_T02	chr1	-1	46124872	46125905	GRMZM2G030016_T01	chr1	1	46126597	46129448
GRMZM2G032047_T01	chr1	-1	46124888	46126322	GRMZM2G030016_T02	chr1	1	46126638	46129421
GRMZM2G032047_T02	chr1	-1	46124872	46125905	GRMZM2G030016_T02	chr1	1	46126638	46129421
GRMZM2G311465_T01	chr1	-1	47986776	47988982	GRMZM2G017536_T01	chr1	1	47989435	47993634
GRMZM2G326335_T01	chr1	-1	54265665	54267886	GRMZM2G023884_T01	chr1	1	54268584	54271815
GRMZM2G133986_T01	chr1	-1	58363477	58368308	GRMZM2G134109_T01	chr1	1	58368524	58370825
GRMZM2G133986_T02	chr1	-1	58364110	58368308	GRMZM2G134109_T01	chr1	1	58368524	58370825
GRMZM2G133986_T03	chr1	-1	58366987	58368308	GRMZM2G134109_T01	chr1	1	58368524	58370825
GRMZM2G133986_T01	chr1	-1	58363477	58368308	GRMZM2G134109_T02	chr1	1	58368524	58370539
GRMZM2G133986_T02	chr1	-1	58364110	58368308	GRMZM2G134109_T02	chr1	1	58368524	58370539
GRMZM2G133986_T03	chr1	-1	58366987	58368308	GRMZM2G134109_T02	chr1	1	58368524	58370539
GRMZM2G124576_T01	chr1	-1	59670859	59675001	GRMZM2G425079_T01	chr1	1	59675916	59723537
GRMZM2G124576_T03	chr1	-1	59673684	59675001	GRMZM2G425079_T01	chr1	1	59675916	59723537
GRMZM2G124576_T02	chr1	-1	59670870	59675001	GRMZM2G425079_T01	chr1	1	59675916	59723537
AC204530.4_FGT003	chr1	-1	61621307	61622780	GRMZM5G898740_T01	chr1	1	61623552	61631442
AC204530.4_FGT003	chr1	-1	61621307	61622780	GRMZM5G898740_T02	chr1	1	61623552	61631442
AC204530.4_FGT003	chr1	-1	61621307	61622780	GRMZM5G898740_T03	chr1	1	61623552	61630555
GRMZM2G015902_T01	chr1	-1	64598032	64603232	GRMZM2G016281_T01	chr1	1	64603682	64605669
GRMZM2G311822_T01	chr1	-1	65586594	65589570	GRMZM2G115025_T01	chr1	1	65590458	65591196
GRMZM2G100452_T01	chr1	-1	65729353	65730886	GRMZM2G100497_T01	chr1	1	65731126	65741938
GRMZM2G100452_T01	chr1	-1	65729353	65730886	GRMZM2G100497_T02	chr1	1	65731126	65741380
GRMZM2G100452_T01	chr1	-1	65729353	65730886	GRMZM2G100497_T03	chr1	1	65731126	65741380
GRMZM2G100452_T01	chr1	-1	65729353	65730886	GRMZM2G100497_T04	chr1	1	65731126	65741379
GRMZM2G100452_T01	chr1	-1	65729353	65730886	GRMZM2G100497_T05	chr1	1	65731126	65741371
GRMZM2G036543_T01	chr1	-1	74266619	74279039	GRMZM2G036484_T01	chr1	1	74279345	74280060
GRMZM2G036543_T03	chr1	-1	74272036	74279039	GRMZM2G036484_T01	chr1	1	74279345	74280060
GRMZM2G036543_T02	chr1	-1	74271964	74279039	GRMZM2G036484_T01	chr1	1	74279345	74280060
GRMZM2G064875_T02	chr1	-1	80054406	80057449	GRMZM2G064804_T01	chr1	1	80057727	80058395
GRMZM2G064875_T03	chr1	-1	80054406	80057385	GRMZM2G064804_T01	chr1	1	80057727	80058395
GRMZM2G064875_T02	chr1	-1	80054406	80057449	GRMZM2G064804_T02	chr1	1	80057727	80085430
GRMZM2G064875_T03	chr1	-1	80054406	80057385	GRMZM2G064804_T02	chr1	1	80057727	80085430
GRMZM2G161459_T01	chr1	-1	92784602	92788875	GRMZM2G460422_T01	chr1	1	92789843	92791172
GRMZM2G034383_T01	chr1	-1	97665362	97668364	GRMZM2G034096_T01	chr1	1	97668422	97672700
GRMZM2G034383_T02	chr1	-1	97667935	97668364	GRMZM2G034096_T01	chr1	1	97668422	97672700
GRMZM2G034383_T01	chr1	-1	97665362	97668364	GRMZM2G034096_T02	chr1	1	97668422	97672700
GRMZM2G034383_T02	chr1	-1	97667935	97668364	GRMZM2G034096_T02	chr1	1	97668422	97672700
GRMZM2G538829_T01	chr1	-1	106154406	106155205	GRMZM2G394410_T01	chr1	1	106156047	106159925
GRMZM2G487778_T01	chr1	-1	126572045	126573393	AC214146.3_FGT007	chr1	1	126574194	126574445
GRMZM2G087083_T01	chr1	-1	134441564	134441800	GRMZM2G174854_T01	chr1	1	134441953	134443360
GRMZM2G321750_T01	chr1	-1	153100157	153103232	GRMZM2G321795_T01	chr1	1	153103733	153112356
GRMZM2G429128_T01	chr1	-1	157173981	157177599	GRMZM2G429139_T01	chr1	1	157178114	157180378
GRMZM2G429128_T02	chr1	-1	157174285	157177599	GRMZM2G429139_T01	chr1	1	157178114	157180378
GRMZM2G429128_T03	chr1	-1	157175325	157177692	GRMZM2G429139_T01	chr1	1	157178114	157180378
GRMZM2G130034_T02	chr1	-1	167851430	167863929	GRMZM2G130095_T01	chr1	1	167864280	167870604
GRMZM2G130034_T01	chr1	-1	167851430	167863929	GRMZM2G130095_T01	chr1	1	167864280	167870604
GRMZM2G130034_T02	chr1	-1	167851430	167863929	GRMZM2G130095_T02	chr1	1	167864280	167870579
GRMZM2G130034_T01	chr1	-1	167851430	167863929	GRMZM2G130095_T02	chr1	1	167864280	167870579
GRMZM2G130034_T02	chr1	-1	167851430	167863929	GRMZM2G130095_T03	chr1	1	167864280	167870561
GRMZM2G130034_T01	chr1	-1	167851430	167863929	GRMZM2G130095_T03	chr1	1	167864280	167870561
GRMZM2G049088_T01	chr1	-1	172807258	172815353	GRMZM2G049201_T01	chr1	1	172815913	172822534
GRMZM2G049088_T02	chr1	-1	172807288	172815287	GRMZM2G049201_T01	chr1	1	172815913	172822534
GRMZM2G049088_T01	chr1	-1	172807258	172815353	GRMZM2G049201_T02	chr1	1	172815913	172816999
GRMZM2G049088_T02	chr1	-1	172807288	172815287	GRMZM2G049201_T02	chr1	1	172815913	172816999
GRMZM2G013842_T01	chr1	-1	177553026	177554285	GRMZM2G314273_T01	chr1	1	177554765	177557533
GRMZM2G059029_T01	chr1	-1	179722135	179723377	GRMZM2G358924_T01	chr1	1	179724070	179724491
GRMZM2G098494_T01	chr1	-1	180935605	180953553	GRMZM2G399359_T01	chr1	1	180954093	180955897
GRMZM2G098494_T02	chr1	-1	180935605	180953553	GRMZM2G399359_T01	chr1	1	180954093	180955897
GRMZM2G107163_T01	chr1	-1	182898704	182903336	GRMZM2G107162_T01	chr1	1	182903937	182905178
GRMZM2G113196_T01	chr1	-1	183779147	183780620	GRMZM2G113229_T01	chr1	1	183781160	183783089
GRMZM2G113196_T01	chr1	-1	183779147	183780620	GRMZM2G113229_T02	chr1	1	183781160	183782009
GRMZM2G113196_T01	chr1	-1	183779147	183780620	GRMZM2G113229_T03	chr1	1	183781161	183783080
GRMZM2G080746_T02	chr1	-1	183985289	183993363	GRMZM2G080775_T01	chr1	1	183993561	184006197
GRMZM2G080746_T01	chr1	-1	183985289	183993365	GRMZM2G080775_T01	chr1	1	183993561	184006197
GRMZM2G419436_T01	chr1	-1	185739619	185740699	GRMZM2G119547_T01	chr1	1	185741603	185742128
GRMZM2G362303_T01	chr1	-1	186633675	186639255	GRMZM2G308597_T01	chr1	1	186640159	186640742
AC213857.4_FGT001	chr1	-1	187338417	187341110	GRMZM2G083755_T01	chr1	1	187341766	187344871
AC213857.4_FGT001	chr1	-1	187338417	187341110	GRMZM2G083755_T02	chr1	1	187341772	187344751
AC213857.4_FGT001	chr1	-1	187338417	187341110	GRMZM2G083755_T03	chr1	1	187341784	187344287
AC213857.4_FGT001	chr1	-1	187338417	187341110	GRMZM2G083755_T04	chr1	1	187341785	187344752
GRMZM2G342437_T01	chr1	-1	188983389	188985663	GRMZM2G042622_T01	chr1	1	188986180	188988366
GRMZM2G135654_T04	chr1	-1	194733544	194734665	GRMZM2G436319_T01	chr1	1	194734916	194738944
GRMZM2G135654_T01	chr1	-1	194731583	194734717	GRMZM2G436319_T01	chr1	1	194734916	194738944
GRMZM2G135654_T02	chr1	-1	194731583	194734665	GRMZM2G436319_T01	chr1	1	194734916	194738944
GRMZM2G135654_T04	chr1	-1	194733544	194734665	GRMZM2G436319_T02	chr1	1	194735116	194738944
GRMZM2G135654_T01	chr1	-1	194731583	194734717	GRMZM2G436319_T02	chr1	1	194735116	194738944
GRMZM2G135654_T02	chr1	-1	194731583	194734665	GRMZM2G436319_T02	chr1	1	194735116	194738944
GRMZM2G135654_T03	chr1	-1	194732560	194735038	GRMZM2G436319_T02	chr1	1	194735116	194738944
GRMZM2G135654_T04	chr1	-1	194733544	194734665	GRMZM2G436319_T03	chr1	1	194735228	194738945
GRMZM2G135654_T01	chr1	-1	194731583	194734717	GRMZM2G436319_T03	chr1	1	194735228	194738945
GRMZM2G135654_T02	chr1	-1	194731583	194734665	GRMZM2G436319_T03	chr1	1	194735228	194738945
GRMZM2G135654_T03	chr1	-1	194732560	194735038	GRMZM2G436319_T03	chr1	1	194735228	194738945
GRMZM2G081160_T01	chr1	-1	197606142	197610494	GRMZM2G379773_T01	chr1	1	197611014	197615536
GRMZM2G031169_T01	chr1	-1	199734955	199737964	AC206031.3_FGT007	chr1	1	199738773	199739612
GRMZM2G031169_T02	chr1	-1	199735347	199737964	AC206031.3_FGT007	chr1	1	199738773	199739612
GRMZM2G328309_T01	chr1	-1	202395607	202409748	AC198871.3_FGT002	chr1	1	202410121	202412988
AC208434.3_FGT007	chr1	-1	204433981	204435070	GRMZM2G103258_T01	chr1	1	204435281	204440299
AC208434.3_FGT007	chr1	-1	204433981	204435070	GRMZM2G103258_T02	chr1	1	204435281	204440299
AC208434.3_FGT007	chr1	-1	204433981	204435070	GRMZM2G103258_T03	chr1	1	204435293	204440299
AC208434.3_FGT007	chr1	-1	204433981	204435070	GRMZM2G103258_T04	chr1	1	204435293	204440299
AC208434.3_FGT007	chr1	-1	204433981	204435070	GRMZM2G103258_T05	chr1	1	204435308	204440299
AC208434.3_FGT007	chr1	-1	204433981	204435070	GRMZM2G103258_T06	chr1	1	204435360	204440299
AC208434.3_FGT007	chr1	-1	204433981	204435070	GRMZM2G103258_T08	chr1	1	204435360	204440150
GRMZM2G067067_T04	chr1	-1	212192195	212196339	GRMZM2G422720_T01	chr1	1	212196866	212211988
GRMZM2G067067_T05	chr1	-1	212192195	212196339	GRMZM2G422720_T01	chr1	1	212196866	212211988
GRMZM2G067067_T06	chr1	-1	212191637	212196339	GRMZM2G422720_T01	chr1	1	212196866	212211988
GRMZM2G067067_T07	chr1	-1	212191637	212196339	GRMZM2G422720_T01	chr1	1	212196866	212211988
GRMZM2G067067_T01	chr1	-1	212192261	212196339	GRMZM2G422720_T01	chr1	1	212196866	212211988
GRMZM2G067067_T02	chr1	-1	212192214	212196339	GRMZM2G422720_T01	chr1	1	212196866	212211988
GRMZM2G067067_T03	chr1	-1	212192195	212196339	GRMZM2G422720_T01	chr1	1	212196866	212211988
GRMZM2G067067_T08	chr1	-1	212191637	212196339	GRMZM2G422720_T01	chr1	1	212196866	212211988
GRMZM2G067067_T09	chr1	-1	212191637	212196339	GRMZM2G422720_T01	chr1	1	212196866	212211988
GRMZM2G078022_T01	chr1	-1	220892203	220897302	GRMZM2G078389_T01	chr1	1	220897931	220903033
GRMZM2G078022_T03	chr1	-1	220892398	220897302	GRMZM2G078389_T01	chr1	1	220897931	220903033
GRMZM2G078022_T02	chr1	-1	220892375	220897302	GRMZM2G078389_T01	chr1	1	220897931	220903033
GRMZM2G078022_T04	chr1	-1	220893409	220897302	GRMZM2G078389_T01	chr1	1	220897931	220903033
GRMZM5G893868_T01	chr1	-1	223369281	223369643	GRMZM5G880435_T01	chr1	1	223370110	223371694
GRMZM2G449478_T01	chr1	-1	227581246	227584249	GRMZM2G449479_T01	chr1	1	227585159	227587866
GRMZM2G165963_T02	chr1	-1	230957244	230960362	GRMZM2G465734_T01	chr1	1	230961043	230961586
GRMZM2G165963_T01	chr1	-1	230959510	230960489	GRMZM2G465734_T01	chr1	1	230961043	230961586
GRMZM5G849915_T01	chr1	-1	231597834	231598232	GRMZM5G820503_T01	chr1	1	231599029	231599433
GRMZM2G148323_T01	chr1	-1	232041908	232053896	GRMZM2G448054_T01	chr1	1	232054431	232055370
GRMZM2G148323_T01	chr1	-1	232041908	232053896	GRMZM2G448054_T02	chr1	1	232054431	232058473
GRMZM2G351261_T01	chr1	-1	234367988	234385600	GRMZM2G351248_T01	chr1	1	234386317	234392922
GRMZM5G849851_T01	chr1	-1	234658393	234658722	GRMZM5G854146_T01	chr1	1	234659420	234660776
GRMZM2G314361_T01	chr1	-1	234728494	234729616	GRMZM2G314328_T01	chr1	1	234729688	234734594
GRMZM2G301031_T01	chr1	-1	236223434	236230410	GRMZM2G001606_T01	chr1	1	236230802	236232851
GRMZM2G301031_T01	chr1	-1	236223434	236230410	GRMZM2G001606_T02	chr1	1	236230802	236231719
AC214267.3_FGT004	chr1	-1	239433804	239434927	GRMZM2G108410_T01	chr1	1	239435522	239437280
GRMZM2G339203_T01	chr1	-1	241348529	241355913	GRMZM2G035594_T01	chr1	1	241356760	241361152
GRMZM2G339203_T01	chr1	-1	241348529	241355913	GRMZM2G035594_T02	chr1	1	241356760	241361152
GRMZM2G339203_T01	chr1	-1	241348529	241355913	GRMZM2G035594_T03	chr1	1	241356760	241361152
GRMZM2G146589_T03	chr1	-1	246702807	246710172	GRMZM2G146486_T03	chr1	1	246710302	246723688
GRMZM2G146589_T02	chr1	-1	246702807	246710172	GRMZM2G146486_T03	chr1	1	246710302	246723688
GRMZM2G146589_T01	chr1	-1	246702682	246710172	GRMZM2G146486_T03	chr1	1	246710302	246723688
GRMZM2G146589_T04	chr1	-1	246703529	246710172	GRMZM2G146486_T03	chr1	1	246710302	246723688
GRMZM2G146589_T03	chr1	-1	246702807	246710172	GRMZM2G146486_T01	chr1	1	246710308	246723700
GRMZM2G146589_T02	chr1	-1	246702807	246710172	GRMZM2G146486_T01	chr1	1	246710308	246723700
GRMZM2G146589_T01	chr1	-1	246702682	246710172	GRMZM2G146486_T01	chr1	1	246710308	246723700
GRMZM2G146589_T04	chr1	-1	246703529	246710172	GRMZM2G146486_T01	chr1	1	246710308	246723700
GRMZM2G374024_T01	chr1	-1	247424159	247425610	GRMZM2G074899_T01	chr1	1	247425822	247450490
GRMZM2G074193_T01	chr1	-1	248849467	248853447	GRMZM2G074024_T01	chr1	1	248853576	248860904
GRMZM2G074193_T02	chr1	-1	248849467	248853447	GRMZM2G074024_T01	chr1	1	248853576	248860904
GRMZM2G074193_T01	chr1	-1	248849467	248853447	GRMZM2G074024_T02	chr1	1	248853576	248860904
GRMZM2G074193_T02	chr1	-1	248849467	248853447	GRMZM2G074024_T02	chr1	1	248853576	248860904
GRMZM2G364127_T01	chr1	-1	250090663	250091118	GRMZM2G065498_T01	chr1	1	250091962	250093535
GRMZM2G342105_T01	chr1	-1	253767677	253777541	AC211910.4_FGT005	chr1	1	253777693	253778175
GRMZM2G329757_T01	chr1	-1	255638116	255638364	GRMZM2G329740_T01	chr1	1	255639238	255646058
GRMZM2G329757_T01	chr1	-1	255638116	255638364	GRMZM2G329740_T02	chr1	1	255639238	255646058
GRMZM2G014951_T01	chr1	-1	260654968	260656238	GRMZM2G014934_T01	chr1	1	260656556	260659264
GRMZM2G123159_T01	chr1	-1	264164685	264167838	GRMZM2G123128_T01	chr1	1	264168043	264172500
GRMZM2G123159_T03	chr1	-1	264165222	264167838	GRMZM2G123128_T01	chr1	1	264168043	264172500
GRMZM2G123159_T02	chr1	-1	264164685	264167838	GRMZM2G123128_T01	chr1	1	264168043	264172500
GRMZM5G810275_T01	chr1	-1	264738968	264743408	GRMZM2G002687_T01	chr1	1	264743594	264751569
GRMZM5G810275_T02	chr1	-1	264738968	264743408	GRMZM2G002687_T01	chr1	1	264743594	264751569
GRMZM5G814549_T01	chr1	-1	267571724	267573592	GRMZM2G009442_T01	chr1	1	267574111	267580299
GRMZM5G814549_T01	chr1	-1	267571724	267573592	GRMZM2G009442_T02	chr1	1	267574111	267580271
GRMZM2G457346_T01	chr1	-1	268936878	268937518	AC190496.1_FGT002	chr1	1	268938233	268939040
GRMZM2G327208_T01	chr1	-1	270733882	270735208	GRMZM2G413835_T01	chr1	1	270735871	270742233
AC190915.3_FGT007	chr1	-1	273890690	273891308	GRMZM2G361662_T01	chr1	1	273891884	273896635
AC190915.3_FGT007	chr1	-1	273890690	273891308	GRMZM2G361662_T03	chr1	1	273891884	273896564
AC190915.3_FGT007	chr1	-1	273890690	273891308	GRMZM2G361662_T02	chr1	1	273891948	273896615
GRMZM2G133652_T01	chr1	-1	274061152	274064624	GRMZM2G133749_T01	chr1	1	274064762	274070846
GRMZM2G133652_T02	chr1	-1	274062174	274064564	GRMZM2G133749_T01	chr1	1	274064762	274070846
GRMZM2G133652_T01	chr1	-1	274061152	274064624	GRMZM2G133749_T02	chr1	1	274064765	274070261
GRMZM2G133652_T02	chr1	-1	274062174	274064564	GRMZM2G133749_T02	chr1	1	274064765	274070261
GRMZM2G078275_T02	chr1	-1	275677365	275687971	GRMZM2G078252_T01	chr1	1	275688123	275691017
GRMZM2G078275_T01	chr1	-1	275677365	275687971	GRMZM2G078252_T01	chr1	1	275688123	275691017
GRMZM2G078275_T02	chr1	-1	275677365	275687971	GRMZM2G078252_T02	chr1	1	275688123	275691017
GRMZM2G078275_T01	chr1	-1	275677365	275687971	GRMZM2G078252_T02	chr1	1	275688123	275691017
GRMZM2G072653_T01	chr1	-1	280840476	280842822	GRMZM2G376668_T01	chr1	1	280843096	280843971
GRMZM2G122139_T01	chr1	-1	282667704	282685087	AC177890.3_FGT005	chr1	1	282685996	282686490
GRMZM2G122139_T02	chr1	-1	282667771	282685087	AC177890.3_FGT005	chr1	1	282685996	282686490
GRMZM2G122139_T03	chr1	-1	282681721	282685076	AC177890.3_FGT005	chr1	1	282685996	282686490
GRMZM2G040145_T01	chr1	-1	285209336	285219002	GRMZM2G039906_T01	chr1	1	285219204	285229471
GRMZM2G040145_T01	chr1	-1	285209336	285219002	GRMZM2G039906_T02	chr1	1	285219218	285229471
GRMZM2G074404_T01	chr1	-1	287705805	287714917	GRMZM2G132971_T01	chr1	1	287715096	287719302
GRMZM2G074404_T01	chr1	-1	287705805	287714917	GRMZM2G132971_T02	chr1	1	287715096	287716458
GRMZM2G397190_T01	chr1	-1	288538451	288539426	GRMZM2G096241_T01	chr1	1	288539706	288541456
GRMZM2G047223_T01	chr1	-1	290134221	290135727	GRMZM2G349062_T01	chr1	1	290135976	290138852
GRMZM2G047223_T02	chr1	-1	290130904	290135707	GRMZM2G349062_T01	chr1	1	290135976	290138852
GRMZM2G047223_T03	chr1	-1	290130911	290135707	GRMZM2G349062_T01	chr1	1	290135976	290138852
GRMZM2G047223_T01	chr1	-1	290134221	290135727	GRMZM2G349062_T02	chr1	1	290135976	290138852
GRMZM2G047223_T02	chr1	-1	290130904	290135707	GRMZM2G349062_T02	chr1	1	290135976	290138852
GRMZM2G047223_T03	chr1	-1	290130911	290135707	GRMZM2G349062_T02	chr1	1	290135976	290138852
GRMZM2G439654_T01	chr1	-1	291449994	291450569	GRMZM2G704127_T01	chr1	1	291450629	291450946
GRMZM2G093712_T01	chr1	-1	293393278	293408785	GRMZM2G093725_T01	chr1	1	293409174	293410841
GRMZM2G068244_T02	chr1	-1	293646288	293647117	GRMZM2G068443_T01	chr1	1	293647238	293649522
GRMZM2G068244_T01	chr1	-1	293644603	293647117	GRMZM2G068443_T01	chr1	1	293647238	293649522
GRMZM2G156848_T04	chr1	-1	294635488	294636466	GRMZM2G156937_T01	chr1	1	294636654	294644336
GRMZM2G156848_T02	chr1	-1	294633986	294636466	GRMZM2G156937_T01	chr1	1	294636654	294644336
GRMZM2G156848_T03	chr1	-1	294633986	294636466	GRMZM2G156937_T01	chr1	1	294636654	294644336
GRMZM2G156848_T01	chr1	-1	294633986	294636466	GRMZM2G156937_T01	chr1	1	294636654	294644336
GRMZM2G114692_T01	chr1	-1	295762286	295768149	GRMZM2G114775_T01	chr1	1	295768837	295770331
GRMZM2G114692_T01	chr1	-1	295762286	295768149	GRMZM2G114775_T02	chr1	1	295768913	295770329
GRMZM2G053803_T01	chr1	-1	296002128	296008705	GRMZM2G351160_T01	chr1	1	296008817	296016704
GRMZM2G053803_T02	chr1	-1	296002128	296008705	GRMZM2G351160_T01	chr1	1	296008817	296016704
GRMZM2G170137_T05	chr1	-1	296771314	296775077	GRMZM2G470382_T01	chr1	1	296775696	296780964
GRMZM2G170137_T01	chr1	-1	296769449	296775077	GRMZM2G470382_T01	chr1	1	296775696	296780964
GRMZM2G170137_T02	chr1	-1	296769449	296775077	GRMZM2G470382_T01	chr1	1	296775696	296780964
AC217358.3_FGT005	chr1	-1	296891350	296893628	GRMZM5G881369_T01	chr1	1	296894441	296899628
AC217358.3_FGT005	chr1	-1	296891350	296893628	GRMZM5G881369_T02	chr1	1	296894441	296899628
GRMZM2G304657_T01	chr1	-1	297167229	297168925	GRMZM2G304638_T01	chr1	1	297169418	297180338
GRMZM2G016774_T01	chr1	-1	297787014	297795600	GRMZM2G316345_T01	chr1	1	297796255	297797107
GRMZM2G022269_T04	chr1	-1	298408584	298413505	GRMZM2G022248_T01	chr1	1	298414105	298418660
GRMZM2G022269_T03	chr1	-1	298408641	298413538	GRMZM2G022248_T01	chr1	1	298414105	298418660
GRMZM2G022269_T02	chr1	-1	298408224	298413538	GRMZM2G022248_T01	chr1	1	298414105	298418660
GRMZM2G022269_T01	chr1	-1	298408224	298413579	GRMZM2G022248_T01	chr1	1	298414105	298418660
GRMZM2G422671_T01	chr1	-1	298962233	298963504	GRMZM2G422670_T01	chr1	1	298964498	298966207
GRMZM2G138053_T04	chr1	-1	299407831	299409289	GRMZM2G137968_T01	chr1	1	299410023	299418768
GRMZM2G138053_T02	chr1	-1	299407831	299409958	GRMZM2G137968_T01	chr1	1	299410023	299418768
GRMZM2G138053_T03	chr1	-1	299407831	299409958	GRMZM2G137968_T01	chr1	1	299410023	299418768
GRMZM2G138053_T01	chr1	-1	299407831	299409958	GRMZM2G137968_T01	chr1	1	299410023	299418768
GRMZM2G138053_T04	chr1	-1	299407831	299409289	GRMZM2G137968_T02	chr1	1	299410023	299418768
GRMZM2G138053_T02	chr1	-1	299407831	299409958	GRMZM2G137968_T02	chr1	1	299410023	299418768
GRMZM2G138053_T03	chr1	-1	299407831	299409958	GRMZM2G137968_T02	chr1	1	299410023	299418768
GRMZM2G138053_T01	chr1	-1	299407831	299409958	GRMZM2G137968_T02	chr1	1	299410023	299418768
GRMZM2G138053_T04	chr1	-1	299407831	299409289	GRMZM2G137968_T03	chr1	1	299410023	299418768
GRMZM2G138053_T02	chr1	-1	299407831	299409958	GRMZM2G137968_T03	chr1	1	299410023	299418768
GRMZM2G138053_T03	chr1	-1	299407831	299409958	GRMZM2G137968_T03	chr1	1	299410023	299418768
GRMZM2G138053_T01	chr1	-1	299407831	299409958	GRMZM2G137968_T03	chr1	1	299410023	299418768
GRMZM2G377487_T01	chr1	-1	300437138	300444136	AC177899.2_FGT009	chr1	1	300444330	300446450
GRMZM2G377477_T01	chr1	-1	300462178	300464021	GRMZM2G077222_T01	chr1	1	300464398	300469096
GRMZM2G377477_T01	chr1	-1	300462178	300464021	GRMZM2G077222_T02	chr1	1	300464398	300469092
GRMZM2G377477_T01	chr1	-1	300462178	300464021	GRMZM2G077222_T03	chr1	1	300464398	300464882
GRMZM2G436199_T02	chr2	-1	1717758	1719248	GRMZM2G137574_T01	chr2	1	1720187	1724956
GRMZM2G436199_T01	chr2	-1	1717982	1719190	GRMZM2G137574_T01	chr2	1	1720187	1724956
GRMZM2G436199_T02	chr2	-1	1717758	1719248	GRMZM2G137574_T02	chr2	1	1720187	1724937
GRMZM2G436199_T01	chr2	-1	1717982	1719190	GRMZM2G137574_T02	chr2	1	1720187	1724937
GRMZM2G009994_T03	chr2	-1	2539368	2545834	GRMZM2G010257_T01	chr2	1	2545896	2547904
GRMZM2G009994_T02	chr2	-1	2539368	2545834	GRMZM2G010257_T01	chr2	1	2545896	2547904
GRMZM2G009994_T01	chr2	-1	2539368	2545834	GRMZM2G010257_T01	chr2	1	2545896	2547904
GRMZM2G119916_T01	chr2	-1	3182366	3184688	GRMZM2G119941_T01	chr2	1	3185602	3188957
GRMZM2G391741_T01	chr2	-1	4050541	4053702	GRMZM2G029113_T01	chr2	1	4054382	4056323
GRMZM2G386362_T01	chr2	-1	4618751	4620557	GRMZM2G534175_T01	chr2	1	4621264	4621507
GRMZM2G142048_T01	chr2	-1	4983678	4988019	GRMZM2G443885_T01	chr2	1	4988818	4991087
GRMZM2G177145_T01	chr2	-1	5097862	5098230	GRMZM2G334514_T01	chr2	1	5098451	5099342
GRMZM2G032209_T01	chr2	-1	5101569	5106552	GRMZM2G032022_T01	chr2	1	5106696	5115025
GRMZM2G096546_T01	chr2	-1	5300892	5302879	GRMZM2G096577_T01	chr2	1	5303611	5304697
GRMZM2G023037_T01	chr2	-1	6019299	6030234	GRMZM2G022836_T01	chr2	1	6030860	6032164
GRMZM2G004352_T01	chr2	-1	6470740	6473603	GRMZM2G305007_T01	chr2	1	6473777	6482832
GRMZM2G004352_T02	chr2	-1	6470740	6473603	GRMZM2G305007_T01	chr2	1	6473777	6482832
GRMZM2G004352_T01	chr2	-1	6470740	6473603	GRMZM2G305007_T02	chr2	1	6473777	6482832
GRMZM2G004352_T02	chr2	-1	6470740	6473603	GRMZM2G305007_T02	chr2	1	6473777	6482832
GRMZM2G106393_T01	chr2	-1	6981543	6982313	GRMZM2G106384_T01	chr2	1	6983201	6985379
GRMZM2G106105_T02	chr2	-1	6991458	6993922	GRMZM2G106056_T02	chr2	1	6994289	6999729
GRMZM2G106105_T01	chr2	-1	6991458	6994141	GRMZM2G106056_T02	chr2	1	6994289	6999729
GRMZM2G106105_T02	chr2	-1	6991458	6993922	GRMZM2G106056_T03	chr2	1	6994289	6999729
GRMZM2G106105_T01	chr2	-1	6991458	6994141	GRMZM2G106056_T03	chr2	1	6994289	6999729
GRMZM2G106105_T02	chr2	-1	6991458	6993922	GRMZM2G106056_T04	chr2	1	6994289	6999729
GRMZM2G106105_T01	chr2	-1	6991458	6994141	GRMZM2G106056_T04	chr2	1	6994289	6999729
GRMZM2G406977_T03	chr2	-1	7001397	7004282	GRMZM2G106010_T01	chr2	1	7005255	7010368
GRMZM2G406977_T02	chr2	-1	7001397	7004282	GRMZM2G106010_T01	chr2	1	7005255	7010368
GRMZM2G406977_T01	chr2	-1	6999485	7004282	GRMZM2G106010_T01	chr2	1	7005255	7010368
GRMZM2G702918_T01	chr2	-1	8169402	8169640	GRMZM2G389135_T01	chr2	1	8170257	8170708
GRMZM2G337011_T01	chr2	-1	9312633	9313548	GRMZM2G041518_T01	chr2	1	9314189	9318146
GRMZM2G044800_T01	chr2	-1	10477304	10479869	GRMZM2G045331_T01	chr2	1	10480118	10485450
GRMZM2G044800_T02	chr2	-1	10477318	10479869	GRMZM2G045331_T01	chr2	1	10480118	10485450
GRMZM2G044800_T03	chr2	-1	10479090	10479869	GRMZM2G045331_T01	chr2	1	10480118	10485450
GRMZM2G044800_T01	chr2	-1	10477304	10479869	GRMZM2G045331_T02	chr2	1	10480118	10485450
GRMZM2G044800_T02	chr2	-1	10477318	10479869	GRMZM2G045331_T02	chr2	1	10480118	10485450
GRMZM2G044800_T03	chr2	-1	10479090	10479869	GRMZM2G045331_T02	chr2	1	10480118	10485450
GRMZM2G044800_T01	chr2	-1	10477304	10479869	GRMZM2G045331_T03	chr2	1	10480118	10485450
GRMZM2G044800_T02	chr2	-1	10477318	10479869	GRMZM2G045331_T03	chr2	1	10480118	10485450
GRMZM2G044800_T03	chr2	-1	10479090	10479869	GRMZM2G045331_T03	chr2	1	10480118	10485450
GRMZM2G044800_T01	chr2	-1	10477304	10479869	GRMZM2G045331_T04	chr2	1	10480179	10485307
GRMZM2G044800_T02	chr2	-1	10477318	10479869	GRMZM2G045331_T04	chr2	1	10480179	10485307
GRMZM2G044800_T03	chr2	-1	10479090	10479869	GRMZM2G045331_T04	chr2	1	10480179	10485307
GRMZM2G044800_T01	chr2	-1	10477304	10479869	GRMZM2G045331_T05	chr2	1	10480189	10485731
GRMZM2G044800_T02	chr2	-1	10477318	10479869	GRMZM2G045331_T05	chr2	1	10480189	10485731
GRMZM2G044800_T03	chr2	-1	10479090	10479869	GRMZM2G045331_T05	chr2	1	10480189	10485731
GRMZM2G044800_T01	chr2	-1	10477304	10479869	GRMZM2G045331_T06	chr2	1	10480189	10485450
GRMZM2G044800_T02	chr2	-1	10477318	10479869	GRMZM2G045331_T06	chr2	1	10480189	10485450
GRMZM2G044800_T03	chr2	-1	10479090	10479869	GRMZM2G045331_T06	chr2	1	10480189	10485450
GRMZM2G040917_T01	chr2	-1	11364076	11365095	GRMZM2G040878_T01	chr2	1	11366011	11367995
GRMZM2G040493_T01	chr2	-1	11375322	11378130	GRMZM5G870080_T01	chr2	1	11378192	11382207
GRMZM2G156581_T01	chr2	-1	12009771	12011967	GRMZM2G456132_T01	chr2	1	12012398	12016677
GRMZM2G156581_T02	chr2	-1	12009817	12011967	GRMZM2G456132_T01	chr2	1	12012398	12016677
GRMZM2G156581_T03	chr2	-1	12009884	12011967	GRMZM2G456132_T01	chr2	1	12012398	12016677
GRMZM2G156581_T01	chr2	-1	12009771	12011967	GRMZM2G456132_T02	chr2	1	12012402	12015882
GRMZM2G156581_T02	chr2	-1	12009817	12011967	GRMZM2G456132_T02	chr2	1	12012402	12015882
GRMZM2G156581_T03	chr2	-1	12009884	12011967	GRMZM2G456132_T02	chr2	1	12012402	12015882
GRMZM2G314386_T02	chr2	-1	14530124	14533957	GRMZM2G017197_T02	chr2	1	14534118	14537917
GRMZM2G314386_T01	chr2	-1	14530124	14533959	GRMZM2G017197_T02	chr2	1	14534118	14537917
GRMZM2G314386_T02	chr2	-1	14530124	14533957	GRMZM2G017197_T01	chr2	1	14534225	14536822
GRMZM2G314386_T01	chr2	-1	14530124	14533959	GRMZM2G017197_T01	chr2	1	14534225	14536822
GRMZM2G430500_T01	chr2	-1	14891652	14892023	GRMZM2G129399_T01	chr2	1	14892972	14893775
GRMZM2G349344_T01	chr2	-1	18203836	18210099	GRMZM2G047347_T07	chr2	1	18210726	18217787
GRMZM2G349344_T01	chr2	-1	18203836	18210099	GRMZM2G047347_T08	chr2	1	18210726	18217721
GRMZM2G020826_T01	chr2	-1	21278533	21281100	GRMZM2G021035_T01	chr2	1	21281472	21282337
GRMZM2G020826_T02	chr2	-1	21278533	21281100	GRMZM2G021035_T01	chr2	1	21281472	21282337
GRMZM2G545802_T01	chr2	-1	22196907	22230503	GRMZM5G860469_T01	chr2	1	22231026	22241771
GRMZM2G545802_T01	chr2	-1	22196907	22230503	GRMZM5G860469_T02	chr2	1	22231026	22241771
GRMZM2G082670_T01	chr2	-1	28702690	28703731	GRMZM2G082677_T01	chr2	1	28704049	28704731
GRMZM2G154397_T03	chr2	-1	32494430	32495438	AC197575.3_FGT008	chr2	1	32496378	32499262
GRMZM2G154397_T02	chr2	-1	32492114	32495438	AC197575.3_FGT008	chr2	1	32496378	32499262
GRMZM2G154397_T01	chr2	-1	32491968	32495438	AC197575.3_FGT008	chr2	1	32496378	32499262
GRMZM2G323672_T02	chr2	-1	32593603	32637089	GRMZM2G323679_T01	chr2	1	32637801	32639325
AC226225.1_FGT004	chr2	-1	34686791	34687549	GRMZM2G364901_T02	chr2	1	34688186	34695031
AC226225.1_FGT004	chr2	-1	34686791	34687549	GRMZM2G364901_T03	chr2	1	34688186	34701280
AC226225.1_FGT004	chr2	-1	34686791	34687549	GRMZM2G364901_T04	chr2	1	34688186	34701280
GRMZM2G330430_T01	chr2	-1	39425347	39427865	AC213693.3_FGT003	chr2	1	39428420	39428743
GRMZM2G330430_T02	chr2	-1	39425347	39428132	AC213693.3_FGT003	chr2	1	39428420	39428743
GRMZM2G130085_T03	chr2	-1	42106360	42113747	GRMZM2G430362_T01	chr2	1	42114006	42115889
GRMZM2G130085_T02	chr2	-1	42106360	42113747	GRMZM2G430362_T01	chr2	1	42114006	42115889
GRMZM2G130085_T01	chr2	-1	42106360	42113641	GRMZM2G430362_T01	chr2	1	42114006	42115889
GRMZM2G171254_T01	chr2	-1	44190672	44200722	GRMZM2G171277_T01	chr2	1	44200748	44202483
GRMZM2G171254_T01	chr2	-1	44190672	44200722	GRMZM2G171277_T02	chr2	1	44201244	44202419
GRMZM2G021464_T01	chr2	-1	45769897	45777953	GRMZM2G021831_T01	chr2	1	45778701	45780304
GRMZM2G021464_T03	chr2	-1	45771272	45777953	GRMZM2G021831_T01	chr2	1	45778701	45780304
GRMZM2G021464_T04	chr2	-1	45771300	45777953	GRMZM2G021831_T01	chr2	1	45778701	45780304
GRMZM2G047705_T02	chr2	-1	49978830	49984388	GRMZM2G047512_T01	chr2	1	49984668	49987780
GRMZM2G047705_T03	chr2	-1	49978830	49984388	GRMZM2G047512_T01	chr2	1	49984668	49987780
GRMZM2G047705_T01	chr2	-1	49978830	49984388	GRMZM2G047512_T01	chr2	1	49984668	49987780
GRMZM2G047705_T05	chr2	-1	49979018	49984388	GRMZM2G047512_T01	chr2	1	49984668	49987780
GRMZM2G047705_T04	chr2	-1	49978830	49984388	GRMZM2G047512_T01	chr2	1	49984668	49987780
GRMZM2G047705_T02	chr2	-1	49978830	49984388	GRMZM2G047512_T02	chr2	1	49984668	49987621
GRMZM2G047705_T03	chr2	-1	49978830	49984388	GRMZM2G047512_T02	chr2	1	49984668	49987621
GRMZM2G047705_T01	chr2	-1	49978830	49984388	GRMZM2G047512_T02	chr2	1	49984668	49987621
GRMZM2G047705_T05	chr2	-1	49979018	49984388	GRMZM2G047512_T02	chr2	1	49984668	49987621
GRMZM2G047705_T04	chr2	-1	49978830	49984388	GRMZM2G047512_T02	chr2	1	49984668	49987621
GRMZM2G157869_T01	chr2	-1	52494806	52495922	GRMZM2G157822_T02	chr2	1	52496426	52499385
GRMZM2G157869_T01	chr2	-1	52494806	52495922	GRMZM2G157822_T03	chr2	1	52496426	52503174
GRMZM2G091169_T01	chr2	-1	59279524	59281052	GRMZM2G091124_T01	chr2	1	59282023	59284689
GRMZM2G373828_T01	chr2	-1	63695063	63751233	GRMZM2G373849_T01	chr2	1	63751727	63753033
GRMZM2G019056_T01	chr2	-1	71605818	71606598	GRMZM2G019085_T01	chr2	1	71607050	71607669
GRMZM2G026918_T01	chr2	-1	74078457	74086345	GRMZM2G027219_T01	chr2	1	74086504	74089290
GRMZM2G026918_T02	chr2	-1	74078527	74086371	GRMZM2G027219_T01	chr2	1	74086504	74089290
GRMZM5G874179_T01	chr2	-1	77798116	77798481	GRMZM5G817582_T01	chr2	1	77798886	77799221
GRMZM5G874179_T01	chr2	-1	77798116	77798481	GRMZM2G037955_T01	chr2	1	77799414	77800277
GRMZM2G475482_T01	chr2	-1	77876572	77878563	GRMZM2G587865_T01	chr2	1	77878792	77880255
GRMZM2G174092_T01	chr2	-1	77881502	77882743	GRMZM5G837568_T01	chr2	1	77882992	77883325
GRMZM2G573072_T01	chr2	-1	83015007	83016416	GRMZM5G851403_T01	chr2	1	83016628	83016948
GRMZM5G803503_T01	chr2	-1	95153987	95154395	GRMZM2G100295_T01	chr2	1	95154606	95155019
GRMZM5G844124_T01	chr2	-1	95157856	95158125	GRMZM2G400925_T01	chr2	1	95158504	95158916
GRMZM5G878497_T01	chr2	-1	101248194	101254719	GRMZM5G873389_T01	chr2	1	101255467	101256643
GRMZM2G703132_T01	chr2	-1	109211491	109212951	GRMZM2G324340_T01	chr2	1	109213052	109213670
GRMZM2G703132_T01	chr2	-1	109211491	109212951	GRMZM2G324340_T02	chr2	1	109213052	109214909
GRMZM2G087212_T01	chr2	-1	130989985	130996756	GRMZM2G534113_T01	chr2	1	130997363	130997793
AC205544.3_FGT004	chr2	-1	140056166	140057095	GRMZM2G006765_T01	chr2	1	140057140	140057789
AC205544.3_FGT004	chr2	-1	140056166	140057095	GRMZM2G006765_T02	chr2	1	140057140	140059599
AC206611.3_FGT003	chr2	-1	145042907	145044461	GRMZM2G430607_T01	chr2	1	145044738	145052264
GRMZM2G537291_T01	chr2	-1	146194741	146200435	GRMZM2G391684_T01	chr2	1	146200638	146205114
GRMZM5G890665_T02	chr2	-1	152914993	152919109	GRMZM5G866336_T01	chr2	1	152919304	152920445
GRMZM5G890665_T01	chr2	-1	152914993	152919109	GRMZM5G866336_T01	chr2	1	152919304	152920445
GRMZM2G166230_T02	chr2	-1	157234455	157235974	GRMZM2G166245_T01	chr2	1	157236115	157238601
GRMZM2G166230_T01	chr2	-1	157234438	157235974	GRMZM2G166245_T01	chr2	1	157236115	157238601
GRMZM2G166230_T02	chr2	-1	157234455	157235974	GRMZM2G166245_T02	chr2	1	157236115	157238655
GRMZM2G166230_T01	chr2	-1	157234438	157235974	GRMZM2G166245_T02	chr2	1	157236115	157238655
GRMZM2G510303_T01	chr2	-1	158273676	158279858	GRMZM2G047316_T01	chr2	1	158280766	158284014
GRMZM2G703247_T01	chr2	-1	169533831	169534636	GRMZM2G048202_T01	chr2	1	169535124	169536039
GRMZM2G173926_T02	chr2	-1	170036829	170039251	GRMZM2G475257_T01	chr2	1	170039847	170041591
GRMZM2G173926_T02	chr2	-1	170036829	170039251	GRMZM2G475257_T02	chr2	1	170039847	170041009
GRMZM2G173926_T02	chr2	-1	170036829	170039251	GRMZM2G475257_T03	chr2	1	170039847	170041009
GRMZM2G047910_T02	chr2	-1	170148231	170150653	GRMZM2G346757_T01	chr2	1	170151249	170152993
GRMZM2G047910_T02	chr2	-1	170148231	170150653	GRMZM2G346757_T02	chr2	1	170151249	170152411
GRMZM2G047910_T02	chr2	-1	170148231	170150653	GRMZM2G346757_T03	chr2	1	170151249	170152411
GRMZM2G134497_T01	chr2	-1	185378447	185381433	GRMZM2G134430_T02	chr2	1	185381565	185387488
GRMZM2G134497_T01	chr2	-1	185378447	185381433	GRMZM2G134430_T03	chr2	1	185381565	185387488
GRMZM2G048411_T01	chr2	-1	188152279	188158014	GRMZM2G048392_T01	chr2	1	188158193	188162796
GRMZM2G379437_T01	chr2	-1	189523981	189526675	GRMZM2G080390_T01	chr2	1	189527601	189528913
GRMZM2G305864_T02	chr2	-1	190845160	190847411	GRMZM2G007885_T01	chr2	1	190847628	190854489
GRMZM2G305864_T01	chr2	-1	190844040	190847411	GRMZM2G007885_T01	chr2	1	190847628	190854489
GRMZM2G305864_T02	chr2	-1	190845160	190847411	GRMZM2G007885_T02	chr2	1	190847628	190854489
GRMZM2G305864_T01	chr2	-1	190844040	190847411	GRMZM2G007885_T02	chr2	1	190847628	190854489
GRMZM2G305864_T02	chr2	-1	190845160	190847411	GRMZM2G007885_T03	chr2	1	190847628	190854489
GRMZM2G305864_T01	chr2	-1	190844040	190847411	GRMZM2G007885_T03	chr2	1	190847628	190854489
GRMZM2G013892_T03	chr2	-1	191660486	191663116	GRMZM2G014341_T01	chr2	1	191663123	191666138
GRMZM2G013892_T02	chr2	-1	191660486	191663116	GRMZM2G014341_T01	chr2	1	191663123	191666138
GRMZM2G013892_T05	chr2	-1	191660486	191663116	GRMZM2G014341_T01	chr2	1	191663123	191666138
GRMZM2G013892_T04	chr2	-1	191660486	191663116	GRMZM2G014341_T01	chr2	1	191663123	191666138
GRMZM2G013892_T03	chr2	-1	191660486	191663116	GRMZM2G014341_T02	chr2	1	191663123	191664638
GRMZM2G013892_T02	chr2	-1	191660486	191663116	GRMZM2G014341_T02	chr2	1	191663123	191664638
GRMZM2G013892_T05	chr2	-1	191660486	191663116	GRMZM2G014341_T02	chr2	1	191663123	191664638
GRMZM2G013892_T04	chr2	-1	191660486	191663116	GRMZM2G014341_T02	chr2	1	191663123	191664638
GRMZM2G013892_T03	chr2	-1	191660486	191663116	GRMZM2G014341_T03	chr2	1	191663123	191663849
GRMZM2G013892_T02	chr2	-1	191660486	191663116	GRMZM2G014341_T03	chr2	1	191663123	191663849
GRMZM2G013892_T05	chr2	-1	191660486	191663116	GRMZM2G014341_T03	chr2	1	191663123	191663849
GRMZM2G013892_T04	chr2	-1	191660486	191663116	GRMZM2G014341_T03	chr2	1	191663123	191663849
GRMZM2G013892_T03	chr2	-1	191660486	191663116	GRMZM2G014341_T04	chr2	1	191663161	191666138
GRMZM2G013892_T02	chr2	-1	191660486	191663116	GRMZM2G014341_T04	chr2	1	191663161	191666138
GRMZM2G013892_T05	chr2	-1	191660486	191663116	GRMZM2G014341_T04	chr2	1	191663161	191666138
GRMZM2G013892_T04	chr2	-1	191660486	191663116	GRMZM2G014341_T04	chr2	1	191663161	191666138
AC199782.5_FGT001	chr2	-1	194391631	194395595	GRMZM2G703309_T01	chr2	1	194395979	194396984
GRMZM5G892094_T01	chr2	-1	196298844	196302551	GRMZM2G050268_T01	chr2	1	196302759	196305162
GRMZM2G108981_T02	chr2	-1	196523854	196526161	GRMZM2G409722_T01	chr2	1	196527072	196528446
GRMZM2G108981_T01	chr2	-1	196524334	196526285	GRMZM2G409722_T01	chr2	1	196527072	196528446
AC205673.3_FGT006	chr2	-1	197008283	197009119	GRMZM2G042741_T01	chr2	1	197009278	197010343
GRMZM2G512469_T01	chr2	-1	197443591	197448363	GRMZM2G048582_T01	chr2	1	197448498	197453730
GRMZM5G819999_T02	chr2	-1	197763259	197766446	GRMZM5G887647_T01	chr2	1	197767266	197771578
GRMZM5G819999_T01	chr2	-1	197763259	197766446	GRMZM5G887647_T01	chr2	1	197767266	197771578
GRMZM5G819999_T02	chr2	-1	197763259	197766446	GRMZM5G887647_T02	chr2	1	197767266	197771578
GRMZM5G819999_T01	chr2	-1	197763259	197766446	GRMZM5G887647_T02	chr2	1	197767266	197771578
GRMZM5G819999_T02	chr2	-1	197763259	197766446	GRMZM5G887647_T03	chr2	1	197767266	197771578
GRMZM5G819999_T01	chr2	-1	197763259	197766446	GRMZM5G887647_T03	chr2	1	197767266	197771578
GRMZM5G819999_T02	chr2	-1	197763259	197766446	GRMZM5G887647_T04	chr2	1	197767266	197771578
GRMZM5G819999_T01	chr2	-1	197763259	197766446	GRMZM5G887647_T04	chr2	1	197767266	197771578
GRMZM2G133421_T01	chr2	-1	199816386	199822867	GRMZM5G814007_T01	chr2	1	199822895	199825927
GRMZM2G133421_T02	chr2	-1	199816386	199822867	GRMZM5G814007_T01	chr2	1	199822895	199825927
GRMZM2G417715_T01	chr2	-1	200091274	200092344	GRMZM2G117572_T01	chr2	1	200093026	200095298
GRMZM5G831305_T01	chr2	-1	201577288	201588526	GRMZM2G076796_T01	chr2	1	201589438	201590747
GRMZM2G179459_T03	chr2	-1	202313914	202316418	GRMZM2G179452_T01	chr2	1	202317395	202318932
GRMZM2G179459_T02	chr2	-1	202311158	202316418	GRMZM2G179452_T01	chr2	1	202317395	202318932
GRMZM2G179459_T01	chr2	-1	202311089	202316418	GRMZM2G179452_T01	chr2	1	202317395	202318932
GRMZM2G127729_T02	chr2	-1	203052532	203058219	GRMZM2G127714_T02	chr2	1	203058550	203064372
GRMZM2G127729_T03	chr2	-1	203052532	203058219	GRMZM2G127714_T02	chr2	1	203058550	203064372
GRMZM2G127729_T01	chr2	-1	203052532	203058219	GRMZM2G127714_T02	chr2	1	203058550	203064372
GRMZM2G127729_T04	chr2	-1	203052647	203058219	GRMZM2G127714_T02	chr2	1	203058550	203064372
GRMZM2G329353_T01	chr2	-1	203515643	203517184	GRMZM5G895534_T01	chr2	1	203517456	203518643
GRMZM2G063263_T01	chr2	-1	204426996	204429728	GRMZM2G063238_T01	chr2	1	204430327	204434040
GRMZM2G099285_T01	chr2	-1	205948468	205950697	GRMZM2G099270_T01	chr2	1	205951029	205955901
GRMZM2G343426_T01	chr2	-1	209805026	209806599	GRMZM2G343445_T01	chr2	1	209807096	209819838
GRMZM2G343426_T01	chr2	-1	209805026	209806599	GRMZM2G343445_T02	chr2	1	209807096	209819838
GRMZM2G343426_T01	chr2	-1	209805026	209806599	GRMZM2G343445_T03	chr2	1	209807096	209819838
GRMZM2G159237_T03	chr2	-1	211498073	211500706	GRMZM2G159218_T01	chr2	1	211500935	211503247
GRMZM2G159237_T02	chr2	-1	211498044	211500706	GRMZM2G159218_T01	chr2	1	211500935	211503247
GRMZM2G020231_T01	chr2	-1	212135155	212136663	GRMZM5G851698_T01	chr2	1	212136880	212139777
GRMZM2G020231_T01	chr2	-1	212135155	212136663	GRMZM5G851698_T02	chr2	1	212136880	212139777
GRMZM2G064938_T01	chr2	-1	212648385	212649098	GRMZM2G064941_T01	chr2	1	212649453	212650346
GRMZM5G812660_T01	chr2	-1	213161184	213162624	GRMZM2G703373_T01	chr2	1	213162946	213164673
GRMZM2G337514_T01	chr2	-1	217115324	217115790	GRMZM2G031125_T01	chr2	1	217116419	217119786
GRMZM2G337514_T01	chr2	-1	217115324	217115790	GRMZM2G031125_T02	chr2	1	217116473	217119844
GRMZM2G124809_T02	chr2	-1	220923671	220927138	GRMZM2G426004_T01	chr2	1	220927912	220943590
GRMZM2G124809_T01	chr2	-1	220923627	220927138	GRMZM2G426004_T01	chr2	1	220927912	220943590
GRMZM2G009032_T01	chr2	-1	222215687	222218698	GRMZM2G311011_T01	chr2	1	222219246	222220527
GRMZM2G175882_T01	chr2	-1	223388383	223389434	GRMZM5G875676_T01	chr2	1	223389828	223394432
GRMZM2G023328_T02	chr2	-1	224546589	224553514	GRMZM2G023585_T02	chr2	1	224553689	224563102
GRMZM2G023328_T03	chr2	-1	224546589	224553514	GRMZM2G023585_T02	chr2	1	224553689	224563102
GRMZM2G023328_T04	chr2	-1	224546589	224553514	GRMZM2G023585_T02	chr2	1	224553689	224563102
GRMZM2G053384_T01	chr2	-1	226676462	226678841	GRMZM2G353343_T01	chr2	1	226679089	226680887
GRMZM2G131443_T02	chr2	-1	230286713	230300365	GRMZM2G131440_T01	chr2	1	230301225	230306715
GRMZM2G131443_T03	chr2	-1	230286713	230300365	GRMZM2G131440_T01	chr2	1	230301225	230306715
GRMZM2G131443_T01	chr2	-1	230286713	230300365	GRMZM2G131440_T01	chr2	1	230301225	230306715
GRMZM2G152287_T01	chr2	-1	230413146	230413858	GRMZM2G152258_T01	chr2	1	230414138	230415824
GRMZM2G412503_T01	chr2	-1	233176330	233176926	GRMZM2G111172_T01	chr2	1	233177295	233179260
GRMZM2G037923_T01	chr2	-1	233733061	233739306	GRMZM2G340130_T01	chr2	1	233739740	233744213
GRMZM2G037923_T02	chr2	-1	233733037	233739301	GRMZM2G340130_T01	chr2	1	233739740	233744213
GRMZM2G037923_T03	chr2	-1	233733037	233739301	GRMZM2G340130_T01	chr2	1	233739740	233744213
GRMZM5G822237_T01	chr2	-1	233911579	233912686	GRMZM2G330772_T01	chr2	1	233913446	233917819
GRMZM5G822237_T01	chr2	-1	233911579	233912686	GRMZM2G330772_T02	chr2	1	233913446	233917794
GRMZM2G399844_T01	chr2	-1	234223777	234227559	GRMZM2G098637_T01	chr2	1	234228105	234230681
GRMZM2G399844_T03	chr2	-1	234226461	234227525	GRMZM2G098637_T01	chr2	1	234228105	234230681
GRMZM2G399844_T02	chr2	-1	234223919	234227624	GRMZM2G098637_T01	chr2	1	234228105	234230681
GRMZM2G399844_T01	chr2	-1	234223777	234227559	GRMZM2G098637_T02	chr2	1	234228105	234230668
GRMZM2G399844_T03	chr2	-1	234226461	234227525	GRMZM2G098637_T02	chr2	1	234228105	234230668
GRMZM2G399844_T02	chr2	-1	234223919	234227624	GRMZM2G098637_T02	chr2	1	234228105	234230668
GRMZM2G445057_T01	chr3	-1	5568751	5571576	GRMZM2G143246_T01	chr3	1	5571644	5577275
GRMZM2G445057_T03	chr3	-1	5568749	5571576	GRMZM2G143246_T01	chr3	1	5571644	5577275
GRMZM2G445057_T02	chr3	-1	5568749	5571576	GRMZM2G143246_T01	chr3	1	5571644	5577275
GRMZM2G445057_T05	chr3	-1	5567774	5571576	GRMZM2G143246_T01	chr3	1	5571644	5577275
GRMZM2G445057_T04	chr3	-1	5568749	5571576	GRMZM2G143246_T01	chr3	1	5571644	5577275
GRMZM2G314934_T01	chr3	-1	8341415	8342491	GRMZM2G015805_T01	chr3	1	8343005	8344148
GRMZM2G066413_T02	chr3	-1	12289367	12292072	GRMZM2G066362_T01	chr3	1	12292951	12297453
GRMZM2G066413_T01	chr3	-1	12289349	12292072	GRMZM2G066362_T01	chr3	1	12292951	12297453
GRMZM2G066413_T02	chr3	-1	12289367	12292072	GRMZM2G066362_T02	chr3	1	12292951	12294548
GRMZM2G066413_T01	chr3	-1	12289349	12292072	GRMZM2G066362_T02	chr3	1	12292951	12294548
GRMZM2G334740_T01	chr3	-1	15235783	15236807	GRMZM2G334741_T01	chr3	1	15237044	15237956
AC206350.3_FGT005	chr3	-1	15433008	15434096	GRMZM2G401606_T01	chr3	1	15435063	15437648
GRMZM2G079625_T01	chr3	-1	18010870	18014247	GRMZM2G384128_T01	chr3	1	18014709	18015875
GRMZM2G393436_T01	chr3	-1	18327435	18329650	AC213353.3_FGT004	chr3	1	18329999	18330649
GRMZM2G044552_T01	chr3	-1	19246912	19250084	GRMZM2G044697_T01	chr3	1	19250145	19255632
GRMZM2G044552_T01	chr3	-1	19246912	19250084	GRMZM2G044697_T02	chr3	1	19250145	19253237
GRMZM2G044552_T01	chr3	-1	19246912	19250084	GRMZM2G044697_T03	chr3	1	19250148	19254861
GRMZM2G044552_T01	chr3	-1	19246912	19250084	GRMZM2G044697_T04	chr3	1	19250148	19254861
GRMZM2G044552_T01	chr3	-1	19246912	19250084	GRMZM2G044697_T05	chr3	1	19250148	19254861
GRMZM2G044552_T01	chr3	-1	19246912	19250084	GRMZM2G044697_T06	chr3	1	19250148	19254861
GRMZM2G044552_T01	chr3	-1	19246912	19250084	GRMZM2G044697_T07	chr3	1	19250188	19254861
GRMZM2G044552_T01	chr3	-1	19246912	19250084	GRMZM2G044697_T08	chr3	1	19250188	19254861
GRMZM2G044552_T01	chr3	-1	19246912	19250084	GRMZM2G044697_T09	chr3	1	19250188	19252626
GRMZM2G044552_T01	chr3	-1	19246912	19250084	GRMZM2G044697_T10	chr3	1	19250256	19252626
GRMZM2G044552_T01	chr3	-1	19246912	19250084	GRMZM2G044697_T11	chr3	1	19250264	19254574
GRMZM2G049672_T01	chr3	-1	32024815	32032657	GRMZM2G049895_T01	chr3	1	32033593	32037041
GRMZM2G049672_T02	chr3	-1	32025409	32032678	GRMZM2G049895_T01	chr3	1	32033593	32037041
GRMZM2G049672_T03	chr3	-1	32025409	32032675	GRMZM2G049895_T01	chr3	1	32033593	32037041
GRMZM2G049672_T01	chr3	-1	32024815	32032657	GRMZM2G049895_T02	chr3	1	32033627	32037043
GRMZM2G049672_T02	chr3	-1	32025409	32032678	GRMZM2G049895_T02	chr3	1	32033627	32037043
GRMZM2G049672_T03	chr3	-1	32025409	32032675	GRMZM2G049895_T02	chr3	1	32033627	32037043
AC200904.3_FGT003	chr3	-1	33170529	33174333	GRMZM2G359185_T01	chr3	1	33174988	33182276
GRMZM2G431306_T03	chr3	-1	39473215	39476212	GRMZM2G132465_T01	chr3	1	39476674	39479631
GRMZM2G431306_T02	chr3	-1	39472712	39476212	GRMZM2G132465_T01	chr3	1	39476674	39479631
GRMZM2G431306_T01	chr3	-1	39472712	39476212	GRMZM2G132465_T01	chr3	1	39476674	39479631
GRMZM2G431306_T03	chr3	-1	39473215	39476212	GRMZM2G132465_T02	chr3	1	39476674	39479605
GRMZM2G431306_T02	chr3	-1	39472712	39476212	GRMZM2G132465_T02	chr3	1	39476674	39479605
GRMZM2G431306_T01	chr3	-1	39472712	39476212	GRMZM2G132465_T02	chr3	1	39476674	39479605
GRMZM2G431306_T03	chr3	-1	39473215	39476212	GRMZM2G132465_T03	chr3	1	39476674	39479584
GRMZM2G431306_T02	chr3	-1	39472712	39476212	GRMZM2G132465_T03	chr3	1	39476674	39479584
GRMZM2G431306_T01	chr3	-1	39472712	39476212	GRMZM2G132465_T03	chr3	1	39476674	39479584
GRMZM2G431306_T03	chr3	-1	39473215	39476212	GRMZM2G132465_T04	chr3	1	39476674	39479584
GRMZM2G431306_T02	chr3	-1	39472712	39476212	GRMZM2G132465_T04	chr3	1	39476674	39479584
GRMZM2G431306_T01	chr3	-1	39472712	39476212	GRMZM2G132465_T04	chr3	1	39476674	39479584
GRMZM2G431306_T03	chr3	-1	39473215	39476212	GRMZM2G132465_T05	chr3	1	39476674	39478258
GRMZM2G431306_T02	chr3	-1	39472712	39476212	GRMZM2G132465_T05	chr3	1	39476674	39478258
GRMZM2G431306_T01	chr3	-1	39472712	39476212	GRMZM2G132465_T05	chr3	1	39476674	39478258
GRMZM2G151674_T01	chr3	-1	49986084	49987597	GRMZM2G151807_T01	chr3	1	49988191	49990731
GRMZM2G151674_T01	chr3	-1	49986084	49987597	GRMZM2G151807_T02	chr3	1	49988222	49990294
GRMZM2G151674_T01	chr3	-1	49986084	49987597	GRMZM2G151807_T03	chr3	1	49988222	49989976
GRMZM2G151674_T01	chr3	-1	49986084	49987597	GRMZM2G151807_T04	chr3	1	49988222	49989957
GRMZM2G151674_T01	chr3	-1	49986084	49987597	GRMZM2G151807_T05	chr3	1	49988255	49989894
GRMZM2G096010_T02	chr3	-1	55155413	55167692	GRMZM2G396825_T01	chr3	1	55167963	55170910
GRMZM2G096010_T03	chr3	-1	55155426	55167692	GRMZM2G396825_T01	chr3	1	55167963	55170910
GRMZM2G096010_T01	chr3	-1	55155413	55167692	GRMZM2G396825_T01	chr3	1	55167963	55170910
AC207814.3_FGT003	chr3	-1	58532609	58535597	AC207814.3_FGT002	chr3	1	58536324	58537469
GRMZM2G480380_T01	chr3	-1	86901385	86902872	GRMZM2G480381_T01	chr3	1	86903340	86905602
AC218973.3_FGT003	chr3	-1	93826258	93827085	GRMZM2G106748_T01	chr3	1	93827689	93831548
GRMZM2G400821_T01	chr3	-1	105416092	105417227	GRMZM5G892762_T01	chr3	1	105418213	105418823
GRMZM2G362306_T01	chr3	-1	113424897	113429881	GRMZM2G062080_T01	chr3	1	113430819	113432188
GRMZM2G114613_T02	chr3	-1	122103100	122106630	GRMZM2G114584_T02	chr3	1	122107547	122113023
GRMZM2G114613_T03	chr3	-1	122103100	122106630	GRMZM2G114584_T02	chr3	1	122107547	122113023
GRMZM2G114613_T01	chr3	-1	122103082	122106630	GRMZM2G114584_T02	chr3	1	122107547	122113023
GRMZM2G114613_T06	chr3	-1	122103101	122106630	GRMZM2G114584_T02	chr3	1	122107547	122113023
GRMZM2G114613_T04	chr3	-1	122103101	122106630	GRMZM2G114584_T02	chr3	1	122107547	122113023
GRMZM2G114613_T05	chr3	-1	122103101	122106630	GRMZM2G114584_T02	chr3	1	122107547	122113023
GRMZM2G114613_T02	chr3	-1	122103100	122106630	GRMZM2G114584_T03	chr3	1	122107547	122110727
GRMZM2G114613_T03	chr3	-1	122103100	122106630	GRMZM2G114584_T03	chr3	1	122107547	122110727
GRMZM2G114613_T01	chr3	-1	122103082	122106630	GRMZM2G114584_T03	chr3	1	122107547	122110727
GRMZM2G114613_T06	chr3	-1	122103101	122106630	GRMZM2G114584_T03	chr3	1	122107547	122110727
GRMZM2G114613_T04	chr3	-1	122103101	122106630	GRMZM2G114584_T03	chr3	1	122107547	122110727
GRMZM2G114613_T05	chr3	-1	122103101	122106630	GRMZM2G114584_T03	chr3	1	122107547	122110727
AC208930.3_FGT007	chr3	-1	129214698	129217288	GRMZM2G421565_T01	chr3	1	129217405	129220707
GRMZM2G402368_T01	chr3	-1	140682835	140687208	AC196170.2_FGT003	chr3	1	140687785	140688711
GRMZM2G006753_T02	chr3	-1	141490353	141492349	GRMZM2G409086_T01	chr3	1	141493087	141494756
GRMZM2G006753_T01	chr3	-1	141490353	141492349	GRMZM2G409086_T01	chr3	1	141493087	141494756
AC195980.2_FGT004	chr3	-1	143816344	143819100	GRMZM2G164482_T01	chr3	1	143819458	143820172
GRMZM2G174221_T02	chr3	-1	145737428	145740275	GRMZM2G174196_T01	chr3	1	145740390	145743618
GRMZM2G174221_T01	chr3	-1	145737418	145740276	GRMZM2G174196_T01	chr3	1	145740390	145743618
GRMZM2G061446_T01	chr3	-1	146373604	146436907	GRMZM5G843368_T01	chr3	1	146437030	146439921
GRMZM2G044856_T01	chr3	-1	147936312	147938090	GRMZM2G044867_T01	chr3	1	147939042	147939428
GRMZM2G361501_T01	chr3	-1	151043128	151047496	GRMZM2G062524_T01	chr3	1	151047728	151056788
GRMZM2G361501_T01	chr3	-1	151043128	151047496	GRMZM2G062524_T02	chr3	1	151047728	151056788
GRMZM5G813933_T01	chr3	-1	157431468	157432757	GRMZM2G701857_T01	chr3	1	157433736	157434528
GRMZM5G813933_T02	chr3	-1	157431468	157433163	GRMZM2G701857_T01	chr3	1	157433736	157434528
GRMZM5G813933_T03	chr3	-1	157431468	157433163	GRMZM2G701857_T01	chr3	1	157433736	157434528
GRMZM5G816423_T01	chr3	-1	162600320	162601773	AC214534.3_FGT010	chr3	1	162602041	162603645
GRMZM2G359397_T03	chr3	-1	166381506	166383849	GRMZM2G058954_T01	chr3	1	166384292	166391173
GRMZM2G007160_T03	chr3	-1	170443529	170445344	GRMZM2G307173_T01	chr3	1	170445459	170447261
GRMZM2G007160_T02	chr3	-1	170441442	170445344	GRMZM2G307173_T01	chr3	1	170445459	170447261
GRMZM2G078667_T01	chr3	-1	172331942	172332650	GRMZM2G078500_T01	chr3	1	172333348	172336370
GRMZM5G839592_T03	chr3	-1	176447125	176451192	AC199067.2_FGT004	chr3	1	176451543	176452178
GRMZM5G839592_T02	chr3	-1	176447135	176451192	AC199067.2_FGT004	chr3	1	176451543	176452178
GRMZM5G839592_T01	chr3	-1	176447135	176451192	AC199067.2_FGT004	chr3	1	176451543	176452178
GRMZM2G141480_T01	chr3	-1	178274826	178284064	AC202921.3_FGT004	chr3	1	178284933	178285403
GRMZM2G426181_T02	chr3	-1	178541916	178553113	GRMZM2G125522_T01	chr3	1	178553778	178555626
GRMZM2G426181_T01	chr3	-1	178544369	178553113	GRMZM2G125522_T01	chr3	1	178553778	178555626
GRMZM2G702036_T01	chr3	-1	184213947	184216375	GRMZM2G445201_T01	chr3	1	184216449	184220635
GRMZM2G702036_T01	chr3	-1	184213947	184216375	GRMZM2G445201_T02	chr3	1	184216449	184223082
GRMZM2G036099_T01	chr3	-1	187164672	187172383	GRMZM2G035820_T01	chr3	1	187172511	187177190
GRMZM2G036099_T02	chr3	-1	187168680	187172383	GRMZM2G035820_T01	chr3	1	187172511	187177190
AC213654.3_FGT006	chr3	-1	188017138	188020110	AC213654.3_FGT005	chr3	1	188020707	188023659
GRMZM2G070591_T01	chr3	-1	189203262	189204212	GRMZM2G372156_T01	chr3	1	189204312	189206899
GRMZM2G702070_T01	chr3	-1	189458036	189458463	AC233851.1_FGT009	chr3	1	189459229	189459540
GRMZM5G867518_T02	chr3	-1	189466588	189468555	GRMZM5G801031_T02	chr3	1	189468683	189472786
GRMZM5G867518_T01	chr3	-1	189466703	189468555	GRMZM5G801031_T02	chr3	1	189468683	189472786
GRMZM2G702094_T01	chr3	-1	192469039	192469744	GRMZM5G876242_T01	chr3	1	192470005	192470385
GRMZM2G016068_T03	chr3	-1	193148470	193149409	GRMZM5G871846_T01	chr3	1	193149933	193162348
GRMZM2G016068_T01	chr3	-1	193147551	193149391	GRMZM5G871846_T01	chr3	1	193149933	193162348
GRMZM5G835806_T01	chr3	-1	194064585	194065410	GRMZM2G454225_T01	chr3	1	194066019	194068091
GRMZM2G111637_T03	chr3	-1	194820248	194820744	GRMZM2G549842_T01	chr3	1	194821737	194822198
GRMZM2G111637_T02	chr3	-1	194819061	194820744	GRMZM2G549842_T01	chr3	1	194821737	194822198
GRMZM2G111637_T01	chr3	-1	194818944	194820744	GRMZM2G549842_T01	chr3	1	194821737	194822198
GRMZM2G095084_T01	chr3	-1	195933489	195940475	GRMZM2G105827_T01	chr3	1	195940555	195943584
GRMZM2G095084_T02	chr3	-1	195933489	195940475	GRMZM2G105827_T01	chr3	1	195940555	195943584
GRMZM2G095084_T03	chr3	-1	195933489	195940475	GRMZM2G105827_T01	chr3	1	195940555	195943584
GRMZM2G095084_T01	chr3	-1	195933489	195940475	GRMZM2G105827_T02	chr3	1	195940584	195943584
GRMZM2G095084_T02	chr3	-1	195933489	195940475	GRMZM2G105827_T02	chr3	1	195940584	195943584
GRMZM2G095084_T03	chr3	-1	195933489	195940475	GRMZM2G105827_T02	chr3	1	195940584	195943584
GRMZM2G095084_T01	chr3	-1	195933489	195940475	GRMZM2G105827_T03	chr3	1	195940584	195943584
GRMZM2G095084_T02	chr3	-1	195933489	195940475	GRMZM2G105827_T03	chr3	1	195940584	195943584
GRMZM2G095084_T03	chr3	-1	195933489	195940475	GRMZM2G105827_T03	chr3	1	195940584	195943584
GRMZM2G095084_T01	chr3	-1	195933489	195940475	GRMZM2G105827_T04	chr3	1	195940584	195943584
GRMZM2G095084_T02	chr3	-1	195933489	195940475	GRMZM2G105827_T04	chr3	1	195940584	195943584
GRMZM2G095084_T03	chr3	-1	195933489	195940475	GRMZM2G105827_T04	chr3	1	195940584	195943584
GRMZM2G043521_T01	chr3	-1	197717130	197718439	GRMZM2G043464_T01	chr3	1	197718752	197721375
GRMZM2G158645_T01	chr3	-1	200130105	200133353	GRMZM2G158562_T01	chr3	1	200133483	200137662
GRMZM2G158645_T01	chr3	-1	200130105	200133353	GRMZM2G158562_T02	chr3	1	200133483	200137613
GRMZM2G158645_T01	chr3	-1	200130105	200133353	GRMZM2G158562_T03	chr3	1	200133488	200137557
GRMZM2G158645_T01	chr3	-1	200130105	200133353	GRMZM2G158562_T04	chr3	1	200133488	200137557
GRMZM2G078771_T01	chr3	-1	200184656	200185670	GRMZM2G078756_T01	chr3	1	200186518	200190682
GRMZM2G078771_T01	chr3	-1	200184656	200185670	GRMZM2G078756_T02	chr3	1	200186567	200188394
GRMZM2G140409_T01	chr3	-1	203462150	203462893	GRMZM2G113319_T02	chr3	1	203463334	203468168
GRMZM2G140409_T01	chr3	-1	203462150	203462893	GRMZM2G113319_T03	chr3	1	203463334	203479533
GRMZM2G333833_T01	chr3	-1	204991936	204997809	GRMZM2G035276_T01	chr3	1	204998469	205001393
AC191541.4_FGT005	chr3	-1	205536601	205539793	GRMZM2G454789_T01	chr3	1	205540578	205548546
GRMZM2G007339_T01	chr3	-1	206414661	206418663	GRMZM5G859315_T01	chr3	1	206419552	206420408
GRMZM2G007339_T02	chr3	-1	206414742	206418622	GRMZM5G859315_T01	chr3	1	206419552	206420408
GRMZM2G024391_T01	chr3	-1	210751390	210755511	GRMZM2G024348_T01	chr3	1	210755678	210758890
GRMZM2G024391_T02	chr3	-1	210751336	210755511	GRMZM2G024348_T01	chr3	1	210755678	210758890
GRMZM2G045565_T01	chr3	-1	218891348	218892450	GRMZM2G045318_T01	chr3	1	218893373	218896627
GRMZM2G045565_T01	chr3	-1	218891348	218892450	GRMZM2G045318_T02	chr3	1	218893373	218896627
GRMZM2G045565_T01	chr3	-1	218891348	218892450	GRMZM2G045318_T03	chr3	1	218893373	218896627
GRMZM2G045565_T01	chr3	-1	218891348	218892450	GRMZM2G045318_T05	chr3	1	218893373	218894130
GRMZM2G371628_T01	chr3	-1	220693706	220701719	GRMZM2G070961_T01	chr3	1	220702531	220705512
GRMZM2G371628_T01	chr3	-1	220693706	220701719	GRMZM2G070961_T02	chr3	1	220702531	220705495
GRMZM2G371628_T01	chr3	-1	220693706	220701719	GRMZM2G070961_T03	chr3	1	220702531	220705341
GRMZM2G099820_T01	chr3	-1	221347429	221349536	GRMZM5G879172_T01	chr3	1	221349800	221351502
GRMZM2G087628_T02	chr3	-1	221565686	221568888	GRMZM2G087675_T01	chr3	1	221568910	221571015
GRMZM2G087628_T01	chr3	-1	221565686	221568888	GRMZM2G087675_T01	chr3	1	221568910	221571015
GRMZM2G019874_T01	chr3	-1	221637176	221640542	GRMZM2G019965_T01	chr3	1	221640916	221643663
GRMZM2G157588_T01	chr3	-1	223741308	223745402	GRMZM2G157605_T01	chr3	1	223745568	223748681
GRMZM2G157588_T02	chr3	-1	223741317	223745402	GRMZM2G157605_T01	chr3	1	223745568	223748681
GRMZM2G157588_T01	chr3	-1	223741308	223745402	GRMZM2G157605_T02	chr3	1	223746324	223748792
GRMZM2G157588_T02	chr3	-1	223741317	223745402	GRMZM2G157605_T02	chr3	1	223746324	223748792
GRMZM2G503308_T01	chr3	-1	229921019	229921833	GRMZM2G037001_T01	chr3	1	229922047	229923023
GRMZM2G005834_T01	chr3	-1	229996279	229999968	GRMZM2G005849_T01	chr3	1	230000674	230006309
GRMZM2G005834_T01	chr3	-1	229996279	229999968	GRMZM2G005849_T02	chr3	1	230000759	230006309
GRMZM2G109785_T01	chr3	-1	231270655	231275172	GRMZM2G389299_T01	chr3	1	231276003	231283823
GRMZM2G109785_T02	chr3	-1	231270660	231275172	GRMZM2G389299_T01	chr3	1	231276003	231283823
GRMZM2G060811_T01	chr3	-1	232018819	232019883	GRMZM2G361376_T01	chr3	1	232020417	232024370
GRMZM2G089830_T01	chr4	-1	4706034	4706834	GRMZM5G891430_T01	chr4	1	4706992	4711024
GRMZM2G583640_T01	chr4	-1	4831899	4833144	GRMZM2G165341_T01	chr4	1	4833380	4835096
GRMZM5G835418_T01	chr4	-1	8900022	8900597	AC196002.2_FGT002	chr4	1	8901387	8901950
GRMZM5G835418_T02	chr4	-1	8899536	8900563	AC196002.2_FGT002	chr4	1	8901387	8901950
GRMZM2G011896_T02	chr4	-1	10031958	10037921	AC196262.4_FGT006	chr4	1	10038130	10040047
GRMZM2G011896_T03	chr4	-1	10034488	10037921	AC196262.4_FGT006	chr4	1	10038130	10040047
GRMZM2G111228_T04	chr4	-1	26614385	26652644	GRMZM2G111261_T01	chr4	1	26652767	26655098
GRMZM2G111228_T03	chr4	-1	26614385	26652644	GRMZM2G111261_T01	chr4	1	26652767	26655098
GRMZM2G111228_T02	chr4	-1	26614385	26652644	GRMZM2G111261_T01	chr4	1	26652767	26655098
GRMZM2G111228_T01	chr4	-1	26617325	26652644	GRMZM2G111261_T01	chr4	1	26652767	26655098
GRMZM2G319062_T01	chr4	-1	28070496	28072903	GRMZM2G013519_T01	chr4	1	28073159	28075126
GRMZM2G075101_T02	chr4	-1	31001220	31004456	GRMZM2G074300_T01	chr4	1	31004600	31007046
GRMZM2G075101_T03	chr4	-1	31001220	31004456	GRMZM2G074300_T01	chr4	1	31004600	31007046
GRMZM2G075101_T02	chr4	-1	31001220	31004456	GRMZM2G074300_T02	chr4	1	31004610	31007046
GRMZM2G075101_T03	chr4	-1	31001220	31004456	GRMZM2G074300_T02	chr4	1	31004610	31007046
GRMZM2G075101_T02	chr4	-1	31001220	31004456	GRMZM2G074300_T03	chr4	1	31004610	31006969
GRMZM2G075101_T03	chr4	-1	31001220	31004456	GRMZM2G074300_T03	chr4	1	31004610	31006969
GRMZM2G075101_T02	chr4	-1	31001220	31004456	GRMZM2G074300_T04	chr4	1	31004610	31006587
GRMZM2G075101_T03	chr4	-1	31001220	31004456	GRMZM2G074300_T04	chr4	1	31004610	31006587
GRMZM2G124115_T01	chr4	-1	31099185	31099927	GRMZM2G059445_T01	chr4	1	31100497	31102682
GRMZM2G124115_T01	chr4	-1	31099185	31099927	GRMZM2G059445_T02	chr4	1	31100497	31102630
GRMZM2G124115_T01	chr4	-1	31099185	31099927	GRMZM2G059445_T03	chr4	1	31100497	31102630
GRMZM2G124115_T01	chr4	-1	31099185	31099927	GRMZM2G059445_T04	chr4	1	31100497	31102614
GRMZM5G870572_T02	chr4	-1	33696960	33704635	GRMZM2G390096_T01	chr4	1	33704886	33705815
GRMZM5G870572_T03	chr4	-1	33696960	33704635	GRMZM2G390096_T01	chr4	1	33704886	33705815
GRMZM5G870572_T01	chr4	-1	33696960	33704635	GRMZM2G390096_T01	chr4	1	33704886	33705815
GRMZM2G008273_T02	chr4	-1	37104754	37110522	AC205722.3_FGT004	chr4	1	37111380	37162542
GRMZM2G008273_T01	chr4	-1	37103905	37110522	AC205722.3_FGT004	chr4	1	37111380	37162542
GRMZM2G135526_T01	chr4	-1	39593246	39595803	GRMZM2G135547_T01	chr4	1	39596593	39600236
GRMZM2G135526_T02	chr4	-1	39593246	39595724	GRMZM2G135547_T01	chr4	1	39596593	39600236
GRMZM2G135526_T01	chr4	-1	39593246	39595803	GRMZM2G135547_T02	chr4	1	39596593	39599357
GRMZM2G135526_T02	chr4	-1	39593246	39595724	GRMZM2G135547_T02	chr4	1	39596593	39599357
GRMZM2G135526_T01	chr4	-1	39593246	39595803	GRMZM2G135547_T03	chr4	1	39596593	39599353
GRMZM2G135526_T02	chr4	-1	39593246	39595724	GRMZM2G135547_T03	chr4	1	39596593	39599353
GRMZM2G135526_T01	chr4	-1	39593246	39595803	GRMZM2G135547_T04	chr4	1	39596593	39599136
GRMZM2G135526_T02	chr4	-1	39593246	39595724	GRMZM2G135547_T04	chr4	1	39596593	39599136
GRMZM2G135526_T01	chr4	-1	39593246	39595803	GRMZM2G135547_T05	chr4	1	39596595	39600243
GRMZM2G135526_T02	chr4	-1	39593246	39595724	GRMZM2G135547_T05	chr4	1	39596595	39600243
GRMZM2G135526_T01	chr4	-1	39593246	39595803	GRMZM2G135547_T06	chr4	1	39596595	39600243
GRMZM2G135526_T02	chr4	-1	39593246	39595724	GRMZM2G135547_T06	chr4	1	39596595	39600243
GRMZM2G135526_T01	chr4	-1	39593246	39595803	GRMZM2G135547_T07	chr4	1	39596595	39600240
GRMZM2G135526_T02	chr4	-1	39593246	39595724	GRMZM2G135547_T07	chr4	1	39596595	39600240
GRMZM2G135526_T01	chr4	-1	39593246	39595803	GRMZM2G135547_T08	chr4	1	39596607	39600245
GRMZM2G135526_T02	chr4	-1	39593246	39595724	GRMZM2G135547_T08	chr4	1	39596607	39600245
GRMZM2G360352_T01	chr4	-1	40384514	40387691	GRMZM2G059325_T01	chr4	1	40388675	40391505
GRMZM2G360352_T01	chr4	-1	40384514	40387691	GRMZM2G059325_T02	chr4	1	40388675	40391251
GRMZM2G032367_T01	chr4	-1	53673036	53676735	GRMZM2G337128_T01	chr4	1	53676950	53678134
GRMZM2G032367_T03	chr4	-1	53673076	53676706	GRMZM2G337128_T01	chr4	1	53676950	53678134
GRMZM2G032367_T02	chr4	-1	53673076	53676706	GRMZM2G337128_T01	chr4	1	53676950	53678134
GRMZM2G032367_T04	chr4	-1	53673076	53676706	GRMZM2G337128_T01	chr4	1	53676950	53678134
GRMZM2G117822_T01	chr4	-1	74451976	74457689	GRMZM2G117755_T02	chr4	1	74458098	74461070
GRMZM2G117786_T01	chr4	-1	82008782	82012777	GRMZM2G117811_T01	chr4	1	82012907	82013851
GRMZM2G095552_T04	chr4	-1	82776185	82780765	GRMZM2G095663_T01	chr4	1	82781154	82782678
GRMZM2G095552_T01	chr4	-1	82775881	82780783	GRMZM2G095663_T01	chr4	1	82781154	82782678
GRMZM2G095552_T02	chr4	-1	82775920	82780830	GRMZM2G095663_T01	chr4	1	82781154	82782678
GRMZM2G095552_T03	chr4	-1	82775920	82780765	GRMZM2G095663_T01	chr4	1	82781154	82782678
GRMZM2G054655_T01	chr4	-1	111692557	111693358	GRMZM2G054548_T01	chr4	1	111693468	111696924
GRMZM2G041344_T01	chr4	-1	123185031	123186547	AC209926.4_FGT002	chr4	1	123187223	123187858
GRMZM5G864784_T01	chr4	-1	136039587	136041651	GRMZM5G806469_T01	chr4	1	136042171	136042858
GRMZM2G067417_T01	chr4	-1	136058258	136066294	GRMZM2G366392_T01	chr4	1	136066791	136069510
GRMZM2G067417_T02	chr4	-1	136058787	136066294	GRMZM2G366392_T01	chr4	1	136066791	136069510
GRMZM2G067417_T01	chr4	-1	136058258	136066294	GRMZM2G366392_T05	chr4	1	136066791	136067090
GRMZM2G067417_T02	chr4	-1	136058787	136066294	GRMZM2G366392_T05	chr4	1	136066791	136067090
GRMZM2G067417_T01	chr4	-1	136058258	136066294	GRMZM2G366392_T02	chr4	1	136066821	136069488
GRMZM2G067417_T02	chr4	-1	136058787	136066294	GRMZM2G366392_T02	chr4	1	136066821	136069488
GRMZM2G067417_T01	chr4	-1	136058258	136066294	GRMZM2G366392_T03	chr4	1	136066821	136069486
GRMZM2G067417_T02	chr4	-1	136058787	136066294	GRMZM2G366392_T03	chr4	1	136066821	136069486
GRMZM2G461537_T01	chr4	-1	145316664	145318896	GRMZM2G161696_T01	chr4	1	145319297	145324422
GRMZM2G161545_T03	chr4	-1	145368230	145371024	GRMZM5G850355_T08	chr4	1	145371427	145376885
GRMZM2G702612_T01	chr4	-1	145688353	145689813	GRMZM2G702613_T01	chr4	1	145689914	145691792
GRMZM2G702612_T01	chr4	-1	145688353	145689813	GRMZM2G702613_T02	chr4	1	145689933	145690531
GRMZM2G410150_T01	chr4	-1	159745861	159753993	GRMZM2G110287_T01	chr4	1	159754943	159757904
GRMZM2G061303_T01	chr4	-1	162342026	162344517	GRMZM5G812170_T01	chr4	1	162344932	162345619
GRMZM2G020438_T01	chr4	-1	162590482	162599984	GRMZM2G325589_T01	chr4	1	162600484	162601598
GRMZM2G020191_T01	chr4	-1	164388831	164389373	GRMZM2G020162_T01	chr4	1	164389599	164389886
GRMZM2G059908_T01	chr4	-1	164731347	164731640	AC185642.4_FGT001	chr4	1	164731972	164732298
GRMZM2G392951_T01	chr4	-1	164772898	164773496	GRMZM2G093262_T01	chr4	1	164773744	164774928
GRMZM2G351636_T01	chr4	-1	165224233	165224904	GRMZM2G351637_T01	chr4	1	165225131	165225418
GRMZM2G021248_T01	chr4	-1	165830179	165831174	GRMZM2G021339_T01	chr4	1	165831909	165834118
GRMZM2G021248_T01	chr4	-1	165830179	165831174	GRMZM2G021339_T02	chr4	1	165831909	165834028
GRMZM2G021248_T01	chr4	-1	165830179	165831174	GRMZM2G021339_T03	chr4	1	165831909	165834028
GRMZM2G347047_T01	chr4	-1	168736714	168738634	GRMZM2G045294_T01	chr4	1	168739234	168740533
GRMZM2G347047_T01	chr4	-1	168736714	168738634	GRMZM2G045294_T02	chr4	1	168739235	168740531
GRMZM2G417682_T02	chr4	-1	169795930	169801411	GRMZM2G118579_T01	chr4	1	169801823	169803627
GRMZM2G417682_T01	chr4	-1	169795930	169801411	GRMZM2G118579_T01	chr4	1	169801823	169803627
GRMZM2G417682_T02	chr4	-1	169795930	169801411	GRMZM2G118579_T02	chr4	1	169801823	169802838
GRMZM2G417682_T01	chr4	-1	169795930	169801411	GRMZM2G118579_T02	chr4	1	169801823	169802838
GRMZM2G096343_T01	chr4	-1	170007004	170017001	GRMZM2G544441_T01	chr4	1	170017804	170020792
GRMZM2G102200_T01	chr4	-1	171673499	171674430	GRMZM2G402319_T01	chr4	1	171674702	171676783
GRMZM2G102200_T01	chr4	-1	171673499	171674430	GRMZM2G402319_T02	chr4	1	171674702	171676780
GRMZM2G410487_T01	chr4	-1	172996195	172997403	GRMZM2G108284_T01	chr4	1	172998043	173001754
GRMZM2G410487_T01	chr4	-1	172996195	172997403	GRMZM2G108284_T02	chr4	1	172998043	173000969
GRMZM2G070138_T01	chr4	-1	175130526	175133952	GRMZM2G070239_T01	chr4	1	175134158	175138628
GRMZM2G070138_T01	chr4	-1	175130526	175133952	GRMZM2G070239_T02	chr4	1	175134158	175138628
GRMZM2G070138_T01	chr4	-1	175130526	175133952	GRMZM2G070239_T03	chr4	1	175134158	175138527
GRMZM2G070138_T01	chr4	-1	175130526	175133952	GRMZM2G070239_T04	chr4	1	175134158	175138068
GRMZM2G070138_T01	chr4	-1	175130526	175133952	GRMZM2G070239_T05	chr4	1	175134158	175134996
GRMZM2G070138_T01	chr4	-1	175130526	175133952	GRMZM2G070239_T06	chr4	1	175134161	175138527
GRMZM2G344977_T01	chr4	-1	180213991	180218307	GRMZM2G344936_T01	chr4	1	180219081	180220461
GRMZM2G461230_T01	chr4	-1	181716160	181720499	GRMZM2G161553_T01	chr4	1	181720658	181724139
GRMZM2G033089_T01	chr4	-1	184155424	184156216	GRMZM2G033086_T01	chr4	1	184156544	184157088
GRMZM2G060465_T01	chr4	-1	184862676	184863499	GRMZM2G060322_T01	chr4	1	184864096	184866160
GRMZM2G060465_T01	chr4	-1	184862676	184863499	GRMZM2G060322_T02	chr4	1	184864096	184866159
GRMZM2G060465_T01	chr4	-1	184862676	184863499	GRMZM2G060322_T03	chr4	1	184864096	184866159
GRMZM2G174782_T01	chr4	-1	185725611	185727980	GRMZM2G174797_T01	chr4	1	185728025	185732397
GRMZM2G076087_T01	chr4	-1	186841262	186849745	GRMZM2G075942_T01	chr4	1	186849925	186874756
GRMZM2G076087_T02	chr4	-1	186841262	186849745	GRMZM2G075942_T01	chr4	1	186849925	186874756
GRMZM2G076087_T01	chr4	-1	186841262	186849745	GRMZM2G075942_T02	chr4	1	186849925	186874755
GRMZM2G076087_T02	chr4	-1	186841262	186849745	GRMZM2G075942_T02	chr4	1	186849925	186874755
GRMZM2G702746_T01	chr4	-1	187743606	187744011	GRMZM2G702747_T01	chr4	1	187744640	187744956
GRMZM2G702746_T02	chr4	-1	187743748	187744011	GRMZM2G702747_T01	chr4	1	187744640	187744956
AC190609.3_FGT002	chr4	-1	194340222	194342295	AC190609.3_FGT003	chr4	1	194342557	194343985
GRMZM2G149836_T01	chr4	-1	195617307	195619047	GRMZM2G149843_T01	chr4	1	195619489	195622261
GRMZM2G149836_T01	chr4	-1	195617307	195619047	GRMZM2G149843_T02	chr4	1	195619513	195622261
GRMZM2G079436_T01	chr4	-1	201108433	201111648	GRMZM2G079477_T01	chr4	1	201112049	201116113
GRMZM2G032110_T04	chr4	-1	201747778	201751805	GRMZM2G032419_T01	chr4	1	201752083	201788513
GRMZM2G032110_T01	chr4	-1	201746479	201751897	GRMZM2G032419_T01	chr4	1	201752083	201788513
GRMZM2G032110_T04	chr4	-1	201747778	201751805	GRMZM2G032419_T02	chr4	1	201752083	201788513
GRMZM2G032110_T01	chr4	-1	201746479	201751897	GRMZM2G032419_T02	chr4	1	201752083	201788513
GRMZM5G820301_T01	chr4	-1	205554899	205555150	GRMZM2G016447_T06	chr4	1	205556098	205557585
GRMZM2G137145_T01	chr4	-1	209560831	209566541	GRMZM2G435592_T01	chr4	1	209567531	209569678
GRMZM2G137145_T01	chr4	-1	209560831	209566541	GRMZM2G435592_T02	chr4	1	209567531	209569516
GRMZM2G137145_T01	chr4	-1	209560831	209566541	GRMZM2G435592_T03	chr4	1	209567531	209568284
AC184764.3_FGT006	chr4	-1	212215453	212216504	GRMZM2G175453_T01	chr4	1	212217156	212221313
AC184764.3_FGT006	chr4	-1	212215453	212216504	GRMZM2G175453_T02	chr4	1	212217265	212221437
GRMZM2G523169_T01	chr4	-1	218665330	218665824	GRMZM2G067910_T01	chr4	1	218666642	218680650
GRMZM2G702814_T01	chr4	-1	219579696	219580987	GRMZM2G096958_T01	chr4	1	219581608	219585123
GRMZM2G156238_T01	chr4	-1	219706643	219722214	GRMZM2G156283_T01	chr4	1	219722735	219724260
GRMZM2G156238_T02	chr4	-1	219706643	219722214	GRMZM2G156283_T01	chr4	1	219722735	219724260
AC185300.4_FGT002	chr4	-1	228011331	228012407	GRMZM2G092321_T01	chr4	1	228012641	228014534
GRMZM2G345055_T02	chr4	-1	228030385	228034220	GRMZM2G044848_T01	chr4	1	228035015	228038111
GRMZM2G345055_T01	chr4	-1	228030455	228034349	GRMZM2G044848_T01	chr4	1	228035015	228038111
GRMZM2G155822_T01	chr4	-1	233204450	233208527	GRMZM2G030542_T01	chr4	1	233209443	233212350
GRMZM2G336761_T01	chr4	-1	234399982	234404276	GRMZM2G039848_T01	chr4	1	234404605	234407558
GRMZM2G132854_T01	chr4	-1	236557108	236560756	GRMZM2G433609_T01	chr4	1	236561440	236566729
GRMZM2G132854_T01	chr4	-1	236557108	236560756	GRMZM2G433609_T02	chr4	1	236561440	236566729
GRMZM2G166145_T01	chr4	-1	237494138	237497773	GRMZM2G166044_T01	chr4	1	237498084	237500110
GRMZM2G117346_T01	chr4	-1	237676754	237682663	GRMZM2G117441_T01	chr4	1	237682905	237684737
GRMZM2G117346_T02	chr4	-1	237676754	237682651	GRMZM2G117441_T01	chr4	1	237682905	237684737
GRMZM2G133958_T02	chr4	-1	238473114	238474946	AC184831.3_FGT003	chr4	1	238475280	238476164
GRMZM2G133988_T01	chr4	-1	238487230	238496342	GRMZM2G435219_T01	chr4	1	238496632	238498467
GRMZM2G373914_T03	chr4	-1	239123180	239127178	GRMZM2G106053_T02	chr4	1	239127221	239128534
GRMZM2G373914_T02	chr4	-1	239123180	239127178	GRMZM2G106053_T02	chr4	1	239127221	239128534
GRMZM2G373914_T01	chr4	-1	239123180	239127175	GRMZM2G106053_T02	chr4	1	239127221	239128534
GRMZM2G373914_T03	chr4	-1	239123180	239127178	GRMZM2G106053_T01	chr4	1	239127555	239128534
GRMZM2G373914_T02	chr4	-1	239123180	239127178	GRMZM2G106053_T01	chr4	1	239127555	239128534
GRMZM2G373914_T01	chr4	-1	239123180	239127175	GRMZM2G106053_T01	chr4	1	239127555	239128534
GRMZM2G324162_T01	chr4	-1	239129384	239130094	GRMZM2G023399_T01	chr4	1	239130824	239135058
GRMZM2G024310_T01	chr4	-1	239151749	239155703	GRMZM2G324285_T01	chr4	1	239156008	239158318
GRMZM2G024310_T02	chr4	-1	239152523	239155715	GRMZM2G324285_T01	chr4	1	239156008	239158318
AC205853.3_FGT014	chr4	-1	239203068	239206028	GRMZM2G121520_T01	chr4	1	239206292	239208165
GRMZM2G074423_T01	chr4	-1	239623748	239627091	GRMZM2G074414_T01	chr4	1	239627275	239630488
AC193744.3_FGT009	chr4	-1	240994205	240995056	GRMZM2G315594_T01	chr4	1	240995735	241004480
GRMZM2G134889_T01	chr4	-1	241233055	241239106	GRMZM2G134806_T01	chr4	1	241239335	241241698
GRMZM2G134889_T01	chr4	-1	241233055	241239106	GRMZM2G134806_T02	chr4	1	241239348	241241698
GRMZM2G309624_T01	chr5	-1	235289	239277	GRMZM2G424981_T01	chr5	1	239990	248681
GRMZM2G309624_T01	chr5	-1	235289	239277	GRMZM2G424981_T02	chr5	1	239990	248681
GRMZM2G083081_T04	chr5	-1	920313	921756	GRMZM2G384070_T01	chr5	1	922006	923863
GRMZM2G083081_T01	chr5	-1	921200	923543	GRMZM2G082976_T01	chr5	1	923899	928546
GRMZM5G851103_T01	chr5	-1	1330276	1332886	GRMZM2G144273_T01	chr5	1	1333304	1341577
GRMZM2G148937_T01	chr5	-1	1543677	1546723	GRMZM2G134270_T01	chr5	1	1547181	1552960
GRMZM2G148937_T01	chr5	-1	1543677	1546723	GRMZM2G134270_T02	chr5	1	1547181	1552354
GRMZM2G148937_T01	chr5	-1	1543677	1546723	GRMZM2G134270_T03	chr5	1	1547181	1550020
GRMZM2G125552_T01	chr5	-1	1569535	1572475	GRMZM2G426735_T01	chr5	1	1572697	1577244
GRMZM2G125552_T02	chr5	-1	1569535	1572475	GRMZM2G426735_T01	chr5	1	1572697	1577244
GRMZM2G125552_T04	chr5	-1	1571090	1572477	GRMZM2G426735_T01	chr5	1	1572697	1577244
GRMZM2G125552_T01	chr5	-1	1569535	1572475	GRMZM2G426735_T02	chr5	1	1572697	1575780
GRMZM2G125552_T02	chr5	-1	1569535	1572475	GRMZM2G426735_T02	chr5	1	1572697	1575780
GRMZM2G125552_T04	chr5	-1	1571090	1572477	GRMZM2G426735_T02	chr5	1	1572697	1575780
GRMZM2G125552_T03	chr5	-1	1569977	1573584	GRMZM2G426735_T03	chr5	1	1573869	1575780
GRMZM2G133481_T01	chr5	-1	1813953	1814503	GRMZM2G436250_T01	chr5	1	1814913	1815566
GRMZM2G701286_T01	chr5	-1	3392062	3392782	AC210013.4_FGT011	chr5	1	3393450	3397191
GRMZM2G423734_T01	chr5	-1	4009587	4011293	GRMZM2G556417_T01	chr5	1	4011667	4012028
GRMZM5G861451_T01	chr5	-1	5197255	5198826	GRMZM5G874903_T01	chr5	1	5199220	5201271
GRMZM5G861451_T01	chr5	-1	5197255	5198826	GRMZM5G874903_T02	chr5	1	5199220	5201271
GRMZM5G861451_T01	chr5	-1	5197255	5198826	GRMZM5G874903_T03	chr5	1	5199220	5201166
GRMZM2G351716_T02	chr5	-1	5544078	5547067	GRMZM2G050741_T01	chr5	1	5547442	5550490
GRMZM2G351716_T04	chr5	-1	5544922	5547067	GRMZM2G050741_T01	chr5	1	5547442	5550490
GRMZM2G351716_T03	chr5	-1	5544127	5547065	GRMZM2G050741_T01	chr5	1	5547442	5550490
GRMZM2G351716_T01	chr5	-1	5544078	5547067	GRMZM2G050741_T01	chr5	1	5547442	5550490
GRMZM2G351716_T02	chr5	-1	5544078	5547067	GRMZM2G050741_T02	chr5	1	5547536	5550463
GRMZM2G351716_T04	chr5	-1	5544922	5547067	GRMZM2G050741_T02	chr5	1	5547536	5550463
GRMZM2G351716_T03	chr5	-1	5544127	5547065	GRMZM2G050741_T02	chr5	1	5547536	5550463
GRMZM2G351716_T01	chr5	-1	5544078	5547067	GRMZM2G050741_T02	chr5	1	5547536	5550463
GRMZM2G132121_T02	chr5	-1	7521207	7523752	GRMZM2G131998_T01	chr5	1	7523923	7527464
GRMZM2G132121_T03	chr5	-1	7521207	7523752	GRMZM2G131998_T01	chr5	1	7523923	7527464
GRMZM2G132121_T01	chr5	-1	7521207	7523752	GRMZM2G131998_T01	chr5	1	7523923	7527464
GRMZM2G132121_T02	chr5	-1	7521207	7523752	GRMZM2G131998_T02	chr5	1	7523923	7527464
GRMZM2G132121_T03	chr5	-1	7521207	7523752	GRMZM2G131998_T02	chr5	1	7523923	7527464
GRMZM2G132121_T01	chr5	-1	7521207	7523752	GRMZM2G131998_T02	chr5	1	7523923	7527464
GRMZM2G132121_T02	chr5	-1	7521207	7523752	GRMZM2G131998_T03	chr5	1	7523923	7527464
GRMZM2G132121_T03	chr5	-1	7521207	7523752	GRMZM2G131998_T03	chr5	1	7523923	7527464
GRMZM2G132121_T01	chr5	-1	7521207	7523752	GRMZM2G131998_T03	chr5	1	7523923	7527464
GRMZM2G132121_T02	chr5	-1	7521207	7523752	GRMZM2G131998_T04	chr5	1	7523923	7527464
GRMZM2G132121_T03	chr5	-1	7521207	7523752	GRMZM2G131998_T04	chr5	1	7523923	7527464
GRMZM2G132121_T01	chr5	-1	7521207	7523752	GRMZM2G131998_T04	chr5	1	7523923	7527464
GRMZM2G129554_T02	chr5	-1	9173279	9184056	GRMZM2G129681_T01	chr5	1	9184201	9186663
GRMZM2G129554_T03	chr5	-1	9181935	9184056	GRMZM2G129681_T01	chr5	1	9184201	9186663
GRMZM2G129554_T02	chr5	-1	9173279	9184056	GRMZM2G129681_T02	chr5	1	9184201	9186650
GRMZM2G129554_T03	chr5	-1	9181935	9184056	GRMZM2G129681_T02	chr5	1	9184201	9186650
GRMZM2G129554_T02	chr5	-1	9173279	9184056	GRMZM2G129681_T03	chr5	1	9184201	9186650
GRMZM2G129554_T03	chr5	-1	9181935	9184056	GRMZM2G129681_T03	chr5	1	9184201	9186650
GRMZM2G129554_T02	chr5	-1	9173279	9184056	GRMZM2G129681_T04	chr5	1	9184201	9186650
GRMZM2G129554_T03	chr5	-1	9181935	9184056	GRMZM2G129681_T04	chr5	1	9184201	9186650
GRMZM2G160611_T01	chr5	-1	9659643	9662559	GRMZM2G160606_T01	chr5	1	9663533	9665389
GRMZM2G157172_T02	chr5	-1	11944367	11945870	GRMZM2G457881_T01	chr5	1	11946345	11954653
GRMZM2G157172_T01	chr5	-1	11938644	11945870	GRMZM2G457881_T01	chr5	1	11946345	11954653
GRMZM2G157172_T02	chr5	-1	11944367	11945870	GRMZM2G457881_T02	chr5	1	11946345	11954615
GRMZM2G157172_T01	chr5	-1	11938644	11945870	GRMZM2G457881_T02	chr5	1	11946345	11954615
GRMZM2G102598_T01	chr5	-1	12217752	12218110	GRMZM2G102601_T01	chr5	1	12219091	12224347
GRMZM2G102692_T01	chr5	-1	12227756	12230558	GRMZM2G102711_T01	chr5	1	12230943	12248740
GRMZM2G166099_T01	chr5	-1	14016975	14020255	GRMZM2G166094_T01	chr5	1	14021143	14022417
GRMZM2G176723_T01	chr5	-1	14592921	14593719	GRMZM2G176688_T01	chr5	1	14594042	14608590
GRMZM2G176723_T01	chr5	-1	14592921	14593719	GRMZM2G176688_T02	chr5	1	14594042	14606926
GRMZM2G094900_T01	chr5	-1	14650208	14653205	AC194402.2_FGT004	chr5	1	14653637	14654221
GRMZM2G364373_T01	chr5	-1	15647340	15649742	GRMZM2G065194_T01	chr5	1	15650410	15655937
AC217550.3_FGT006	chr5	-1	15724502	15725019	GRMZM2G100246_T01	chr5	1	15725881	15731553
GRMZM2G090642_T01	chr5	-1	20801448	20803167	GRMZM2G090669_T01	chr5	1	20804066	20807844
GRMZM2G090642_T01	chr5	-1	20801448	20803167	GRMZM2G090669_T02	chr5	1	20804066	20807844
GRMZM2G376743_T01	chr5	-1	23763272	23765390	AC202396.4_FGT010	chr5	1	23766360	23766972
GRMZM2G034276_T01	chr5	-1	24714130	24723815	GRMZM2G338853_T01	chr5	1	24724270	24727270
GRMZM2G034276_T02	chr5	-1	24714304	24723815	GRMZM2G338853_T01	chr5	1	24724270	24727270
GRMZM2G034276_T03	chr5	-1	24722913	24723815	GRMZM2G338853_T01	chr5	1	24724270	24727270
GRMZM2G404920_T01	chr5	-1	25026729	25028124	GRMZM2G105987_T01	chr5	1	25028407	25030076
GRMZM2G123492_T01	chr5	-1	30595540	30596065	GRMZM2G123495_T01	chr5	1	30596598	30600002
GRMZM2G123492_T01	chr5	-1	30595540	30596065	GRMZM2G123495_T02	chr5	1	30596598	30597117
AC212000.3_FGT001	chr5	-1	37833955	37835712	GRMZM2G122805_T01	chr5	1	37836454	37846968
GRMZM2G136901_T01	chr5	-1	38845776	38858324	GRMZM2G436064_T01	chr5	1	38858745	38859757
GRMZM2G136901_T02	chr5	-1	38845776	38858324	GRMZM2G436064_T01	chr5	1	38858745	38859757
GRMZM5G829337_T01	chr5	-1	45587400	45587845	GRMZM2G121704_T01	chr5	1	45587975	45588869
GRMZM5G829337_T01	chr5	-1	45587400	45587845	GRMZM2G121704_T02	chr5	1	45587975	45588728
GRMZM2G148790_T01	chr5	-1	46526520	46528270	GRMZM2G148807_T01	chr5	1	46529019	46538405
GRMZM2G148790_T02	chr5	-1	46526520	46528270	GRMZM2G148807_T01	chr5	1	46529019	46538405
GRMZM2G148790_T01	chr5	-1	46526520	46528270	GRMZM2G148807_T02	chr5	1	46529019	46538336
GRMZM2G148790_T02	chr5	-1	46526520	46528270	GRMZM2G148807_T02	chr5	1	46529019	46538336
AC201815.4_FGT001	chr5	-1	47675016	47676908	GRMZM2G464043_T01	chr5	1	47677118	47678037
AC201815.4_FGT001	chr5	-1	47675016	47676908	GRMZM2G464043_T02	chr5	1	47677123	47678035
GRMZM2G163544_T08	chr5	-1	48448543	48449237	GRMZM2G463913_T01	chr5	1	48449471	48451502
GRMZM2G163544_T03	chr5	-1	48443998	48449237	GRMZM2G463913_T01	chr5	1	48449471	48451502
GRMZM2G163544_T01	chr5	-1	48443928	48449237	GRMZM2G463913_T01	chr5	1	48449471	48451502
GRMZM2G163544_T05	chr5	-1	48444021	48449237	GRMZM2G463913_T01	chr5	1	48449471	48451502
GRMZM2G163544_T08	chr5	-1	48448543	48449237	GRMZM2G463913_T02	chr5	1	48449471	48450258
GRMZM2G163544_T03	chr5	-1	48443998	48449237	GRMZM2G463913_T02	chr5	1	48449471	48450258
GRMZM2G163544_T01	chr5	-1	48443928	48449237	GRMZM2G463913_T02	chr5	1	48449471	48450258
GRMZM2G163544_T05	chr5	-1	48444021	48449237	GRMZM2G463913_T02	chr5	1	48449471	48450258
GRMZM2G177828_T01	chr5	-1	49897243	49899430	GRMZM2G177915_T01	chr5	1	49900292	49900834
GRMZM2G028910_T01	chr5	-1	52695459	52742903	GRMZM2G061596_T01	chr5	1	52743403	52745641
GRMZM2G028910_T01	chr5	-1	52695459	52742903	GRMZM2G061596_T02	chr5	1	52743403	52745629
GRMZM2G028910_T01	chr5	-1	52695459	52742903	GRMZM2G061596_T03	chr5	1	52743616	52745514
GRMZM2G061485_T01	chr5	-1	52747938	52757492	GRMZM2G168920_T01	chr5	1	52757705	52760813
GRMZM2G089119_T01	chr5	-1	58203475	58204559	GRMZM2G089050_T01	chr5	1	58204627	58209201
GRMZM2G439203_T03	chr5	-1	59040556	59044477	GRMZM2G439198_T01	chr5	1	59044890	59050750
GRMZM2G439203_T02	chr5	-1	59040033	59044477	GRMZM2G439198_T01	chr5	1	59044890	59050750
GRMZM2G439203_T01	chr5	-1	59039531	59044477	GRMZM2G439198_T01	chr5	1	59044890	59050750
GRMZM2G439203_T04	chr5	-1	59040693	59044477	GRMZM2G439198_T01	chr5	1	59044890	59050750
AC207107.4_FGT001	chr5	-1	61958269	61959084	AC207107.4_FGT002	chr5	1	61959885	61963506
GRMZM2G152056_T02	chr5	-1	62194570	62196679	GRMZM2G152111_T01	chr5	1	62197397	62202236
GRMZM2G152056_T01	chr5	-1	62194547	62197183	GRMZM2G152111_T01	chr5	1	62197397	62202236
GRMZM2G152056_T02	chr5	-1	62194570	62196679	GRMZM2G152111_T02	chr5	1	62197397	62202236
GRMZM2G152056_T01	chr5	-1	62194547	62197183	GRMZM2G152111_T02	chr5	1	62197397	62202236
GRMZM2G152056_T02	chr5	-1	62194570	62196679	GRMZM2G152111_T03	chr5	1	62197397	62202236
GRMZM2G152056_T01	chr5	-1	62194547	62197183	GRMZM2G152111_T03	chr5	1	62197397	62202236
GRMZM2G152056_T02	chr5	-1	62194570	62196679	GRMZM2G152111_T04	chr5	1	62197397	62200949
GRMZM2G152056_T01	chr5	-1	62194547	62197183	GRMZM2G152111_T04	chr5	1	62197397	62200949
GRMZM2G152056_T02	chr5	-1	62194570	62196679	GRMZM2G152111_T05	chr5	1	62197397	62198418
GRMZM2G152056_T01	chr5	-1	62194547	62197183	GRMZM2G152111_T05	chr5	1	62197397	62198418
GRMZM2G152056_T02	chr5	-1	62194570	62196679	GRMZM2G152111_T06	chr5	1	62197638	62202236
GRMZM2G152056_T01	chr5	-1	62194547	62197183	GRMZM2G152111_T06	chr5	1	62197638	62202236
GRMZM5G865081_T01	chr5	-1	64439432	64439887	GRMZM2G103182_T03	chr5	1	64440200	64441404
GRMZM5G865081_T01	chr5	-1	64439432	64439887	GRMZM2G103182_T04	chr5	1	64440200	64441404
GRMZM2G074957_T02	chr5	-1	68397439	68398844	GRMZM2G074956_T01	chr5	1	68399137	68401276
GRMZM2G074957_T01	chr5	-1	68395460	68398901	GRMZM2G074956_T01	chr5	1	68399137	68401276
GRMZM2G068277_T01	chr5	-1	70625389	70628424	GRMZM2G338327_T02	chr5	1	70629356	70655687
GRMZM2G068277_T02	chr5	-1	70625389	70628424	GRMZM2G338327_T02	chr5	1	70629356	70655687
GRMZM2G068277_T01	chr5	-1	70625389	70628424	GRMZM2G338327_T03	chr5	1	70629356	70658389
GRMZM2G068277_T02	chr5	-1	70625389	70628424	GRMZM2G338327_T03	chr5	1	70629356	70658389
GRMZM2G168762_T01	chr5	-1	74616842	74620998	GRMZM2G168791_T01	chr5	1	74621198	74625869
GRMZM2G168762_T01	chr5	-1	74616842	74620998	GRMZM2G168791_T02	chr5	1	74621226	74625855
GRMZM2G409658_T01	chr5	-1	82423451	82427210	GRMZM2G111201_T01	chr5	1	82427780	82431853
GRMZM2G138516_T01	chr5	-1	87411176	87414680	GRMZM2G138527_T01	chr5	1	87414860	87419429
GRMZM2G119890_T01	chr5	-1	97172054	97174078	GRMZM2G119921_T01	chr5	1	97174141	97175862
GRMZM2G431291_T01	chr5	-1	97678423	97707459	GRMZM2G132358_T01	chr5	1	97708053	97710095
GRMZM2G431291_T01	chr5	-1	97678423	97707459	GRMZM2G132358_T02	chr5	1	97708053	97710038
GRMZM2G431291_T01	chr5	-1	97678423	97707459	GRMZM2G132358_T03	chr5	1	97708195	97710095
GRMZM2G008647_T04	chr5	-1	113060005	113062223	GRMZM2G305096_T01	chr5	1	113062299	113064894
GRMZM2G008647_T03	chr5	-1	113060005	113062223	GRMZM2G305096_T01	chr5	1	113062299	113064894
GRMZM2G151755_T01	chr5	-1	121050398	121052235	GRMZM2G451806_T01	chr5	1	121052682	121058677
GRMZM2G091653_T01	chr5	-1	144522925	144523424	AC211190.4_FGT004	chr5	1	144524223	144527893
GRMZM2G467391_T01	chr5	-1	154980123	154982580	GRMZM2G167356_T02	chr5	1	154983548	154987999
GRMZM2G028366_T01	chr5	-1	155030183	155038462	AC202567.4_FGT004	chr5	1	155039021	155044154
GRMZM2G159544_T01	chr5	-1	158040217	158042269	AC200215.3_FGT002	chr5	1	158043176	158045732
GRMZM2G043387_T01	chr5	-1	158301439	158302409	GRMZM2G341770_T01	chr5	1	158303275	158306368
GRMZM2G062499_T01	chr5	-1	161193788	161197961	GRMZM5G840726_T01	chr5	1	161198555	161199236
GRMZM2G062499_T02	chr5	-1	161197234	161197977	GRMZM5G840726_T01	chr5	1	161198555	161199236
GRMZM2G043602_T03	chr5	-1	163114286	163119442	GRMZM2G043893_T01	chr5	1	163119534	163122972
GRMZM2G043602_T02	chr5	-1	163114286	163119453	GRMZM2G043893_T01	chr5	1	163119534	163122972
GRMZM2G043602_T01	chr5	-1	163113974	163119442	GRMZM2G043893_T01	chr5	1	163119534	163122972
GRMZM2G043602_T03	chr5	-1	163114286	163119442	GRMZM2G043893_T02	chr5	1	163119534	163122972
GRMZM2G043602_T02	chr5	-1	163114286	163119453	GRMZM2G043893_T02	chr5	1	163119534	163122972
GRMZM2G043602_T01	chr5	-1	163113974	163119442	GRMZM2G043893_T02	chr5	1	163119534	163122972
GRMZM2G043602_T03	chr5	-1	163114286	163119442	GRMZM2G043893_T03	chr5	1	163119534	163122778
GRMZM2G043602_T02	chr5	-1	163114286	163119453	GRMZM2G043893_T03	chr5	1	163119534	163122778
GRMZM2G043602_T01	chr5	-1	163113974	163119442	GRMZM2G043893_T03	chr5	1	163119534	163122778
GRMZM2G043602_T03	chr5	-1	163114286	163119442	GRMZM2G043893_T04	chr5	1	163119534	163120461
GRMZM2G043602_T02	chr5	-1	163114286	163119453	GRMZM2G043893_T04	chr5	1	163119534	163120461
GRMZM2G043602_T01	chr5	-1	163113974	163119442	GRMZM2G043893_T04	chr5	1	163119534	163120461
GRMZM2G391831_T01	chr5	-1	163651024	163654011	GRMZM5G836969_T01	chr5	1	163654420	163654560
GRMZM2G074017_T01	chr5	-1	169230917	169231972	GRMZM2G073950_T01	chr5	1	169232491	169237426
GRMZM2G092609_T02	chr5	-1	170064003	170067974	GRMZM2G092588_T03	chr5	1	170068552	170073483
GRMZM2G092609_T01	chr5	-1	170063633	170068142	GRMZM2G092588_T03	chr5	1	170068552	170073483
AC191246.3_FGT006	chr5	-1	172931601	172933427	GRMZM2G093716_T01	chr5	1	172933562	172937837
AC191246.3_FGT006	chr5	-1	172931601	172933427	GRMZM2G093716_T02	chr5	1	172933562	172937837
AC191246.3_FGT006	chr5	-1	172931601	172933427	GRMZM2G093716_T03	chr5	1	172933568	172937474
GRMZM2G128146_T01	chr5	-1	173685524	173688118	GRMZM2G128189_T01	chr5	1	173688239	173694943
GRMZM2G064255_T01	chr5	-1	174407787	174408734	GRMZM2G063864_T01	chr5	1	174409725	174413665
GRMZM2G064255_T02	chr5	-1	174407787	174408734	GRMZM2G063864_T01	chr5	1	174409725	174413665
GRMZM2G064255_T01	chr5	-1	174407787	174408734	GRMZM2G063864_T03	chr5	1	174409725	174413646
GRMZM2G064255_T02	chr5	-1	174407787	174408734	GRMZM2G063864_T03	chr5	1	174409725	174413646
GRMZM2G064255_T01	chr5	-1	174407787	174408734	GRMZM2G063864_T04	chr5	1	174409725	174410774
GRMZM2G064255_T02	chr5	-1	174407787	174408734	GRMZM2G063864_T04	chr5	1	174409725	174410774
GRMZM5G808596_T01	chr5	-1	174445772	174446221	AC194321.3_FGT009	chr5	1	174446738	174447238
GRMZM5G896337_T01	chr5	-1	177663621	177668212	GRMZM2G459166_T01	chr5	1	177668908	177670329
GRMZM2G556845_T01	chr5	-1	178945110	178949862	GRMZM5G810058_T01	chr5	1	178949970	178950493
GRMZM2G092743_T01	chr5	-1	179930604	179931406	GRMZM2G092672_T01	chr5	1	179931540	179933734
GRMZM2G092743_T01	chr5	-1	179930604	179931406	GRMZM2G092672_T02	chr5	1	179931731	179933734
GRMZM2G081826_T01	chr5	-1	183480806	183483423	GRMZM2G081955_T01	chr5	1	183483530	183485782
GRMZM2G081826_T02	chr5	-1	183481749	183483423	GRMZM2G081955_T01	chr5	1	183483530	183485782
GRMZM2G081826_T01	chr5	-1	183480806	183483423	GRMZM2G081955_T02	chr5	1	183483608	183485782
GRMZM2G081826_T02	chr5	-1	183481749	183483423	GRMZM2G081955_T02	chr5	1	183483608	183485782
GRMZM2G004752_T01	chr5	-1	192252759	192253857	GRMZM5G844123_T01	chr5	1	192254821	192256468
GRMZM2G325038_T01	chr5	-1	200438375	200439307	GRMZM2G028605_T01	chr5	1	200439515	200440357
GRMZM2G170595_T01	chr5	-1	201666965	201670175	GRMZM2G170588_T01	chr5	1	201671161	201672096
GRMZM2G012213_T01	chr5	-1	204315354	204318116	GRMZM2G012044_T01	chr5	1	204318262	204322524
GRMZM2G334142_T01	chr5	-1	206307947	206316209	GRMZM2G429669_T01	chr5	1	206316435	206317301
GRMZM2G162216_T01	chr5	-1	206742032	206743244	GRMZM2G162233_T01	chr5	1	206743462	206745010
GRMZM2G162216_T01	chr5	-1	206742032	206743244	GRMZM2G162233_T02	chr5	1	206743462	206744994
GRMZM2G101438_T03	chr5	-1	209688202	209693685	GRMZM2G101463_T01	chr5	1	209693887	209699045
GRMZM2G101438_T02	chr5	-1	209688180	209693633	GRMZM2G101463_T01	chr5	1	209693887	209699045
GRMZM2G101438_T01	chr5	-1	209688174	209693685	GRMZM2G101463_T01	chr5	1	209693887	209699045
GRMZM2G101438_T05	chr5	-1	209691622	209693633	GRMZM2G101463_T01	chr5	1	209693887	209699045
GRMZM2G101438_T04	chr5	-1	209688210	209693648	GRMZM2G101463_T01	chr5	1	209693887	209699045
GRMZM2G101438_T03	chr5	-1	209688202	209693685	GRMZM2G101463_T02	chr5	1	209694366	209699014
GRMZM2G101438_T02	chr5	-1	209688180	209693633	GRMZM2G101463_T02	chr5	1	209694366	209699014
GRMZM2G101438_T01	chr5	-1	209688174	209693685	GRMZM2G101463_T02	chr5	1	209694366	209699014
GRMZM2G101438_T05	chr5	-1	209691622	209693633	GRMZM2G101463_T02	chr5	1	209694366	209699014
GRMZM2G101438_T04	chr5	-1	209688210	209693648	GRMZM2G101463_T02	chr5	1	209694366	209699014
GRMZM2G427557_T01	chr5	-1	209939509	209946978	GRMZM2G427444_T03	chr5	1	209947210	209961353
GRMZM2G427557_T01	chr5	-1	209939509	209946978	GRMZM2G427444_T04	chr5	1	209947210	209961271
GRMZM2G427557_T01	chr5	-1	209939509	209946978	GRMZM2G427444_T05	chr5	1	209947300	209961205
GRMZM2G427531_T01	chr5	-1	209956945	209958496	GRMZM2G427444_T01	chr5	1	209958734	209965363
GRMZM2G458249_T01	chr5	-1	211269033	211269799	GRMZM2G161800_T01	chr5	1	211270629	211271651
GRMZM2G143535_T01	chr5	-1	211439946	211442840	GRMZM5G862882_T01	chr5	1	211443489	211445745
GRMZM2G143535_T01	chr5	-1	211439946	211442840	GRMZM5G862882_T02	chr5	1	211443489	211445745
GRMZM2G143535_T01	chr5	-1	211439946	211442840	GRMZM5G862882_T03	chr5	1	211443489	211445745
GRMZM2G017923_T02	chr5	-1	213284693	213288880	GRMZM2G017868_T01	chr5	1	213289130	213295320
GRMZM2G017923_T03	chr5	-1	213284695	213288880	GRMZM2G017868_T01	chr5	1	213289130	213295320
GRMZM2G017923_T01	chr5	-1	213284695	213288892	GRMZM2G017868_T01	chr5	1	213289130	213295320
GRMZM2G467756_T01	chr5	-1	214077718	214078206	GRMZM5G847230_T01	chr5	1	214078994	214079444
GRMZM2G481027_T01	chr5	-1	214137019	214142243	GRMZM2G180384_T01	chr5	1	214143136	214146617
GRMZM2G481027_T01	chr5	-1	214137019	214142243	GRMZM2G180384_T02	chr5	1	214143136	214144103
GRMZM2G096690_T01	chr5	-1	214374306	214375044	GRMZM2G096815_T02	chr5	1	214375079	214377991
GRMZM2G013981_T02	chr5	-1	215833318	215836436	AC232393.1_FGT009	chr5	1	215836583	215838313
GRMZM2G013981_T03	chr5	-1	215833318	215836436	AC232393.1_FGT009	chr5	1	215836583	215838313
GRMZM2G013981_T01	chr5	-1	215833318	215836436	AC232393.1_FGT009	chr5	1	215836583	215838313
GRMZM2G171801_T01	chr5	-1	216436330	216441161	GRMZM2G171662_T01	chr5	1	216441183	216444541
GRMZM2G171801_T02	chr5	-1	216436330	216441161	GRMZM2G171662_T01	chr5	1	216441183	216444541
GRMZM2G171801_T01	chr5	-1	216436330	216441161	GRMZM2G171662_T02	chr5	1	216441183	216443278
GRMZM2G171801_T02	chr5	-1	216436330	216441161	GRMZM2G171662_T02	chr5	1	216441183	216443278
GRMZM2G171801_T01	chr5	-1	216436330	216441161	GRMZM2G171662_T03	chr5	1	216441195	216443278
GRMZM2G171801_T02	chr5	-1	216436330	216441161	GRMZM2G171662_T03	chr5	1	216441195	216443278
GRMZM2G171801_T01	chr5	-1	216436330	216441161	GRMZM2G171662_T04	chr5	1	216441195	216443226
GRMZM2G171801_T02	chr5	-1	216436330	216441161	GRMZM2G171662_T04	chr5	1	216441195	216443226
GRMZM5G842058_T01	chr5	-1	216693758	216695321	AC208348.3_FGT012	chr5	1	216695478	216697052
GRMZM2G062424_T01	chr5	-1	216950663	216951411	GRMZM2G362341_T01	chr5	1	216951816	216955837
GRMZM2G062424_T02	chr5	-1	216950697	216951423	GRMZM2G362341_T01	chr5	1	216951816	216955837
GRMZM2G062424_T01	chr5	-1	216950663	216951411	GRMZM2G362341_T02	chr5	1	216951816	216955837
GRMZM2G062424_T02	chr5	-1	216950697	216951423	GRMZM2G362341_T02	chr5	1	216951816	216955837
GRMZM2G457699_T02	chr6	-1	3187873	3192402	GRMZM2G157296_T01	chr6	1	3192519	3195537
GRMZM2G457699_T01	chr6	-1	3188341	3192402	GRMZM2G157296_T01	chr6	1	3192519	3195537
GRMZM2G457699_T02	chr6	-1	3187873	3192402	GRMZM2G157296_T02	chr6	1	3192519	3194487
GRMZM2G457699_T01	chr6	-1	3188341	3192402	GRMZM2G157296_T02	chr6	1	3192519	3194487
GRMZM2G008994_T01	chr6	-1	4014742	4015130	GRMZM2G009025_T01	chr6	1	4015353	4017399
GRMZM2G057091_T04	chr6	-1	7152603	7154478	GRMZM2G057026_T01	chr6	1	7154710	7159074
GRMZM2G057091_T05	chr6	-1	7152788	7154478	GRMZM2G057026_T01	chr6	1	7154710	7159074
GRMZM2G057091_T01	chr6	-1	7149982	7154478	GRMZM2G057026_T01	chr6	1	7154710	7159074
GRMZM2G057091_T02	chr6	-1	7149982	7154478	GRMZM2G057026_T01	chr6	1	7154710	7159074
GRMZM2G057091_T03	chr6	-1	7149982	7154478	GRMZM2G057026_T01	chr6	1	7154710	7159074
GRMZM2G161750_T01	chr6	-1	14786099	14787792	GRMZM2G161761_T01	chr6	1	14788282	14790661
GRMZM2G161750_T01	chr6	-1	14786099	14787792	GRMZM2G161761_T02	chr6	1	14788282	14790599
GRMZM2G161750_T01	chr6	-1	14786099	14787792	GRMZM2G161761_T03	chr6	1	14788282	14790599
GRMZM2G161750_T01	chr6	-1	14786099	14787792	GRMZM2G161761_T04	chr6	1	14788287	14790666
GRMZM2G060373_T01	chr6	-1	22305602	22307139	GRMZM5G896756_T02	chr6	1	22307337	22308017
GRMZM2G060373_T03	chr6	-1	22305548	22307139	GRMZM5G896756_T02	chr6	1	22307337	22308017
GRMZM2G060373_T02	chr6	-1	22305548	22306995	GRMZM5G896756_T02	chr6	1	22307337	22308017
GRMZM2G060373_T04	chr6	-1	22305548	22307139	GRMZM5G896756_T02	chr6	1	22307337	22308017
GRMZM2G060373_T01	chr6	-1	22305602	22307139	GRMZM5G896756_T01	chr6	1	22307551	22312747
GRMZM2G060373_T03	chr6	-1	22305548	22307139	GRMZM5G896756_T01	chr6	1	22307551	22312747
GRMZM2G060373_T02	chr6	-1	22305548	22306995	GRMZM5G896756_T01	chr6	1	22307551	22312747
GRMZM2G060373_T04	chr6	-1	22305548	22307139	GRMZM5G896756_T01	chr6	1	22307551	22312747
GRMZM2G465598_T01	chr6	-1	28072980	28074493	GRMZM2G465617_T01	chr6	1	28075395	28081870
GRMZM2G582044_T01	chr6	-1	28074763	28074969	GRMZM2G465617_T01	chr6	1	28075395	28081870
GRMZM2G465598_T01	chr6	-1	28072980	28074493	GRMZM2G465617_T02	chr6	1	28075395	28081661
GRMZM2G582044_T01	chr6	-1	28074763	28074969	GRMZM2G465617_T02	chr6	1	28075395	28081661
GRMZM2G050939_T01	chr6	-1	29282248	29286063	GRMZM2G050842_T01	chr6	1	29286237	29301544
GRMZM2G050939_T02	chr6	-1	29282585	29286063	GRMZM2G050842_T01	chr6	1	29286237	29301544
GRMZM2G050939_T03	chr6	-1	29282585	29286063	GRMZM2G050842_T01	chr6	1	29286237	29301544
GRMZM2G050939_T06	chr6	-1	29284703	29286063	GRMZM2G050842_T01	chr6	1	29286237	29301544
GRMZM2G050939_T07	chr6	-1	29285207	29286063	GRMZM2G050842_T01	chr6	1	29286237	29301544
GRMZM2G050939_T04	chr6	-1	29282585	29286063	GRMZM2G050842_T01	chr6	1	29286237	29301544
GRMZM2G050939_T05	chr6	-1	29282585	29286063	GRMZM2G050842_T01	chr6	1	29286237	29301544
GRMZM2G050939_T01	chr6	-1	29282248	29286063	GRMZM2G050842_T02	chr6	1	29286237	29301544
GRMZM2G050939_T02	chr6	-1	29282585	29286063	GRMZM2G050842_T02	chr6	1	29286237	29301544
GRMZM2G050939_T03	chr6	-1	29282585	29286063	GRMZM2G050842_T02	chr6	1	29286237	29301544
GRMZM2G050939_T06	chr6	-1	29284703	29286063	GRMZM2G050842_T02	chr6	1	29286237	29301544
GRMZM2G050939_T07	chr6	-1	29285207	29286063	GRMZM2G050842_T02	chr6	1	29286237	29301544
GRMZM2G050939_T04	chr6	-1	29282585	29286063	GRMZM2G050842_T02	chr6	1	29286237	29301544
GRMZM2G050939_T05	chr6	-1	29282585	29286063	GRMZM2G050842_T02	chr6	1	29286237	29301544
GRMZM2G072609_T01	chr6	-1	31033729	31034473	GRMZM2G072606_T01	chr6	1	31034794	31035620
GRMZM5G817403_T01	chr6	-1	31056924	31057862	GRMZM2G700883_T01	chr6	1	31058558	31059327
GRMZM2G099186_T05	chr6	-1	31413881	31415600	GRMZM2G099317_T01	chr6	1	31415722	31419969
GRMZM2G099186_T04	chr6	-1	31413576	31415600	GRMZM2G099317_T01	chr6	1	31415722	31419969
GRMZM2G099186_T03	chr6	-1	31411848	31415583	GRMZM2G099317_T01	chr6	1	31415722	31419969
GRMZM2G099186_T02	chr6	-1	31411848	31415600	GRMZM2G099317_T01	chr6	1	31415722	31419969
GRMZM2G099186_T05	chr6	-1	31413881	31415600	GRMZM2G099317_T02	chr6	1	31415722	31419969
GRMZM2G099186_T04	chr6	-1	31413576	31415600	GRMZM2G099317_T02	chr6	1	31415722	31419969
GRMZM2G099186_T03	chr6	-1	31411848	31415583	GRMZM2G099317_T02	chr6	1	31415722	31419969
GRMZM2G099186_T02	chr6	-1	31411848	31415600	GRMZM2G099317_T02	chr6	1	31415722	31419969
GRMZM2G099186_T05	chr6	-1	31413881	31415600	GRMZM2G099317_T03	chr6	1	31415722	31419969
GRMZM2G099186_T04	chr6	-1	31413576	31415600	GRMZM2G099317_T03	chr6	1	31415722	31419969
GRMZM2G099186_T03	chr6	-1	31411848	31415583	GRMZM2G099317_T03	chr6	1	31415722	31419969
GRMZM2G099186_T02	chr6	-1	31411848	31415600	GRMZM2G099317_T03	chr6	1	31415722	31419969
GRMZM2G099186_T05	chr6	-1	31413881	31415600	GRMZM2G099317_T04	chr6	1	31415722	31419969
GRMZM2G099186_T04	chr6	-1	31413576	31415600	GRMZM2G099317_T04	chr6	1	31415722	31419969
GRMZM2G099186_T03	chr6	-1	31411848	31415583	GRMZM2G099317_T04	chr6	1	31415722	31419969
GRMZM2G099186_T02	chr6	-1	31411848	31415600	GRMZM2G099317_T04	chr6	1	31415722	31419969
GRMZM2G099186_T05	chr6	-1	31413881	31415600	GRMZM2G099317_T05	chr6	1	31415722	31419969
GRMZM2G099186_T04	chr6	-1	31413576	31415600	GRMZM2G099317_T05	chr6	1	31415722	31419969
GRMZM2G099186_T03	chr6	-1	31411848	31415583	GRMZM2G099317_T05	chr6	1	31415722	31419969
GRMZM2G099186_T02	chr6	-1	31411848	31415600	GRMZM2G099317_T05	chr6	1	31415722	31419969
GRMZM2G169241_T01	chr6	-1	33723017	33723363	GRMZM2G169220_T01	chr6	1	33723911	33725008
GRMZM2G169241_T01	chr6	-1	33723017	33723363	GRMZM2G169220_T02	chr6	1	33723911	33724913
GRMZM5G868296_T01	chr6	-1	35058879	35060687	GRMZM2G001205_T01	chr6	1	35061615	35062668
GRMZM2G104017_T04	chr6	-1	41187649	41190516	GRMZM2G406268_T01	chr6	1	41190621	41193787
GRMZM2G104017_T03	chr6	-1	41187649	41190517	GRMZM2G406268_T01	chr6	1	41190621	41193787
GRMZM2G104017_T04	chr6	-1	41187649	41190516	GRMZM2G406268_T02	chr6	1	41190621	41193787
GRMZM2G104017_T03	chr6	-1	41187649	41190517	GRMZM2G406268_T02	chr6	1	41190621	41193787
GRMZM2G461447_T01	chr6	-1	44591780	44595872	GRMZM2G156890_T01	chr6	1	44596353	44598885
GRMZM2G461447_T02	chr6	-1	44591634	44595827	GRMZM2G156890_T01	chr6	1	44596353	44598885
GRMZM2G461447_T01	chr6	-1	44591780	44595872	GRMZM2G156890_T02	chr6	1	44596353	44598885
GRMZM2G461447_T02	chr6	-1	44591634	44595827	GRMZM2G156890_T02	chr6	1	44596353	44598885
GRMZM2G461447_T01	chr6	-1	44591780	44595872	GRMZM2G156890_T05	chr6	1	44596354	44597711
GRMZM2G461447_T02	chr6	-1	44591634	44595827	GRMZM2G156890_T05	chr6	1	44596354	44597711
GRMZM2G127798_T03	chr6	-1	57744444	57747092	GRMZM2G429113_T01	chr6	1	57747316	57752203
GRMZM2G127798_T01	chr6	-1	57744396	57747092	GRMZM2G429113_T01	chr6	1	57747316	57752203
GRMZM2G127798_T02	chr6	-1	57744397	57747092	GRMZM2G429113_T01	chr6	1	57747316	57752203
GRMZM2G133698_T02	chr6	-1	58560024	58561386	GRMZM2G432753_T01	chr6	1	58561827	58562678
GRMZM2G133698_T03	chr6	-1	58560024	58561386	GRMZM2G432753_T01	chr6	1	58561827	58562678
GRMZM2G145721_T01	chr6	-1	58868245	58869167	GRMZM2G145718_T01	chr6	1	58869777	58874386
GRMZM2G145721_T01	chr6	-1	58868245	58869167	GRMZM2G145718_T03	chr6	1	58869777	58872620
GRMZM2G012232_T01	chr6	-1	63261066	63261569	GRMZM2G012273_T01	chr6	1	63261975	63262838
GRMZM2G124972_T01	chr6	-1	63914707	63919525	GRMZM2G052812_T01	chr6	1	63919594	63920511
GRMZM2G124972_T01	chr6	-1	63914707	63919525	GRMZM2G052812_T02	chr6	1	63919594	63950390
GRMZM2G124972_T01	chr6	-1	63914707	63919525	GRMZM2G052812_T03	chr6	1	63919594	63950765
GRMZM2G124972_T01	chr6	-1	63914707	63919525	GRMZM2G052812_T04	chr6	1	63919594	63950765
GRMZM2G124972_T01	chr6	-1	63914707	63919525	GRMZM2G052812_T05	chr6	1	63919594	63950765
GRMZM2G700968_T01	chr6	-1	78623143	78623713	GRMZM2G700969_T01	chr6	1	78624123	78626989
GRMZM2G381520_T01	chr6	-1	80694811	80695835	GRMZM2G039949_T01	chr6	1	80696008	80703075
GRMZM2G149360_T01	chr6	-1	83129867	83130784	AC211250.4_FGT003	chr6	1	83131376	83132433
GRMZM2G048537_T01	chr6	-1	85418863	85420447	GRMZM2G048430_T01	chr6	1	85421427	85422462
AC233936.1_FGT003	chr6	-1	96186043	96188994	AC208711.3_FGT005	chr6	1	96189684	96191509
GRMZM2G322866_T01	chr6	-1	97338913	97339622	GRMZM2G018105_T01	chr6	1	97340072	97343758
GRMZM2G322866_T01	chr6	-1	97338913	97339622	GRMZM2G018105_T02	chr6	1	97340072	97343626
GRMZM2G322866_T01	chr6	-1	97338913	97339622	GRMZM2G018105_T03	chr6	1	97340083	97343799
GRMZM2G156986_T01	chr6	-1	107753879	107757239	GRMZM5G846719_T01	chr6	1	107757305	107758458
GRMZM2G156986_T01	chr6	-1	107753879	107757239	GRMZM5G846719_T02	chr6	1	107757305	107758458
GRMZM2G156986_T01	chr6	-1	107753879	107757239	GRMZM5G846719_T03	chr6	1	107757305	107758458
GRMZM2G156986_T01	chr6	-1	107753879	107757239	GRMZM5G846719_T04	chr6	1	107757305	107758458
GRMZM2G156986_T01	chr6	-1	107753879	107757239	GRMZM5G846719_T05	chr6	1	107757305	107758458
AC203774.3_FGT004	chr6	-1	122578918	122581695	GRMZM2G071162_T01	chr6	1	122582429	122585001
GRMZM2G148237_T01	chr6	-1	123334989	123335822	GRMZM2G148200_T01	chr6	1	123336762	123341517
GRMZM2G436730_T01	chr6	-1	129841254	129842722	GRMZM2G483895_T01	chr6	1	129843405	129843495
GRMZM2G073356_T01	chr6	-1	141077453	141079015	GRMZM2G073357_T01	chr6	1	141079470	141080390
GRMZM2G383125_T01	chr6	-1	141273189	141274939	GRMZM2G084806_T01	chr6	1	141275230	141278793
GRMZM2G141205_T01	chr6	-1	146505719	146506414	GRMZM2G141202_T01	chr6	1	146506839	146508353
GRMZM2G062452_T02	chr6	-1	147687274	147690102	GRMZM2G062577_T01	chr6	1	147690396	147694008
GRMZM2G062452_T03	chr6	-1	147687592	147690102	GRMZM2G062577_T01	chr6	1	147690396	147694008
GRMZM2G062452_T01	chr6	-1	147687274	147690102	GRMZM2G062577_T01	chr6	1	147690396	147694008
GRMZM2G129247_T01	chr6	-1	150080461	150082967	GRMZM2G129234_T01	chr6	1	150083259	150085760
GRMZM2G129247_T03	chr6	-1	150080461	150082960	GRMZM2G129234_T01	chr6	1	150083259	150085760
GRMZM2G129247_T02	chr6	-1	150080461	150082960	GRMZM2G129234_T01	chr6	1	150083259	150085760
GRMZM2G067036_T01	chr6	-1	150773143	150778450	GRMZM2G067117_T01	chr6	1	150779231	150779792
GRMZM5G869403_T01	chr6	-1	153239562	153241694	AC209257.4_FGT008	chr6	1	153242562	153243215
GRMZM5G869403_T02	chr6	-1	153239562	153241947	AC209257.4_FGT008	chr6	1	153242562	153243215
GRMZM2G410797_T01	chr6	-1	153480231	153482110	GRMZM2G548718_T01	chr6	1	153482772	153484365
GRMZM2G310552_T01	chr6	-1	155127917	155129106	GRMZM2G010357_T01	chr6	1	155129767	155138154
GRMZM2G310552_T01	chr6	-1	155127917	155129106	GRMZM2G010357_T02	chr6	1	155129767	155138154
GRMZM2G310552_T01	chr6	-1	155127917	155129106	GRMZM2G010357_T03	chr6	1	155129767	155138129
GRMZM2G310552_T01	chr6	-1	155127917	155129106	GRMZM2G010357_T04	chr6	1	155129767	155138129
GRMZM2G310552_T01	chr6	-1	155127917	155129106	GRMZM2G010357_T05	chr6	1	155129837	155138102
GRMZM2G440902_T01	chr6	-1	155636125	155637802	GRMZM2G566873_T01	chr6	1	155638186	155638959
GRMZM2G440902_T02	chr6	-1	155636276	155637819	GRMZM2G566873_T01	chr6	1	155638186	155638959
GRMZM2G313101_T01	chr6	-1	156746799	156747528	GRMZM2G013970_T01	chr6	1	156748173	156750220
GRMZM2G313101_T01	chr6	-1	156746799	156747528	GRMZM2G013970_T02	chr6	1	156748299	156749185
GRMZM2G411289_T01	chr6	-1	158928427	158930404	GRMZM2G411288_T01	chr6	1	158930437	158932809
GRMZM2G101282_T02	chr6	-1	159724317	159726740	GRMZM2G101413_T01	chr6	1	159726925	159734572
GRMZM2G101282_T03	chr6	-1	159724265	159726740	GRMZM2G101413_T01	chr6	1	159726925	159734572
GRMZM2G101282_T01	chr6	-1	159724317	159726740	GRMZM2G101413_T01	chr6	1	159726925	159734572
GRMZM2G101282_T04	chr6	-1	159724265	159726740	GRMZM2G101413_T01	chr6	1	159726925	159734572
GRMZM2G101282_T02	chr6	-1	159724317	159726740	GRMZM2G101413_T02	chr6	1	159726992	159734589
GRMZM2G101282_T03	chr6	-1	159724265	159726740	GRMZM2G101413_T02	chr6	1	159726992	159734589
GRMZM2G101282_T01	chr6	-1	159724317	159726740	GRMZM2G101413_T02	chr6	1	159726992	159734589
GRMZM2G101282_T04	chr6	-1	159724265	159726740	GRMZM2G101413_T02	chr6	1	159726992	159734589
GRMZM2G060726_T01	chr6	-1	160613849	160620533	GRMZM2G360681_T01	chr6	1	160621048	160624717
GRMZM2G174741_T01	chr6	-1	162186302	162189367	GRMZM2G174906_T02	chr6	1	162189517	162190494
GRMZM2G174741_T01	chr6	-1	162186302	162189367	GRMZM2G174906_T01	chr6	1	162189576	162190621
GRMZM2G021549_T01	chr6	-1	164560421	164566999	GRMZM2G021470_T01	chr6	1	164567075	164568298
GRMZM2G102605_T01	chr6	-1	164896559	164899937	GRMZM2G402936_T01	chr6	1	164900927	164902252
GRMZM2G102605_T02	chr6	-1	164896579	164899937	GRMZM2G402936_T01	chr6	1	164900927	164902252
GRMZM2G102605_T03	chr6	-1	164896579	164899934	GRMZM2G402936_T01	chr6	1	164900927	164902252
GRMZM2G394962_T01	chr6	-1	165302794	165316071	AC188023.3_FGT005	chr6	1	165316789	165317941
GRMZM2G145556_T01	chr6	-1	165393177	165402270	GRMZM2G145563_T01	chr6	1	165403186	165405456
GRMZM5G864771_T01	chr6	-1	166954568	166958991	AC233870.1_FGT002	chr6	1	166959843	166962983
GRMZM2G104854_T01	chr7	-1	188554	189026	GRMZM2G404941_T01	chr7	1	189828	195832
GRMZM2G152059_T01	chr7	-1	302416	304114	GRMZM2G152028_T01	chr7	1	304761	307032
GRMZM2G120563_T01	chr7	-1	1309815	1318383	GRMZM2G120414_T01	chr7	1	1319046	1320096
GRMZM2G120563_T04	chr7	-1	1311427	1318383	GRMZM2G120414_T01	chr7	1	1319046	1320096
GRMZM2G120563_T03	chr7	-1	1309938	1318383	GRMZM2G120414_T01	chr7	1	1319046	1320096
GRMZM2G120563_T02	chr7	-1	1309938	1318383	GRMZM2G120414_T01	chr7	1	1319046	1320096
GRMZM5G845755_T01	chr7	-1	2135585	2140936	AC205122.4_FGT005	chr7	1	2141396	2142814
GRMZM5G845755_T02	chr7	-1	2135585	2140936	AC205122.4_FGT005	chr7	1	2141396	2142814
GRMZM2G033014_T01	chr7	-1	2717208	2718616	GRMZM2G033027_T01	chr7	1	2718884	2721048
GRMZM2G033014_T01	chr7	-1	2717208	2718616	GRMZM2G033027_T02	chr7	1	2718895	2721048
GRMZM2G033014_T01	chr7	-1	2717208	2718616	GRMZM2G033027_T03	chr7	1	2718906	2721048
AC191704.3_FGT007	chr7	-1	2736832	2737660	GRMZM5G810231_T01	chr7	1	2738045	2739244
GRMZM2G180011_T01	chr7	-1	4547048	4548007	GRMZM2G180004_T01	chr7	1	4548898	4550750
GRMZM2G026614_T03	chr7	-1	6067559	6069576	AC205320.3_FGT004	chr7	1	6069942	6070566
GRMZM2G026614_T02	chr7	-1	6067559	6069581	AC205320.3_FGT004	chr7	1	6069942	6070566
GRMZM2G026614_T01	chr7	-1	6067559	6069626	AC205320.3_FGT004	chr7	1	6069942	6070566
GRMZM2G382356_T01	chr7	-1	8363439	8367131	GRMZM2G382387_T01	chr7	1	8367876	8370716
AC208337.2_FGT003	chr7	-1	10786267	10792397	GRMZM2G015534_T02	chr7	1	10793341	10796231
GRMZM2G013065_T01	chr7	-1	15074371	15076305	GRMZM2G316256_T01	chr7	1	15076942	15077547
GRMZM2G480050_T01	chr7	-1	15456972	15457915	AC202391.4_FGT002	chr7	1	15458376	15460243
GRMZM2G111216_T01	chr7	-1	19623420	19625505	GRMZM5G874583_T01	chr7	1	19626028	19626488
GRMZM2G035574_T02	chr7	-1	27027368	27033202	GRMZM2G035767_T01	chr7	1	27033743	27100873
GRMZM2G035574_T01	chr7	-1	27027368	27033202	GRMZM2G035767_T01	chr7	1	27033743	27100873
GRMZM2G169991_T01	chr7	-1	32091437	32092923	GRMZM2G169914_T02	chr7	1	32093280	32102389
GRMZM2G169991_T01	chr7	-1	32091437	32092923	GRMZM2G169914_T03	chr7	1	32093280	32102389
GRMZM2G169991_T01	chr7	-1	32091437	32092923	GRMZM2G169914_T01	chr7	1	32093436	32102400
GRMZM2G169991_T01	chr7	-1	32091437	32092923	GRMZM2G169914_T04	chr7	1	32093436	32102389
GRMZM2G109741_T01	chr7	-1	32733335	32733904	GRMZM2G109738_T01	chr7	1	32734580	32736140
GRMZM2G064594_T02	chr7	-1	51964513	51999607	GRMZM2G064601_T01	chr7	1	52000045	52001402
GRMZM2G064594_T03	chr7	-1	51964513	51999607	GRMZM2G064601_T01	chr7	1	52000045	52001402
GRMZM2G064594_T01	chr7	-1	51964513	51999554	GRMZM2G064601_T01	chr7	1	52000045	52001402
GRMZM5G858969_T01	chr7	-1	62298500	62299010	GRMZM2G446515_T06	chr7	1	62299668	62301602
GRMZM2G138410_T01	chr7	-1	88508531	88547693	GRMZM2G469323_T01	chr7	1	88547790	88552572
GRMZM2G082019_T01	chr7	-1	98556648	98559891	GRMZM2G081970_T01	chr7	1	98560585	98564388
GRMZM2G560105_T01	chr7	-1	121542757	121543327	AC195826.2_FGT006	chr7	1	121543689	121544528
GRMZM2G445059_T01	chr7	-1	127568726	127577544	GRMZM2G145152_T01	chr7	1	127578305	127580149
GRMZM2G145101_T02	chr7	-1	127586628	127591964	GRMZM2G145034_T01	chr7	1	127592922	127596714
GRMZM2G145101_T01	chr7	-1	127586628	127591964	GRMZM2G145034_T01	chr7	1	127592922	127596714
GRMZM2G145101_T02	chr7	-1	127586628	127591964	GRMZM2G145034_T02	chr7	1	127592922	127594064
GRMZM2G145101_T01	chr7	-1	127586628	127591964	GRMZM2G145034_T02	chr7	1	127592922	127594064
GRMZM2G358768_T01	chr7	-1	129871565	129875374	AC208031.3_FGT005	chr7	1	129876216	129879378
GRMZM2G161377_T01	chr7	-1	132057407	132064668	GRMZM2G161302_T01	chr7	1	132064765	132074425
GRMZM2G340108_T01	chr7	-1	135405193	135407422	GRMZM2G035999_T01	chr7	1	135407731	135453015
GRMZM2G340108_T01	chr7	-1	135405193	135407422	GRMZM2G035999_T02	chr7	1	135407731	135469204
GRMZM2G340108_T01	chr7	-1	135405193	135407422	GRMZM2G035999_T03	chr7	1	135407731	135469232
GRMZM2G128121_T01	chr7	-1	135836369	135839558	GRMZM2G087552_T01	chr7	1	135839560	135840237
GRMZM2G040634_T03	chr7	-1	139365847	139367911	GRMZM2G343859_T01	chr7	1	139368785	139372990
AC200057.4_FGT006	chr7	-1	140692511	140694474	GRMZM2G043650_T01	chr7	1	140695312	140697522
GRMZM2G149520_T02	chr7	-1	140811300	140816392	GRMZM2G149619_T01	chr7	1	140817343	140821201
GRMZM2G449901_T01	chr7	-1	143745806	143746932	GRMZM2G150674_T01	chr7	1	143747403	143749250
AC211657.3_FGT004	chr7	-1	144197765	144198205	GRMZM5G869196_T01	chr7	1	144199137	144200513
GRMZM2G077406_T01	chr7	-1	146116714	146120023	GRMZM2G077463_T01	chr7	1	146120549	146126221
AC207722.2_FGT009	chr7	-1	147057063	147058228	GRMZM2G053083_T01	chr7	1	147058733	147062148
GRMZM2G117612_T01	chr7	-1	148881794	148891698	GRMZM5G802875_T01	chr7	1	148891913	148894449
GRMZM5G892787_T01	chr7	-1	149716413	149718705	GRMZM2G488458_T01	chr7	1	149718913	149725650
GRMZM2G165681_T01	chr7	-1	154456152	154468243	GRMZM2G468682_T01	chr7	1	154468537	154473580
GRMZM2G354222_T01	chr7	-1	156270481	156272386	GRMZM2G054155_T01	chr7	1	156272658	156275850
GRMZM2G354222_T01	chr7	-1	156270481	156272386	GRMZM2G054155_T02	chr7	1	156272658	156275850
GRMZM5G897592_T02	chr7	-1	158366161	158367863	GRMZM2G106548_T01	chr7	1	158368564	158370335
GRMZM5G897592_T01	chr7	-1	158367284	158367863	GRMZM2G106548_T01	chr7	1	158368564	158370335
GRMZM2G305211_T01	chr7	-1	159919660	159920834	GRMZM2G305196_T01	chr7	1	159921350	159922005
GRMZM2G305211_T02	chr7	-1	159911588	159920834	GRMZM2G305196_T01	chr7	1	159921350	159922005
AC194977.2_FGT004	chr7	-1	160015814	160022084	GRMZM2G384327_T03	chr7	1	160022865	160028434
AC194977.2_FGT004	chr7	-1	160015814	160022084	GRMZM2G384327_T04	chr7	1	160022865	160028434
AC194977.2_FGT004	chr7	-1	160015814	160022084	GRMZM2G384327_T05	chr7	1	160022865	160028454
AC194977.2_FGT004	chr7	-1	160015814	160022084	GRMZM2G384327_T01	chr7	1	160022867	160024333
AC194977.2_FGT004	chr7	-1	160015814	160022084	GRMZM2G384327_T02	chr7	1	160022867	160028454
GRMZM2G121543_T02	chr7	-1	160138955	160143081	GRMZM2G121516_T01	chr7	1	160143290	160148271
GRMZM2G121543_T01	chr7	-1	160139106	160143097	GRMZM2G121516_T01	chr7	1	160143290	160148271
GRMZM2G017550_T01	chr7	-1	163783254	163784893	GRMZM2G017593_T02	chr7	1	163785169	163787976
GRMZM2G136971_T01	chr7	-1	164068494	164069234	GRMZM2G136918_T01	chr7	1	164069905	164076083
GRMZM2G136971_T01	chr7	-1	164068494	164069234	GRMZM2G136918_T02	chr7	1	164069905	164076083
GRMZM2G136971_T01	chr7	-1	164068494	164069234	GRMZM2G136918_T03	chr7	1	164069925	164076083
GRMZM2G093902_T03	chr7	-1	165011905	165014158	GRMZM2G393671_T01	chr7	1	165014609	165016387
GRMZM2G093902_T02	chr7	-1	165010756	165014088	GRMZM2G393671_T01	chr7	1	165014609	165016387
GRMZM2G093902_T04	chr7	-1	165012263	165014081	GRMZM2G393671_T01	chr7	1	165014609	165016387
GRMZM5G898768_T04	chr7	-1	165463854	165466569	GRMZM2G114461_T01	chr7	1	165466726	165470875
GRMZM5G898768_T03	chr7	-1	165463854	165466569	GRMZM2G114461_T01	chr7	1	165466726	165470875
GRMZM5G898768_T02	chr7	-1	165463854	165466569	GRMZM2G114461_T01	chr7	1	165466726	165470875
GRMZM5G898768_T01	chr7	-1	165463857	165466569	GRMZM2G114461_T01	chr7	1	165466726	165470875
GRMZM5G898768_T04	chr7	-1	165463854	165466569	GRMZM2G114461_T02	chr7	1	165466726	165470875
GRMZM5G898768_T03	chr7	-1	165463854	165466569	GRMZM2G114461_T02	chr7	1	165466726	165470875
GRMZM5G898768_T02	chr7	-1	165463854	165466569	GRMZM2G114461_T02	chr7	1	165466726	165470875
GRMZM5G898768_T01	chr7	-1	165463857	165466569	GRMZM2G114461_T02	chr7	1	165466726	165470875
GRMZM2G079226_T02	chr7	-1	166147527	166152041	GRMZM2G079397_T01	chr7	1	166152272	166157716
GRMZM2G079226_T02	chr7	-1	166147527	166152041	GRMZM2G079397_T02	chr7	1	166152272	166157716
GRMZM2G143530_T01	chr7	-1	167387814	167389578	GRMZM2G157781_T01	chr7	1	167390426	167391616
GRMZM2G160983_T01	chr7	-1	168103566	168106685	AC195147.3_FGT001	chr7	1	168107563	168108606
GRMZM2G160983_T02	chr7	-1	168105469	168106658	AC195147.3_FGT001	chr7	1	168107563	168108606
GRMZM2G082365_T01	chr7	-1	168403976	168405995	GRMZM2G082318_T01	chr7	1	168406916	168408516
GRMZM2G014295_T06	chr7	-1	169262908	169267114	GRMZM2G013652_T01	chr7	1	169267359	169269362
GRMZM2G014295_T06	chr7	-1	169262908	169267114	GRMZM2G013652_T02	chr7	1	169267359	169269277
GRMZM2G014295_T06	chr7	-1	169262908	169267114	GRMZM2G013652_T03	chr7	1	169267418	169269268
GRMZM2G055464_T01	chr7	-1	170019823	170025928	GRMZM2G055527_T01	chr7	1	170026036	170029198
GRMZM2G111672_T01	chr7	-1	170419371	170421238	GRMZM2G111713_T01	chr7	1	170422172	170436873
GRMZM2G111672_T01	chr7	-1	170419371	170421238	GRMZM2G111713_T02	chr7	1	170422172	170436873
GRMZM2G020574_T01	chr7	-1	170480157	170487562	GRMZM2G083580_T02	chr7	1	170487783	170494489
GRMZM2G020574_T02	chr7	-1	170480157	170487562	GRMZM2G083580_T02	chr7	1	170487783	170494489
GRMZM2G020574_T03	chr7	-1	170478419	170487562	GRMZM2G083580_T02	chr7	1	170487783	170494489
GRMZM2G020574_T04	chr7	-1	170478419	170487562	GRMZM2G083580_T02	chr7	1	170487783	170494489
GRMZM2G020574_T05	chr7	-1	170478419	170487562	GRMZM2G083580_T02	chr7	1	170487783	170494489
GRMZM2G020574_T06	chr7	-1	170478419	170487562	GRMZM2G083580_T02	chr7	1	170487783	170494489
GRMZM2G020574_T07	chr7	-1	170478419	170487562	GRMZM2G083580_T02	chr7	1	170487783	170494489
GRMZM2G020574_T08	chr7	-1	170478419	170487562	GRMZM2G083580_T02	chr7	1	170487783	170494489
GRMZM2G020574_T01	chr7	-1	170480157	170487562	GRMZM2G083580_T01	chr7	1	170487805	170494583
GRMZM2G020574_T02	chr7	-1	170480157	170487562	GRMZM2G083580_T01	chr7	1	170487805	170494583
GRMZM2G020574_T03	chr7	-1	170478419	170487562	GRMZM2G083580_T01	chr7	1	170487805	170494583
GRMZM2G020574_T04	chr7	-1	170478419	170487562	GRMZM2G083580_T01	chr7	1	170487805	170494583
GRMZM2G020574_T05	chr7	-1	170478419	170487562	GRMZM2G083580_T01	chr7	1	170487805	170494583
GRMZM2G020574_T06	chr7	-1	170478419	170487562	GRMZM2G083580_T01	chr7	1	170487805	170494583
GRMZM2G020574_T07	chr7	-1	170478419	170487562	GRMZM2G083580_T01	chr7	1	170487805	170494583
GRMZM2G020574_T08	chr7	-1	170478419	170487562	GRMZM2G083580_T01	chr7	1	170487805	170494583
AC212684.3_FGT012	chr7	-1	172363672	172365936	GRMZM2G105982_T01	chr7	1	172366098	172367449
GRMZM2G062165_T01	chr7	-1	174191529	174195465	GRMZM5G884163_T01	chr7	1	174195472	174195801
GRMZM2G113011_T01	chr7	-1	174535485	174535960	GRMZM2G112984_T01	chr7	1	174536890	174539033
GRMZM2G434715_T01	chr7	-1	174765898	174774731	GRMZM2G434696_T01	chr7	1	174775113	174786169
GRMZM2G434715_T01	chr7	-1	174765898	174774731	GRMZM2G434696_T02	chr7	1	174775113	174786169
GRMZM2G434715_T01	chr7	-1	174765898	174774731	GRMZM2G434696_T03	chr7	1	174775113	174786129
GRMZM2G032711_T01	chr7	-1	175560167	175567842	GRMZM2G032376_T01	chr7	1	175568086	175570137
GRMZM2G032711_T01	chr7	-1	175560167	175567842	GRMZM2G032376_T02	chr7	1	175568086	175570124
GRMZM2G032711_T01	chr7	-1	175560167	175567842	GRMZM2G032376_T03	chr7	1	175568086	175570124
GRMZM2G000825_T01	chr7	-1	176127494	176129692	GRMZM2G000818_T01	chr7	1	176129847	176137888
GRMZM2G000825_T02	chr7	-1	176127560	176129692	GRMZM2G000818_T01	chr7	1	176129847	176137888
GRMZM2G000825_T01	chr7	-1	176127494	176129692	GRMZM2G000818_T02	chr7	1	176129847	176137173
GRMZM2G000825_T02	chr7	-1	176127560	176129692	GRMZM2G000818_T02	chr7	1	176129847	176137173
GRMZM2G129843_T01	chr8	-1	7746941	7747710	GRMZM2G129806_T01	chr8	1	7748038	7751729
GRMZM2G129843_T01	chr8	-1	7746941	7747710	GRMZM2G129806_T02	chr8	1	7748038	7751729
GRMZM2G132811_T01	chr8	-1	8349606	8350821	GRMZM2G132796_T01	chr8	1	8351675	8357336
GRMZM2G077914_T02	chr8	-1	9626971	9629501	GRMZM2G064750_T01	chr8	1	9630049	9633821
GRMZM2G077914_T01	chr8	-1	9626918	9629438	GRMZM2G064750_T01	chr8	1	9630049	9633821
GRMZM2G077914_T03	chr8	-1	9626971	9629501	GRMZM2G064750_T01	chr8	1	9630049	9633821
AC204893.3_FGT001	chr8	-1	9919345	9920090	GRMZM2G095757_T01	chr8	1	9920687	9927635
AC204893.3_FGT001	chr8	-1	9919345	9920090	GRMZM2G095757_T02	chr8	1	9920983	9927635
GRMZM2G440820_T01	chr8	-1	11680915	11682627	GRMZM2G440855_T01	chr8	1	11683197	11684112
GRMZM2G440820_T02	chr8	-1	11680915	11682627	GRMZM2G440855_T01	chr8	1	11683197	11684112
GRMZM2G407517_T01	chr8	-1	18248749	18254240	GRMZM2G107556_T01	chr8	1	18254917	18258356
GRMZM2G441906_T01	chr8	-1	21753325	21754240	GRMZM2G140223_T01	chr8	1	21754772	21756919
GRMZM2G441906_T01	chr8	-1	21753325	21754240	GRMZM2G140223_T02	chr8	1	21754992	21756953
GRMZM2G441906_T01	chr8	-1	21753325	21754240	GRMZM2G140223_T03	chr8	1	21754992	21755828
GRMZM5G871861_T01	chr8	-1	22650051	22678325	AC187157.4_FGT002	chr8	1	22678378	22682240
GRMZM5G871861_T02	chr8	-1	22650051	22678325	AC187157.4_FGT002	chr8	1	22678378	22682240
GRMZM5G871861_T03	chr8	-1	22650051	22678325	AC187157.4_FGT002	chr8	1	22678378	22682240
GRMZM5G871861_T04	chr8	-1	22650051	22678325	AC187157.4_FGT002	chr8	1	22678378	22682240
GRMZM2G096234_T01	chr8	-1	25946151	25947246	AC195230.2_FGT003	chr8	1	25947985	25948836
GRMZM2G010596_T03	chr8	-1	27215345	27216142	GRMZM2G011079_T01	chr8	1	27216529	27217679
GRMZM2G010596_T02	chr8	-1	27213554	27216152	GRMZM2G011079_T01	chr8	1	27216529	27217679
GRMZM2G010596_T01	chr8	-1	27213554	27216282	GRMZM2G011079_T01	chr8	1	27216529	27217679
GRMZM2G010596_T03	chr8	-1	27215345	27216142	GRMZM2G011079_T02	chr8	1	27216615	27222145
GRMZM2G010596_T02	chr8	-1	27213554	27216152	GRMZM2G011079_T02	chr8	1	27216615	27222145
GRMZM2G010596_T01	chr8	-1	27213554	27216282	GRMZM2G011079_T02	chr8	1	27216615	27222145
GRMZM2G062826_T01	chr8	-1	28286667	28290641	GRMZM2G062953_T02	chr8	1	28290831	28300310
GRMZM2G062826_T02	chr8	-1	28286667	28290641	GRMZM2G062953_T02	chr8	1	28290831	28300310
GRMZM2G062826_T01	chr8	-1	28286667	28290641	GRMZM2G062953_T01	chr8	1	28291237	28300310
GRMZM2G062826_T02	chr8	-1	28286667	28290641	GRMZM2G062953_T01	chr8	1	28291237	28300310
GRMZM2G067581_T01	chr8	-1	29604115	29610187	GRMZM2G067522_T01	chr8	1	29610407	29612711
GRMZM5G884914_T01	chr8	-1	29903642	29907165	GRMZM5G870160_T01	chr8	1	29907709	29908435
GRMZM2G010061_T01	chr8	-1	36481493	36483687	GRMZM2G010016_T01	chr8	1	36484403	36485269
GRMZM2G047161_T04	chr8	-1	39121584	39126272	GRMZM2G047732_T01	chr8	1	39126474	39127702
GRMZM2G047161_T03	chr8	-1	39122896	39126652	GRMZM2G047732_T02	chr8	1	39126804	39127596
GRMZM2G047161_T04	chr8	-1	39121584	39126272	GRMZM2G047732_T02	chr8	1	39126804	39127596
GRMZM2G123143_T01	chr8	-1	40678212	40682507	GRMZM2G123104_T01	chr8	1	40682972	40686394
GRMZM2G047476_T01	chr8	-1	54544914	54545863	GRMZM5G891502_T01	chr8	1	54546183	54546772
GRMZM2G047476_T03	chr8	-1	54541244	54545863	GRMZM5G891502_T01	chr8	1	54546183	54546772
GRMZM2G047476_T01	chr8	-1	54544914	54545863	GRMZM5G891502_T02	chr8	1	54546183	54546971
GRMZM2G047476_T03	chr8	-1	54541244	54545863	GRMZM5G891502_T02	chr8	1	54546183	54546971
AC194206.3_FGT005	chr8	-1	59128893	59130902	GRMZM2G006644_T01	chr8	1	59131226	59131455
GRMZM2G387602_T01	chr8	-1	62663584	62664198	GRMZM2G387603_T01	chr8	1	62664782	62666035
GRMZM2G387602_T01	chr8	-1	62663584	62664198	GRMZM2G387603_T02	chr8	1	62664782	62665870
GRMZM2G075796_T01	chr8	-1	64567512	64568715	GRMZM2G075839_T01	chr8	1	64569287	64573386
GRMZM2G075796_T01	chr8	-1	64567512	64568715	GRMZM2G075839_T02	chr8	1	64569287	64573325
AC194112.3_FGT001	chr8	-1	66098326	66099375	GRMZM2G492915_T01	chr8	1	66099560	66102821
AC194112.3_FGT001	chr8	-1	66098326	66099375	GRMZM2G492915_T02	chr8	1	66099560	66103119
GRMZM2G158024_T01	chr8	-1	71277974	71282159	GRMZM2G158091_T01	chr8	1	71282297	71288552
GRMZM2G158024_T02	chr8	-1	71277974	71282127	GRMZM2G158091_T01	chr8	1	71282297	71288552
GRMZM2G166062_T01	chr8	-1	73872202	73875838	GRMZM2G466731_T01	chr8	1	73875938	73878129
GRMZM5G872618_T01	chr8	-1	77169238	77169600	GRMZM2G416201_T01	chr8	1	77169799	77172718
AC203862.4_FGT002	chr8	-1	78640407	78643457	GRMZM5G892645_T03	chr8	1	78643849	78644724
AC203862.4_FGT002	chr8	-1	78640407	78643457	GRMZM5G892645_T04	chr8	1	78643849	78648764
AC203862.4_FGT002	chr8	-1	78640407	78643457	GRMZM5G892645_T05	chr8	1	78643849	78648764
AC203862.4_FGT002	chr8	-1	78640407	78643457	GRMZM5G892645_T01	chr8	1	78643850	78648764
AC203862.4_FGT002	chr8	-1	78640407	78643457	GRMZM5G892645_T02	chr8	1	78643850	78648764
GRMZM2G008464_T01	chr8	-1	80681446	80685002	GRMZM2G310175_T01	chr8	1	80685551	80688431
GRMZM2G008464_T02	chr8	-1	80681448	80685002	GRMZM2G310175_T01	chr8	1	80685551	80688431
GRMZM2G061795_T01	chr8	-1	100200130	100202777	GRMZM2G061766_T01	chr8	1	100203762	100205022
GRMZM2G034342_T01	chr8	-1	101414579	101417106	GRMZM2G034495_T01	chr8	1	101417403	101419725
AC203955.3_FGT002	chr8	-1	104449987	104451180	GRMZM2G347471_T01	chr8	1	104452056	104455567
GRMZM2G312198_T01	chr8	-1	109946142	109950400	GRMZM2G312221_T01	chr8	1	109951307	109952012
GRMZM2G324727_T01	chr8	-1	113414362	113438862	GRMZM5G856391_T01	chr8	1	113439559	113439729
GRMZM2G111396_T01	chr8	-1	115476106	115478552	GRMZM2G111411_T01	chr8	1	115478841	115482432
GRMZM2G111396_T01	chr8	-1	115476106	115478552	GRMZM2G111411_T02	chr8	1	115478868	115482427
GRMZM5G802801_T01	chr8	-1	116617793	116620719	GRMZM5G874500_T01	chr8	1	116620898	116621662
GRMZM5G802801_T01	chr8	-1	116617793	116620719	GRMZM5G874500_T02	chr8	1	116620898	116625716
GRMZM5G802801_T01	chr8	-1	116617793	116620719	GRMZM5G874500_T03	chr8	1	116620898	116625716
GRMZM2G051045_T01	chr8	-1	117573082	117573611	GRMZM5G833625_T01	chr8	1	117574125	117574319
AC197705.4_FGT007	chr8	-1	118191461	118195143	AC197705.4_FGT008	chr8	1	118195750	118197099
GRMZM2G405844_T01	chr8	-1	119805846	119807124	GRMZM2G103793_T01	chr8	1	119807698	119808719
GRMZM5G811797_T01	chr8	-1	122951333	122954098	AC209819.3_FGT010	chr8	1	122954415	122957153
GRMZM5G811797_T04	chr8	-1	122951333	122954098	AC209819.3_FGT010	chr8	1	122954415	122957153
GRMZM5G811797_T05	chr8	-1	122951333	122954098	AC209819.3_FGT010	chr8	1	122954415	122957153
GRMZM5G811797_T02	chr8	-1	122951333	122954098	AC209819.3_FGT010	chr8	1	122954415	122957153
GRMZM5G811797_T03	chr8	-1	122951333	122954098	AC209819.3_FGT010	chr8	1	122954415	122957153
AC209819.3_FGT006	chr8	-1	123055027	123056992	AC209819.3_FGT007	chr8	1	123057720	123059792
AC234149.1_FGT002	chr8	-1	123322670	123323521	AC234149.1_FGT001	chr8	1	123324138	123326581
GRMZM2G179274_T01	chr8	-1	123507161	123508904	GRMZM2G479987_T01	chr8	1	123509007	123513267
GRMZM2G038082_T01	chr8	-1	124433434	124434146	GRMZM2G330693_T01	chr8	1	124434479	124435152
GRMZM2G064715_T01	chr8	-1	131222475	131225562	AC200240.3_FGT002	chr8	1	131226020	131226756
GRMZM2G175419_T03	chr8	-1	132519114	132520609	GRMZM2G474658_T02	chr8	1	132520744	132527652
GRMZM2G175419_T02	chr8	-1	132517145	132520609	GRMZM2G474658_T02	chr8	1	132520744	132527652
GRMZM2G175419_T01	chr8	-1	132517145	132520609	GRMZM2G474658_T02	chr8	1	132520744	132527652
GRMZM2G175419_T04	chr8	-1	132517145	132520595	GRMZM2G474658_T02	chr8	1	132520744	132527652
GRMZM2G175419_T03	chr8	-1	132519114	132520609	GRMZM2G474658_T04	chr8	1	132520744	132524673
GRMZM2G175419_T02	chr8	-1	132517145	132520609	GRMZM2G474658_T04	chr8	1	132520744	132524673
GRMZM2G175419_T01	chr8	-1	132517145	132520609	GRMZM2G474658_T04	chr8	1	132520744	132524673
GRMZM2G175419_T04	chr8	-1	132517145	132520595	GRMZM2G474658_T04	chr8	1	132520744	132524673
GRMZM2G175419_T03	chr8	-1	132519114	132520609	GRMZM2G474658_T05	chr8	1	132520744	132522831
GRMZM2G175419_T02	chr8	-1	132517145	132520609	GRMZM2G474658_T05	chr8	1	132520744	132522831
GRMZM2G175419_T01	chr8	-1	132517145	132520609	GRMZM2G474658_T05	chr8	1	132520744	132522831
GRMZM2G175419_T04	chr8	-1	132517145	132520595	GRMZM2G474658_T05	chr8	1	132520744	132522831
GRMZM2G175419_T03	chr8	-1	132519114	132520609	GRMZM2G474658_T03	chr8	1	132520764	132524680
GRMZM2G175419_T02	chr8	-1	132517145	132520609	GRMZM2G474658_T03	chr8	1	132520764	132524680
GRMZM2G175419_T01	chr8	-1	132517145	132520609	GRMZM2G474658_T03	chr8	1	132520764	132524680
GRMZM2G175419_T04	chr8	-1	132517145	132520595	GRMZM2G474658_T03	chr8	1	132520764	132524680
GRMZM2G084429_T01	chr8	-1	133435795	133439176	GRMZM2G386228_T01	chr8	1	133440146	133441157
GRMZM2G025342_T01	chr8	-1	145076678	145082427	GRMZM2G025387_T01	chr8	1	145082985	145087859
GRMZM2G025342_T01	chr8	-1	145076678	145082427	GRMZM2G025387_T02	chr8	1	145082985	145087535
GRMZM2G025342_T01	chr8	-1	145076678	145082427	GRMZM2G025387_T03	chr8	1	145082985	145085467
GRMZM2G060516_T01	chr8	-1	149887725	149891509	GRMZM2G060541_T01	chr8	1	149891773	149893456
GRMZM2G306412_T01	chr8	-1	150446932	150448096	GRMZM2G006121_T01	chr8	1	150448394	150450729
GRMZM2G306412_T01	chr8	-1	150446932	150448096	GRMZM2G006121_T02	chr8	1	150448394	150450314
GRMZM2G168375_T01	chr8	-1	156636605	156638889	GRMZM2G168374_T01	chr8	1	156639339	156640320
GRMZM2G167767_T02	chr8	-1	156877293	156881878	GRMZM2G167766_T01	chr8	1	156882020	156883032
GRMZM2G167767_T03	chr8	-1	156877293	156881878	GRMZM2G167766_T01	chr8	1	156882020	156883032
GRMZM2G133844_T01	chr8	-1	157375135	157376422	GRMZM2G133885_T01	chr8	1	157376726	157384243
GRMZM2G133952_T01	chr8	-1	157401584	157408704	GRMZM2G133959_T01	chr8	1	157409381	157413005
GRMZM2G133952_T01	chr8	-1	157401584	157408704	GRMZM2G133959_T02	chr8	1	157409381	157413005
GRMZM2G133952_T01	chr8	-1	157401584	157408704	GRMZM2G133959_T03	chr8	1	157409381	157412980
GRMZM2G133952_T01	chr8	-1	157401584	157408704	GRMZM2G133959_T04	chr8	1	157409381	157412926
GRMZM2G133952_T01	chr8	-1	157401584	157408704	GRMZM2G133959_T05	chr8	1	157409381	157410394
GRMZM2G402708_T01	chr8	-1	158566069	158570213	GRMZM2G101053_T01	chr8	1	158570378	158572517
GRMZM2G402708_T01	chr8	-1	158566069	158570213	GRMZM2G101053_T02	chr8	1	158570378	158572512
GRMZM2G402708_T01	chr8	-1	158566069	158570213	GRMZM2G101053_T03	chr8	1	158570378	158572512
GRMZM2G402708_T01	chr8	-1	158566069	158570213	GRMZM2G101053_T04	chr8	1	158570378	158572512
GRMZM2G402708_T01	chr8	-1	158566069	158570213	GRMZM2G101053_T05	chr8	1	158570378	158571419
GRMZM2G460576_T01	chr8	-1	159954132	159954944	GRMZM2G460581_T01	chr8	1	159955220	159956089
GRMZM2G461186_T01	chr8	-1	160066240	160066598	GRMZM2G579497_T01	chr8	1	160066631	160067278
GRMZM2G171996_T01	chr8	-1	164736149	164736823	GRMZM2G472991_T04	chr8	1	164737739	164742218
GRMZM2G057075_T01	chr8	-1	167452525	167453935	GRMZM2G056986_T01	chr8	1	167454661	167455894
GRMZM2G035314_T01	chr8	-1	167462230	167464471	GRMZM2G031057_T01	chr8	1	167465428	167466565
GRMZM2G328265_T01	chr8	-1	168155157	168157754	GRMZM2G028966_T01	chr8	1	168158624	168159997
GRMZM2G069260_T01	chr8	-1	169787772	169788586	GRMZM2G099045_T01	chr8	1	169789008	169792907
GRMZM2G069260_T02	chr8	-1	169784550	169788561	GRMZM2G099045_T01	chr8	1	169789008	169792907
AC188001.3_FGT009	chr8	-1	169908908	169911669	GRMZM2G135332_T01	chr8	1	169911769	169913354
GRMZM2G172932_T02	chr8	-1	171328319	171331663	GRMZM2G476009_T01	chr8	1	171332654	171335508
GRMZM2G172932_T03	chr8	-1	171328488	171331663	GRMZM2G476009_T01	chr8	1	171332654	171335508
GRMZM2G172932_T01	chr8	-1	171328319	171331663	GRMZM2G476009_T01	chr8	1	171332654	171335508
GRMZM2G172932_T02	chr8	-1	171328319	171331663	GRMZM2G476009_T02	chr8	1	171332654	171335508
GRMZM2G172932_T03	chr8	-1	171328488	171331663	GRMZM2G476009_T02	chr8	1	171332654	171335508
GRMZM2G172932_T01	chr8	-1	171328319	171331663	GRMZM2G476009_T02	chr8	1	171332654	171335508
GRMZM2G172932_T02	chr8	-1	171328319	171331663	GRMZM2G476009_T03	chr8	1	171332654	171333566
GRMZM2G172932_T03	chr8	-1	171328488	171331663	GRMZM2G476009_T03	chr8	1	171332654	171333566
GRMZM2G172932_T01	chr8	-1	171328319	171331663	GRMZM2G476009_T03	chr8	1	171332654	171333566
GRMZM2G139223_T01	chr8	-1	171774221	171776333	GRMZM2G139198_T01	chr8	1	171777248	171779390
GRMZM2G139223_T01	chr8	-1	171774221	171776333	GRMZM2G139198_T02	chr8	1	171777284	171779275
GRMZM5G809184_T01	chr8	-1	172003748	172004801	GRMZM2G004690_T01	chr8	1	172005510	172009034
GRMZM2G565037_T01	chr8	-1	173557816	173558431	GRMZM2G136400_T01	chr8	1	173558870	173565845
GRMZM2G158838_T01	chr9	-1	835005	836879	GRMZM2G349983_T01	chr9	1	837123	839497
GRMZM2G362470_T02	chr9	-1	1019312	1020356	GRMZM2G063717_T01	chr9	1	1021047	1026622
GRMZM2G362470_T01	chr9	-1	1019675	1020511	GRMZM2G063717_T01	chr9	1	1021047	1026622
GRMZM2G034991_T01	chr9	-1	2961213	2961902	GRMZM2G451394_T01	chr9	1	2962701	2964114
GRMZM2G000231_T01	chr9	-1	7311823	7319955	GRMZM2G703223_T01	chr9	1	7320951	7339614
GRMZM2G066373_T01	chr9	-1	8459603	8468658	GRMZM2G066358_T01	chr9	1	8469357	8471020
GRMZM5G808624_T02	chr9	-1	9384737	9397387	AC213896.2_FGT005	chr9	1	9398191	9400228
GRMZM5G808624_T01	chr9	-1	9384737	9397387	AC213896.2_FGT005	chr9	1	9398191	9400228
GRMZM2G122793_T02	chr9	-1	9964959	9969702	AC194719.3_FGT002	chr9	1	9970215	9970754
GRMZM2G122793_T03	chr9	-1	9967411	9969687	AC194719.3_FGT002	chr9	1	9970215	9970754
GRMZM2G122793_T01	chr9	-1	9964958	9969714	AC194719.3_FGT002	chr9	1	9970215	9970754
GRMZM2G013318_T01	chr9	-1	11228822	11232943	GRMZM2G013607_T01	chr9	1	11233051	11237099
GRMZM2G013318_T01	chr9	-1	11228822	11232943	GRMZM2G013607_T02	chr9	1	11233051	11237099
GRMZM2G013318_T01	chr9	-1	11228822	11232943	GRMZM2G013607_T03	chr9	1	11233051	11237099
GRMZM2G013318_T01	chr9	-1	11228822	11232943	GRMZM2G013607_T04	chr9	1	11233051	11237099
GRMZM2G013318_T01	chr9	-1	11228822	11232943	GRMZM2G013607_T05	chr9	1	11233051	11237099
GRMZM2G703370_T01	chr9	-1	11440061	11440240	GRMZM2G703371_T01	chr9	1	11440599	11441096
GRMZM2G177215_T01	chr9	-1	11740467	11740769	GRMZM2G177098_T03	chr9	1	11741082	11743899
GRMZM2G177215_T01	chr9	-1	11740467	11740769	GRMZM2G177098_T01	chr9	1	11741515	11750066
GRMZM2G177215_T01	chr9	-1	11740467	11740769	GRMZM2G177098_T04	chr9	1	11741515	11741975
GRMZM2G151913_T01	chr9	-1	12330734	12332609	GRMZM2G455306_T01	chr9	1	12333588	12335412
GRMZM2G109720_T02	chr9	-1	13493979	13495890	AC212720.3_FGT006	chr9	1	13496188	13496864
GRMZM2G109720_T01	chr9	-1	13490732	13495909	AC212720.3_FGT006	chr9	1	13496188	13496864
GRMZM2G328168_T01	chr9	-1	15365185	15366515	GRMZM2G328213_T01	chr9	1	15366901	15368697
GRMZM2G398736_T02	chr9	-1	15585005	15586841	GRMZM5G843474_T01	chr9	1	15586929	15589504
GRMZM2G398736_T01	chr9	-1	15585005	15586841	GRMZM5G843474_T01	chr9	1	15586929	15589504
GRMZM2G160842_T02	chr9	-1	15601207	15609929	GRMZM5G831993_T01	chr9	1	15610108	15615051
GRMZM2G160842_T01	chr9	-1	15601207	15609935	GRMZM5G831993_T01	chr9	1	15610108	15615051
GRMZM2G160842_T03	chr9	-1	15601207	15609929	GRMZM5G831993_T01	chr9	1	15610108	15615051
GRMZM2G160842_T05	chr9	-1	15607643	15609929	GRMZM5G831993_T01	chr9	1	15610108	15615051
GRMZM2G160842_T04	chr9	-1	15601211	15609935	GRMZM5G831993_T01	chr9	1	15610108	15615051
GRMZM2G160842_T02	chr9	-1	15601207	15609929	GRMZM5G831993_T02	chr9	1	15610108	15615093
GRMZM2G160842_T01	chr9	-1	15601207	15609935	GRMZM5G831993_T02	chr9	1	15610108	15615093
GRMZM2G160842_T03	chr9	-1	15601207	15609929	GRMZM5G831993_T02	chr9	1	15610108	15615093
GRMZM2G160842_T05	chr9	-1	15607643	15609929	GRMZM5G831993_T02	chr9	1	15610108	15615093
GRMZM2G160842_T04	chr9	-1	15601211	15609935	GRMZM5G831993_T02	chr9	1	15610108	15615093
GRMZM2G005209_T02	chr9	-1	15991451	15994749	GRMZM2G005080_T01	chr9	1	15995506	15996774
GRMZM2G005209_T01	chr9	-1	15991451	15994749	GRMZM2G005080_T01	chr9	1	15995506	15996774
GRMZM2G017692_T01	chr9	-1	17813948	17816656	GRMZM2G017761_T01	chr9	1	17816887	17819620
GRMZM2G178558_T01	chr9	-1	17824490	17827885	GRMZM2G140689_T01	chr9	1	17828282	17831091
GRMZM2G178558_T02	chr9	-1	17826656	17827428	GRMZM2G140689_T01	chr9	1	17828282	17831091
GRMZM2G178558_T01	chr9	-1	17824490	17827885	GRMZM2G140689_T02	chr9	1	17828282	17831091
GRMZM2G178558_T02	chr9	-1	17826656	17827428	GRMZM2G140689_T02	chr9	1	17828282	17831091
GRMZM2G016855_T03	chr9	-1	17856452	17859160	GRMZM2G016330_T03	chr9	1	17859650	17863285
GRMZM2G016855_T02	chr9	-1	17856452	17859160	GRMZM2G016330_T03	chr9	1	17859650	17863285
GRMZM2G016855_T01	chr9	-1	17858625	17859396	GRMZM2G016330_T03	chr9	1	17859650	17863285
GRMZM2G016855_T03	chr9	-1	17856452	17859160	GRMZM2G016330_T01	chr9	1	17860127	17863314
GRMZM2G016855_T02	chr9	-1	17856452	17859160	GRMZM2G016330_T01	chr9	1	17860127	17863314
GRMZM2G016855_T01	chr9	-1	17858625	17859396	GRMZM2G016330_T01	chr9	1	17860127	17863314
GRMZM2G016855_T01	chr9	-1	17858625	17859396	GRMZM2G016330_T02	chr9	1	17860250	17863314
GRMZM2G352601_T01	chr9	-1	18613023	18613437	GRMZM2G022730_T01	chr9	1	18613649	18616782
GRMZM2G352601_T01	chr9	-1	18613023	18613437	GRMZM2G022730_T02	chr9	1	18613649	18614504
GRMZM2G173641_T01	chr9	-1	20462059	20467072	GRMZM2G173628_T01	chr9	1	20467340	20469518
GRMZM2G173641_T02	chr9	-1	20464438	20467072	GRMZM2G173628_T01	chr9	1	20467340	20469518
GRMZM2G173641_T03	chr9	-1	20465881	20467072	GRMZM2G173628_T01	chr9	1	20467340	20469518
GRMZM2G173641_T01	chr9	-1	20462059	20467072	GRMZM2G173628_T02	chr9	1	20467340	20469518
GRMZM2G173641_T02	chr9	-1	20464438	20467072	GRMZM2G173628_T02	chr9	1	20467340	20469518
GRMZM2G173641_T03	chr9	-1	20465881	20467072	GRMZM2G173628_T02	chr9	1	20467340	20469518
GRMZM2G173641_T01	chr9	-1	20462059	20467072	GRMZM2G173628_T03	chr9	1	20467340	20469502
GRMZM2G173641_T02	chr9	-1	20464438	20467072	GRMZM2G173628_T03	chr9	1	20467340	20469502
GRMZM2G173641_T03	chr9	-1	20465881	20467072	GRMZM2G173628_T03	chr9	1	20467340	20469502
GRMZM2G106276_T01	chr9	-1	20869132	20870463	GRMZM2G405655_T01	chr9	1	20871361	20873030
GRMZM2G370155_T02	chr9	-1	24333131	24334868	GRMZM2G069008_T02	chr9	1	24334904	24362059
GRMZM2G370155_T01	chr9	-1	24333131	24334868	GRMZM2G069008_T02	chr9	1	24334904	24362059
GRMZM2G370155_T02	chr9	-1	24333131	24334868	GRMZM2G069008_T03	chr9	1	24334904	24362059
GRMZM2G370155_T01	chr9	-1	24333131	24334868	GRMZM2G069008_T03	chr9	1	24334904	24362059
GRMZM2G370155_T02	chr9	-1	24333131	24334868	GRMZM2G069008_T04	chr9	1	24334904	24362059
GRMZM2G370155_T01	chr9	-1	24333131	24334868	GRMZM2G069008_T04	chr9	1	24334904	24362059
GRMZM2G370155_T02	chr9	-1	24333131	24334868	GRMZM2G069008_T01	chr9	1	24335015	24362059
GRMZM2G370155_T01	chr9	-1	24333131	24334868	GRMZM2G069008_T01	chr9	1	24335015	24362059
GRMZM5G882758_T01	chr9	-1	25262589	25264281	GRMZM5G825515_T01	chr9	1	25264922	25268756
GRMZM5G882758_T01	chr9	-1	25262589	25264281	GRMZM5G825515_T02	chr9	1	25264922	25268756
GRMZM5G882758_T01	chr9	-1	25262589	25264281	GRMZM5G825515_T03	chr9	1	25264922	25268756
GRMZM5G882758_T01	chr9	-1	25262589	25264281	GRMZM5G825515_T04	chr9	1	25264922	25268756
GRMZM5G882758_T01	chr9	-1	25262589	25264281	GRMZM5G825515_T05	chr9	1	25264922	25268756
GRMZM2G042323_T02	chr9	-1	25809149	25815038	GRMZM2G042080_T01	chr9	1	25815488	25818169
GRMZM2G042323_T03	chr9	-1	25809149	25815038	GRMZM2G042080_T01	chr9	1	25815488	25818169
GRMZM2G042323_T01	chr9	-1	25809149	25815038	GRMZM2G042080_T01	chr9	1	25815488	25818169
GRMZM2G042323_T02	chr9	-1	25809149	25815038	GRMZM2G042080_T02	chr9	1	25815488	25818164
GRMZM2G042323_T03	chr9	-1	25809149	25815038	GRMZM2G042080_T02	chr9	1	25815488	25818164
GRMZM2G042323_T01	chr9	-1	25809149	25815038	GRMZM2G042080_T02	chr9	1	25815488	25818164
GRMZM2G042323_T02	chr9	-1	25809149	25815038	GRMZM2G042080_T03	chr9	1	25815488	25816179
GRMZM2G042323_T03	chr9	-1	25809149	25815038	GRMZM2G042080_T03	chr9	1	25815488	25816179
GRMZM2G042323_T01	chr9	-1	25809149	25815038	GRMZM2G042080_T03	chr9	1	25815488	25816179
GRMZM2G093291_T02	chr9	-1	26474444	26478346	GRMZM2G393146_T04	chr9	1	26478611	26479977
GRMZM2G093291_T01	chr9	-1	26474444	26478346	GRMZM2G393146_T04	chr9	1	26478611	26479977
GRMZM2G093291_T02	chr9	-1	26474444	26478346	GRMZM2G393146_T02	chr9	1	26478628	26486340
GRMZM2G093291_T01	chr9	-1	26474444	26478346	GRMZM2G393146_T02	chr9	1	26478628	26486340
GRMZM2G093291_T02	chr9	-1	26474444	26478346	GRMZM2G393146_T01	chr9	1	26478641	26486866
GRMZM2G093291_T01	chr9	-1	26474444	26478346	GRMZM2G393146_T01	chr9	1	26478641	26486866
GRMZM2G093291_T02	chr9	-1	26474444	26478346	GRMZM2G393146_T03	chr9	1	26478641	26484651
GRMZM2G093291_T01	chr9	-1	26474444	26478346	GRMZM2G393146_T03	chr9	1	26478641	26484651
GRMZM2G332452_T01	chr9	-1	38405050	38409162	AC188756.2_FGT004	chr9	1	38409974	38411526
GRMZM2G177132_T01	chr9	-1	45103770	45104933	GRMZM2G475673_T01	chr9	1	45105890	45114848
AC215607.3_FGT004	chr9	-1	53951677	53952523	GRMZM2G163576_T01	chr9	1	53952743	53954737
GRMZM5G846702_T01	chr9	-1	57947881	57948210	GRMZM2G366313_T01	chr9	1	57948777	57960515
GRMZM5G817301_T01	chr9	-1	68053418	68053844	GRMZM2G141667_T01	chr9	1	68054125	68055137
GRMZM5G877707_T01	chr9	-1	72804283	72804648	GRMZM5G897562_T01	chr9	1	72805054	72806968
GRMZM5G822582_T01	chr9	-1	72883032	72883361	GRMZM2G109550_T01	chr9	1	72883368	72887296
GRMZM5G857810_T01	chr9	-1	93352167	93352772	GRMZM2G394722_T01	chr9	1	93353225	93360446
GRMZM5G857810_T01	chr9	-1	93352167	93352772	GRMZM2G394722_T02	chr9	1	93353225	93358357
GRMZM2G105167_T01	chr9	-1	94243986	94248767	AC211394.4_FGT004	chr9	1	94249084	94255465
GRMZM2G328578_T01	chr9	-1	99290227	99292754	GRMZM2G029345_T01	chr9	1	99293248	99293939
GRMZM2G166837_T01	chr9	-1	99681812	99682833	GRMZM2G468428_T01	chr9	1	99683390	99684022
GRMZM2G041068_T01	chr9	-1	100684092	100685375	GRMZM2G507533_T01	chr9	1	100685631	100686182
GRMZM2G170148_T01	chr9	-1	110838700	110849958	GRMZM2G472077_T01	chr9	1	110850417	110852484
GRMZM2G173871_T01	chr9	-1	111545047	111547074	GRMZM2G475594_T01	chr9	1	111548018	111549364
AC206168.2_FGT003	chr9	-1	111639898	111644335	GRMZM2G067450_T01	chr9	1	111644735	111649605
GRMZM2G144730_T01	chr9	-1	113470642	113476065	GRMZM2G446213_T01	chr9	1	113476448	113478530
GRMZM5G830250_T01	chr9	-1	121026650	121050043	GRMZM2G302873_T01	chr9	1	121050899	121054376
GRMZM5G811697_T01	chr9	-1	122030897	122034246	AC217887.3_FGT003	chr9	1	122034879	122035325
GRMZM2G108272_T01	chr9	-1	126332627	126336173	GRMZM2G108309_T01	chr9	1	126336491	126340954
GRMZM2G108272_T01	chr9	-1	126332627	126336173	GRMZM2G108309_T02	chr9	1	126336491	126337663
GRMZM2G011520_T01	chr9	-1	126671626	126675008	GRMZM2G310321_T01	chr9	1	126675364	126676737
GRMZM2G117746_T01	chr9	-1	127488783	127504918	GRMZM2G117779_T01	chr9	1	127505081	127506243
GRMZM2G117746_T03	chr9	-1	127503944	127504918	GRMZM2G117779_T01	chr9	1	127505081	127506243
GRMZM2G400806_T01	chr9	-1	129718707	129724983	AC193646.3_FGT002	chr9	1	129725276	129726237
GRMZM2G379964_T01	chr9	-1	130233096	130243444	GRMZM2G080409_T01	chr9	1	130243808	130245277
AC189753.3_FGT002	chr9	-1	133000512	133005724	GRMZM2G030669_T01	chr9	1	133006477	133009531
GRMZM2G368350_T01	chr9	-1	134832346	134834322	AC205709.3_FGT001	chr9	1	134834433	134835701
AC206223.3_FGT004	chr9	-1	137250532	137257691	GRMZM2G700011_T01	chr9	1	137257978	137258933
AC206223.3_FGT004	chr9	-1	137250532	137257691	GRMZM2G700011_T02	chr9	1	137257978	137258933
GRMZM2G162467_T01	chr9	-1	138755543	138759491	GRMZM2G162460_T01	chr9	1	138759622	138763332
GRMZM2G315730_T01	chr9	-1	138785631	138786354	GRMZM2G020953_T01	chr9	1	138787278	138788486
GRMZM2G043892_T01	chr9	-1	141450932	141451429	GRMZM5G818232_T01	chr9	1	141452069	141452353
GRMZM2G317895_T01	chr9	-1	141783441	141784043	GRMZM5G831481_T01	chr9	1	141784901	141785644
GRMZM2G101001_T02	chr9	-1	142467307	142472205	GRMZM2G100988_T01	chr9	1	142472715	142473732
GRMZM2G101001_T01	chr9	-1	142467307	142472205	GRMZM2G100988_T01	chr9	1	142472715	142473732
GRMZM2G147534_T08	chr9	-1	143154915	143164360	GRMZM2G147671_T01	chr9	1	143165107	143170341
GRMZM2G147534_T02	chr9	-1	143154704	143164360	GRMZM2G147671_T01	chr9	1	143165107	143170341
GRMZM2G147534_T03	chr9	-1	143154704	143164360	GRMZM2G147671_T01	chr9	1	143165107	143170341
GRMZM2G147534_T04	chr9	-1	143154704	143164360	GRMZM2G147671_T01	chr9	1	143165107	143170341
GRMZM2G147534_T05	chr9	-1	143154704	143164360	GRMZM2G147671_T01	chr9	1	143165107	143170341
GRMZM2G147534_T11	chr9	-1	143155044	143164360	GRMZM2G147671_T01	chr9	1	143165107	143170341
GRMZM2G147534_T08	chr9	-1	143154915	143164360	GRMZM2G147671_T02	chr9	1	143165107	143170337
GRMZM2G147534_T02	chr9	-1	143154704	143164360	GRMZM2G147671_T02	chr9	1	143165107	143170337
GRMZM2G147534_T03	chr9	-1	143154704	143164360	GRMZM2G147671_T02	chr9	1	143165107	143170337
GRMZM2G147534_T04	chr9	-1	143154704	143164360	GRMZM2G147671_T02	chr9	1	143165107	143170337
GRMZM2G147534_T05	chr9	-1	143154704	143164360	GRMZM2G147671_T02	chr9	1	143165107	143170337
GRMZM2G147534_T11	chr9	-1	143155044	143164360	GRMZM2G147671_T02	chr9	1	143165107	143170337
GRMZM2G140799_T01	chr9	-1	143391688	143394080	GRMZM2G440918_T01	chr9	1	143394526	143397331
GRMZM2G077711_T01	chr9	-1	148360499	148367366	GRMZM2G555972_T01	chr9	1	148367702	148368712
GRMZM2G057950_T01	chr9	-1	151324688	151327418	GRMZM2G058037_T01	chr9	1	151328307	151330161
GRMZM2G057950_T02	chr9	-1	151324971	151327418	GRMZM2G058037_T01	chr9	1	151328307	151330161
GRMZM2G172014_T02	chr9	-1	153507679	153511463	GRMZM2G172021_T01	chr9	1	153512431	153518262
GRMZM2G172014_T02	chr9	-1	153507679	153511463	GRMZM2G172021_T02	chr9	1	153512431	153518244
GRMZM2G093964_T01	chr9	-1	155547390	155569689	GRMZM2G079066_T01	chr9	1	155569809	155578955
GRMZM2G093964_T01	chr9	-1	155547390	155569689	GRMZM2G079066_T02	chr9	1	155569809	155578955
GRMZM2G066165_T01	chr10	-1	1078807	1083743	GRMZM2G066142_T01	chr10	1	1084103	1085734
GRMZM2G180166_T01	chr10	-1	2041336	2043828	GRMZM2G180205_T01	chr10	1	2043909	2048650
GRMZM2G180166_T01	chr10	-1	2041336	2043828	GRMZM2G180205_T02	chr10	1	2043909	2048650
GRMZM2G180166_T01	chr10	-1	2041336	2043828	GRMZM2G180205_T03	chr10	1	2043909	2048650
GRMZM2G180166_T01	chr10	-1	2041336	2043828	GRMZM2G180205_T04	chr10	1	2043921	2048650
GRMZM2G083246_T01	chr10	-1	3643040	3645180	GRMZM2G702283_T01	chr10	1	3645456	3645939
GRMZM2G443939_T01	chr10	-1	3698044	3703030	GRMZM5G802403_T01	chr10	1	3703814	3707864
GRMZM2G005134_T02	chr10	-1	3980743	3986963	GRMZM2G304965_T01	chr10	1	3987394	3990163
GRMZM2G005134_T01	chr10	-1	3980743	3986963	GRMZM2G304965_T01	chr10	1	3987394	3990163
AC196978.5_FGT007	chr10	-1	4516274	4517728	GRMZM2G508740_T01	chr10	1	4518661	4519597
GRMZM2G004163_T01	chr10	-1	12101615	12102400	GRMZM2G004060_T01	chr10	1	12103219	12104937
GRMZM2G004163_T01	chr10	-1	12101615	12102400	GRMZM2G004060_T02	chr10	1	12103345	12104930
GRMZM2G001194_T01	chr10	-1	12544838	12546040	GRMZM2G001195_T01	chr10	1	12546764	12548674
GRMZM2G531256_T01	chr10	-1	14443215	14443530	GRMZM2G083347_T01	chr10	1	14444468	14446346
GRMZM2G531256_T01	chr10	-1	14443215	14443530	GRMZM2G083347_T02	chr10	1	14444526	14446346
GRMZM2G009795_T01	chr10	-1	17601572	17606794	GRMZM2G009448_T01	chr10	1	17606896	17610628
GRMZM2G009795_T01	chr10	-1	17601572	17606794	GRMZM2G009448_T02	chr10	1	17606960	17610572
GRMZM2G169240_T01	chr10	-1	19069355	19071252	GRMZM2G169261_T01	chr10	1	19072241	19073919
GRMZM2G169240_T02	chr10	-1	19069445	19071252	GRMZM2G169261_T01	chr10	1	19072241	19073919
GRMZM2G169240_T01	chr10	-1	19069355	19071252	GRMZM2G169261_T02	chr10	1	19072241	19073635
GRMZM2G169240_T02	chr10	-1	19069445	19071252	GRMZM2G169261_T02	chr10	1	19072241	19073635
GRMZM2G169240_T01	chr10	-1	19069355	19071252	GRMZM2G169261_T03	chr10	1	19072250	19073845
GRMZM2G169240_T02	chr10	-1	19069445	19071252	GRMZM2G169261_T03	chr10	1	19072250	19073845
GRMZM2G102634_T01	chr10	-1	29621021	29622294	GRMZM2G102683_T01	chr10	1	29622993	29626936
GRMZM2G102634_T01	chr10	-1	29621021	29622294	GRMZM2G102683_T02	chr10	1	29622993	29624120
GRMZM2G512575_T01	chr10	-1	36796279	36796552	GRMZM2G049892_T01	chr10	1	36797035	36798294
GRMZM2G368861_T02	chr10	-1	63620486	63621617	GRMZM2G368890_T01	chr10	1	63621744	63622615
GRMZM2G107521_T01	chr10	-1	71938801	71939506	GRMZM2G700899_T01	chr10	1	71940060	71942730
GRMZM5G850027_T01	chr10	-1	72580526	72581167	GRMZM2G141150_T01	chr10	1	72582137	72584160
GRMZM2G039671_T01	chr10	-1	72806489	72815643	GRMZM2G343080_T01	chr10	1	72816258	72819561
GRMZM2G039671_T01	chr10	-1	72806489	72815643	GRMZM2G343080_T02	chr10	1	72816258	72819561
GRMZM2G039671_T01	chr10	-1	72806489	72815643	GRMZM2G343080_T03	chr10	1	72816258	72819561
GRMZM2G039671_T01	chr10	-1	72806489	72815643	GRMZM2G343080_T04	chr10	1	72816258	72817372
GRMZM2G337143_T02	chr10	-1	88609037	88616050	GRMZM2G041350_T01	chr10	1	88616474	88617363
GRMZM2G337143_T01	chr10	-1	88609113	88616050	GRMZM2G041350_T01	chr10	1	88616474	88617363
GRMZM2G063492_T01	chr10	-1	89976942	89984548	GRMZM2G063575_T01	chr10	1	89985244	89987437
GRMZM2G177182_T01	chr10	-1	99376945	99378880	GRMZM2G177203_T01	chr10	1	99379756	99383298
GRMZM2G177182_T02	chr10	-1	99376945	99378880	GRMZM2G177203_T01	chr10	1	99379756	99383298
GRMZM2G177182_T03	chr10	-1	99377036	99378880	GRMZM2G177203_T01	chr10	1	99379756	99383298
GRMZM2G177182_T01	chr10	-1	99376945	99378880	GRMZM2G177203_T02	chr10	1	99379756	99383298
GRMZM2G177182_T02	chr10	-1	99376945	99378880	GRMZM2G177203_T02	chr10	1	99379756	99383298
GRMZM2G177182_T03	chr10	-1	99377036	99378880	GRMZM2G177203_T02	chr10	1	99379756	99383298
GRMZM2G575954_T01	chr10	-1	100014968	100017245	GRMZM2G455413_T01	chr10	1	100017747	100018574
GRMZM2G453225_T01	chr10	-1	108576160	108578523	GRMZM2G152708_T01	chr10	1	108579325	108581963
GRMZM2G002918_T01	chr10	-1	110947517	110956558	GRMZM2G002921_T01	chr10	1	110956920	110958900
GRMZM2G075517_T02	chr10	-1	114650915	114653448	GRMZM2G509747_T01	chr10	1	114653811	114655188
GRMZM2G075517_T01	chr10	-1	114653225	114653539	GRMZM2G509747_T01	chr10	1	114653811	114655188
GRMZM2G072337_T03	chr10	-1	117566151	117569927	GRMZM2G072322_T01	chr10	1	117570464	117572329
GRMZM2G072337_T02	chr10	-1	117566092	117569927	GRMZM2G072322_T01	chr10	1	117570464	117572329
GRMZM2G072337_T01	chr10	-1	117565914	117569927	GRMZM2G072322_T01	chr10	1	117570464	117572329
GRMZM2G094072_T01	chr10	-1	123573784	123589615	GRMZM2G032143_T01	chr10	1	123590297	123591931
GRMZM2G094072_T02	chr10	-1	123576361	123589615	GRMZM2G032143_T01	chr10	1	123590297	123591931
GRMZM2G137921_T01	chr10	-1	127900581	127901520	GRMZM2G137920_T01	chr10	1	127902335	127907829
GRMZM2G124411_T01	chr10	-1	128301165	128303763	GRMZM2G124396_T01	chr10	1	128304720	128308402
GRMZM2G164714_T02	chr10	-1	132006574	132009975	GRMZM2G164743_T01	chr10	1	132010587	132030784
GRMZM2G164714_T01	chr10	-1	132006574	132009975	GRMZM2G164743_T01	chr10	1	132010587	132030784
GRMZM2G132218_T02	chr10	-1	132178668	132182449	GRMZM2G132301_T03	chr10	1	132183180	132186548
GRMZM2G468688_T01	chr10	-1	132532857	132533442	GRMZM2G468693_T01	chr10	1	132534205	132541075
GRMZM2G468688_T01	chr10	-1	132532857	132533442	GRMZM2G468693_T02	chr10	1	132534205	132541058
GRMZM2G468688_T01	chr10	-1	132532857	132533442	GRMZM2G468693_T03	chr10	1	132534205	132541058
GRMZM2G468688_T01	chr10	-1	132532857	132533442	GRMZM2G468693_T04	chr10	1	132534205	132540953
GRMZM2G468688_T01	chr10	-1	132532857	132533442	GRMZM2G468693_T05	chr10	1	132534205	132538693
GRMZM2G468688_T01	chr10	-1	132532857	132533442	GRMZM2G468693_T06	chr10	1	132534205	132538533
GRMZM2G169645_T02	chr10	-1	135485711	135493232	GRMZM2G169642_T01	chr10	1	135493446	135495893
GRMZM2G169645_T01	chr10	-1	135485790	135493264	GRMZM2G169642_T01	chr10	1	135493446	135495893
GRMZM2G702514_T01	chr10	-1	136325395	136339339	AC199382.3_FGT005	chr10	1	136339578	136340304
GRMZM2G000633_T01	chr10	-1	144138641	144143208	GRMZM2G000620_T01	chr10	1	144143811	144147098
GRMZM2G037226_T01	chr10	-1	144468742	144470979	GRMZM2G037461_T01	chr10	1	144471291	144471512
GRMZM2G037226_T02	chr10	-1	144468823	144471037	GRMZM2G037461_T01	chr10	1	144471291	144471512
GRMZM2G107226_T01	chr10	-1	145374109	145375105	GRMZM2G546369_T01	chr10	1	145376015	145380746
GRMZM2G073465_T03	chr10	-1	145479598	145483674	GRMZM2G527256_T01	chr10	1	145484079	145487690
GRMZM2G073465_T01	chr10	-1	145482389	145483678	GRMZM2G527256_T01	chr10	1	145484079	145487690
GRMZM2G073465_T02	chr10	-1	145479598	145483674	GRMZM2G527256_T01	chr10	1	145484079	145487690
GRMZM2G143499_T01	chr10	-1	145891859	145895272	GRMZM2G143480_T01	chr10	1	145895417	145903773
GRMZM2G143499_T02	chr10	-1	145891880	145895272	GRMZM2G143480_T01	chr10	1	145895417	145903773
GRMZM2G143499_T01	chr10	-1	145891859	145895272	GRMZM2G143480_T02	chr10	1	145895430	145900495
GRMZM2G143499_T02	chr10	-1	145891880	145895272	GRMZM2G143480_T02	chr10	1	145895430	145900495
GRMZM2G143499_T01	chr10	-1	145891859	145895272	GRMZM2G143480_T03	chr10	1	145895459	145900494
GRMZM2G143499_T02	chr10	-1	145891880	145895272	GRMZM2G143480_T03	chr10	1	145895459	145900494
GRMZM2G143499_T01	chr10	-1	145891859	145895272	GRMZM2G143480_T04	chr10	1	145895459	145900491
GRMZM2G143499_T02	chr10	-1	145891880	145895272	GRMZM2G143480_T04	chr10	1	145895459	145900491
GRMZM2G066981_T06	chr10	-1	146675344	146681606	GRMZM2G368908_T01	chr10	1	146681843	146686842
GRMZM2G066981_T04	chr10	-1	146676946	146681652	GRMZM2G368908_T01	chr10	1	146681843	146686842
GRMZM2G066981_T05	chr10	-1	146676946	146681634	GRMZM2G368908_T01	chr10	1	146681843	146686842
GRMZM2G066981_T02	chr10	-1	146675344	146681652	GRMZM2G368908_T01	chr10	1	146681843	146686842
GRMZM2G066981_T03	chr10	-1	146675880	146681652	GRMZM2G368908_T01	chr10	1	146681843	146686842
GRMZM2G066981_T01	chr10	-1	146675344	146681652	GRMZM2G368908_T01	chr10	1	146681843	146686842
GRMZM2G066981_T06	chr10	-1	146675344	146681606	GRMZM2G368908_T02	chr10	1	146681843	146686830
GRMZM2G066981_T04	chr10	-1	146676946	146681652	GRMZM2G368908_T02	chr10	1	146681843	146686830
GRMZM2G066981_T05	chr10	-1	146676946	146681634	GRMZM2G368908_T02	chr10	1	146681843	146686830
GRMZM2G066981_T02	chr10	-1	146675344	146681652	GRMZM2G368908_T02	chr10	1	146681843	146686830
GRMZM2G066981_T03	chr10	-1	146675880	146681652	GRMZM2G368908_T02	chr10	1	146681843	146686830
GRMZM2G066981_T01	chr10	-1	146675344	146681652	GRMZM2G368908_T02	chr10	1	146681843	146686830
GRMZM2G155106_T01	chr10	-1	147007132	147008619	GRMZM2G155111_T01	chr10	1	147009413	147015211
GRMZM2G177151_T01	chr10	-1	148926902	148929074	GRMZM2G177072_T01	chr10	1	148929156	148932177
GRMZM2G177151_T02	chr10	-1	148926902	148929074	GRMZM2G177072_T01	chr10	1	148929156	148932177
GRMZM2G554505_T01	chr0	-1	4638341	4639034	GRMZM2G119180_T01	chr0	1	4639322	4639684
GRMZM2G056899_T01	chr0	-1	4877124	4878037	GRMZM2G056896_T01	chr0	1	4878108	4878738

## Sheet: Sb-BDGPs
List of location annotations for sorghum BDGPs.
gene1	chromosome	reverse strand	start	end	gene2	chromosome	forward strand	start	end
Sb01g000260	chromosome_1	-	110179	112514	Sb01g000270	chromosome_1	+	112974	116051
Sb01g000410	chromosome_1	-	298658	299952	Sb01g000420	chromosome_1	+	300949	306353
Sb01g000750	chromosome_1	-	736137	738972	Sb01g000760	chromosome_1	+	739232	741979
Sb01g000780	chromosome_1	-	750321	757442	Sb01g000790	chromosome_1	+	757682	759849
Sb01g000870	chromosome_1	-	833372	834689	Sb01g000880	chromosome_1	+	835277	836745
Sb01g001070	chromosome_1	-	961953	965271	Sb01g001080	chromosome_1	+	965473	969713
Sb01g001330	chromosome_1	-	1255429	1258252	Sb01g001340	chromosome_1	+	1258534	1260700
Sb01g001570	chromosome_1	-	1417195	1419407	Sb01g001580	chromosome_1	+	1419886	1426529
Sb01g001585	chromosome_1	-	1428110	1430729	Sb01g001590	chromosome_1	+	1431272	1435540
Sb01g001710	chromosome_1	-	1505437	1510678	Sb01g001720	chromosome_1	+	1511125	1519059
Sb01g001930	chromosome_1	-	1669079	1678310	Sb01g001940	chromosome_1	+	1679237	1680577
Sb01g002090	chromosome_1	-	1793789	1796863	Sb01g002100	chromosome_1	+	1797151	1799864
Sb01g002140	chromosome_1	-	1808763	1817527	Sb01g002150	chromosome_1	+	1817828	1820111
Sb01g002190	chromosome_1	-	1838311	1844713	Sb01g002200	chromosome_1	+	1845098	1850967
Sb01g002830	chromosome_1	-	2323078	2325424	Sb01g002840	chromosome_1	+	2325741	2327731
Sb01g002920	chromosome_1	-	2381230	2383287	Sb01g002930	chromosome_1	+	2384190	2388209
Sb01g003090	chromosome_1	-	2481196	2488825	Sb01g003100	chromosome_1	+	2489119	2491362
Sb01g003220	chromosome_1	-	2612658	2613943	Sb01g003230	chromosome_1	+	2614920	2621046
Sb01g003790	chromosome_1	-	3050119	3051515	Sb01g003800	chromosome_1	+	3051791	3055291
Sb01g004170	chromosome_1	-	3358165	3360106	Sb01g004180	chromosome_1	+	3360775	3362611
Sb01g004420	chromosome_1	-	3538469	3541785	Sb01g004430	chromosome_1	+	3542571	3550435
Sb01g005250	chromosome_1	-	4367108	4370666	Sb01g005260	chromosome_1	+	4370981	4373360
Sb01g005375	chromosome_1	-	4450818	4451357	Sb01g005380	chromosome_1	+	4451553	4453974
Sb01g006030	chromosome_1	-	5036646	5039998	Sb01g006040	chromosome_1	+	5040251	5055498
Sb01g006550	chromosome_1	-	5531245	5533448	Sb01g006560	chromosome_1	+	5533720	5536131
Sb01g007650	chromosome_1	-	6572858	6577692	Sb01g007655	chromosome_1	+	6578560	6581624
Sb01g008010	chromosome_1	-	6930403	6932890	Sb01g008020	chromosome_1	+	6933504	6942229
Sb01g008270	chromosome_1	-	7144569	7147117	Sb01g008280	chromosome_1	+	7147352	7150785
Sb01g008610	chromosome_1	-	7437019	7439201	Sb01g008620	chromosome_1	+	7439436	7441315
Sb01g008710	chromosome_1	-	7538006	7541701	Sb01g008720	chromosome_1	+	7541987	7545301
Sb01g008760	chromosome_1	-	7571419	7576316	Sb01g008770	chromosome_1	+	7576741	7579356
Sb01g008840	chromosome_1	-	7618488	7619630	Sb01g008850	chromosome_1	+	7620155	7624884
Sb01g009240	chromosome_1	-	7992067	7994148	Sb01g009250	chromosome_1	+	7994569	7996673
Sb01g009400	chromosome_1	-	8094865	8102353	Sb01g009410	chromosome_1	+	8102612	8105026
Sb01g010990	chromosome_1	-	9853849	9857467	Sb01g011000	chromosome_1	+	9858443	9861339
Sb01g011060	chromosome_1	-	9949684	9953070	Sb01g011070	chromosome_1	+	9953470	9955848
Sb01g011820	chromosome_1	-	10678281	10680347	Sb01g011830	chromosome_1	+	10681137	10686834
Sb01g013370	chromosome_1	-	12383193	12383693	Sb01g013380	chromosome_1	+	12384432	12384899
Sb01g013990	chromosome_1	-	13152626	13154089	Sb01g013993	chromosome_1	+	13154461	13155162
Sb01g014680	chromosome_1	-	13989001	14004814	Sb01g014690	chromosome_1	+	14004978	14008336
Sb01g015520	chromosome_1	-	15029823	15036730	Sb01g015530	chromosome_1	+	15037104	15044823
Sb01g016780	chromosome_1	-	16970593	16973630	Sb01g016790	chromosome_1	+	16974041	16975840
Sb01g016800	chromosome_1	-	16992250	16995834	Sb01g016810	chromosome_1	+	16996154	16998176
Sb01g017010	chromosome_1	-	17230294	17235698	Sb01g017020	chromosome_1	+	17236581	17239126
Sb01g017380	chromosome_1	-	17890657	17893054	Sb01g017390	chromosome_1	+	17893972	17894751
Sb01g017480	chromosome_1	-	18006816	18015989	Sb01g017490	chromosome_1	+	18016371	18017449
Sb01g017960	chromosome_1	-	18616204	18617989	Sb01g017970	chromosome_1	+	18618112	18625948
Sb01g018030	chromosome_1	-	18686560	18696332	Sb01g018040	chromosome_1	+	18696434	18697039
Sb01g018300	chromosome_1	-	18976501	18983356	Sb01g018310	chromosome_1	+	18983567	18989903
Sb01g018455	chromosome_1	-	19199466	19199864	Sb01g018460	chromosome_1	+	19200294	19202071
Sb01g019533	chromosome_1	-	21195812	21196404	Sb01g019536	chromosome_1	+	21197328	21197597
Sb01g020190	chromosome_1	-	22323952	22327402	Sb01g020200	chromosome_1	+	22328296	22331850
Sb01g020835	chromosome_1	-	23843436	23847984	Sb01g020840	chromosome_1	+	23848853	23851036
Sb01g022160	chromosome_1	-	27215908	27216633	Sb01g022170	chromosome_1	+	27216883	27223853
Sb01g026430	chromosome_1	-	44560105	44560749	Sb01g026440	chromosome_1	+	44560907	44562605
Sb01g027680	chromosome_1	-	48161611	48164938	Sb01g027690	chromosome_1	+	48165219	48169299
Sb01g028100	chromosome_1	-	48989328	48991859	Sb01g028110	chromosome_1	+	48992053	48992644
Sb01g030120	chromosome_1	-	52334316	52339633	Sb01g030130	chromosome_1	+	52340469	52344799
Sb01g030165	chromosome_1	-	52363163	52366088	Sb01g030170	chromosome_1	+	52366362	52369370
Sb01g031260	chromosome_1	-	53822659	53833404	Sb01g031270	chromosome_1	+	53833760	53835526
Sb01g032730	chromosome_1	-	55663536	55665957	Sb01g032740	chromosome_1	+	55666263	55669933
Sb01g032890	chromosome_1	-	55854222	55855802	Sb01g032900	chromosome_1	+	55856598	55859619
Sb01g034480	chromosome_1	-	57944621	57955653	Sb01g034490	chromosome_1	+	57956495	57956989
Sb01g034590	chromosome_1	-	58072136	58076409	Sb01g034600	chromosome_1	+	58076597	58078625
Sb01g034640	chromosome_1	-	58095273	58098208	Sb01g034650	chromosome_1	+	58099181	58100856
Sb01g035040	chromosome_1	-	58570198	58571590	Sb01g035050	chromosome_1	+	58572276	58573720
Sb01g035080	chromosome_1	-	58614721	58616043	Sb01g035090	chromosome_1	+	58616882	58619960
Sb01g035580	chromosome_1	-	59217704	59219391	Sb01g035590	chromosome_1	+	59219642	59223303
Sb01g035900	chromosome_1	-	59527745	59528296	Sb01g035910	chromosome_1	+	59529076	59530811
Sb01g036850	chromosome_1	-	60426383	60428236	Sb01g036860	chromosome_1	+	60428660	60429394
Sb01g037490	chromosome_1	-	61060084	61062697	Sb01g037500	chromosome_1	+	61063043	61064602
Sb01g037980	chromosome_1	-	61566491	61573672	Sb01g037990	chromosome_1	+	61573783	61577024
Sb01g038230	chromosome_1	-	61780104	61783524	Sb01g038240	chromosome_1	+	61783890	61786549
Sb01g038430	chromosome_1	-	61954267	61955379	Sb01g038440	chromosome_1	+	61955853	61957111
Sb01g038790	chromosome_1	-	62289612	62293103	Sb01g038800	chromosome_1	+	62293346	62297495
Sb01g038920	chromosome_1	-	62406023	62410399	Sb01g038930	chromosome_1	+	62410672	62415160
Sb01g038940	chromosome_1	-	62415296	62416507	Sb01g038950	chromosome_1	+	62417457	62418228
Sb01g039310	chromosome_1	-	62748022	62752080	Sb01g039320	chromosome_1	+	62752670	62755545
Sb01g039370	chromosome_1	-	62800020	62802878	Sb01g039380	chromosome_1	+	62803620	62804121
Sb01g039770	chromosome_1	-	63243644	63244208	Sb01g039780	chromosome_1	+	63244525	63248083
Sb01g039810	chromosome_1	-	63256018	63258796	Sb01g039820	chromosome_1	+	63259506	63260669
Sb01g039990	chromosome_1	-	63415140	63415616	Sb01g040000	chromosome_1	+	63416242	63416728
Sb01g040030	chromosome_1	-	63446819	63447664	Sb01g040040	chromosome_1	+	63447983	63452272
Sb01g040060	chromosome_1	-	63459252	63462072	Sb01g040070	chromosome_1	+	63462595	63463733
Sb01g040640	chromosome_1	-	63956959	63957499	Sb01g040650	chromosome_1	+	63957702	63961154
Sb01g040870	chromosome_1	-	64177573	64178595	Sb01g040880	chromosome_1	+	64178954	64180557
Sb01g041430	chromosome_1	-	64758636	64762561	Sb01g041440	chromosome_1	+	64763130	64766603
Sb01g042410	chromosome_1	-	65674674	65681953	Sb01g042420	chromosome_1	+	65682371	65685584
Sb01g043460	chromosome_1	-	66622606	66624646	Sb01g043470	chromosome_1	+	66625534	66628078
Sb01g043740	chromosome_1	-	66865896	66869296	Sb01g043750	chromosome_1	+	66869464	66873143
Sb01g043780	chromosome_1	-	66886736	66888681	Sb01g043790	chromosome_1	+	66889019	66892324
Sb01g043890	chromosome_1	-	66998921	67003379	Sb01g043900	chromosome_1	+	67003869	67009544
Sb01g044190	chromosome_1	-	67342559	67345551	Sb01g044200	chromosome_1	+	67345924	67348530
Sb01g044760	chromosome_1	-	67932593	67935132	Sb01g044770	chromosome_1	+	67935382	67938458
Sb01g044780	chromosome_1	-	67941110	67943230	Sb01g044785	chromosome_1	+	67944203	67945219
Sb01g045870	chromosome_1	-	68966797	68971423	Sb01g045880	chromosome_1	+	68971628	68972458
Sb01g046015	chromosome_1	-	69085723	69089245	Sb01g046020	chromosome_1	+	69089870	69095473
Sb01g046480	chromosome_1	-	69672935	69674464	Sb01g046490	chromosome_1	+	69674787	69676224
Sb01g046900	chromosome_1	-	70008541	70010275	Sb01g046910	chromosome_1	+	70010564	70015847
Sb01g047315	chromosome_1	-	70400726	70402258	Sb01g047320	chromosome_1	+	70402999	70408560
Sb01g047350	chromosome_1	-	70445456	70449092	Sb01g047360	chromosome_1	+	70449455	70451181
Sb01g047570	chromosome_1	-	70669959	70671446	Sb01g047580	chromosome_1	+	70671636	70674474
Sb01g047880	chromosome_1	-	70994595	70995077	Sb01g047890	chromosome_1	+	70995402	70996306
Sb01g047900	chromosome_1	-	70997781	70998340	Sb01g047910	chromosome_1	+	70998837	71000438
Sb01g048360	chromosome_1	-	71392888	71396097	Sb01g048370	chromosome_1	+	71396413	71399743
Sb01g048430	chromosome_1	-	71450761	71452295	Sb01g048440	chromosome_1	+	71452904	71457371
Sb01g048560	chromosome_1	-	71535996	71538418	Sb01g048565	chromosome_1	+	71539130	71539735
Sb01g048840	chromosome_1	-	71818611	71822704	Sb01g048850	chromosome_1	+	71822877	71833489
Sb01g049120	chromosome_1	-	72119090	72120561	Sb01g049130	chromosome_1	+	72121252	72122585
Sb01g049440	chromosome_1	-	72419383	72420711	Sb01g049450	chromosome_1	+	72421113	72423342
Sb01g049660	chromosome_1	-	72601391	72601999	Sb01g049670	chromosome_1	+	72602848	72604918
Sb01g049940	chromosome_1	-	72922012	72924148	Sb01g049950	chromosome_1	+	72924793	72928226
Sb01g050097	chromosome_1	-	73065344	73066268	Sb01g050100	chromosome_1	+	73066544	73067488
Sb01g050310	chromosome_1	-	73307018	73308942	Sb01g050320	chromosome_1	+	73309441	73312942
Sb01g050520	chromosome_1	-	73627075	73629505	Sb01g050530	chromosome_1	+	73630159	73631070
Sb01g050540	chromosome_1	-	73649578	73654071	Sb01g050550	chromosome_1	+	73654526	73658407
Sb10g000360	chromosome_10	-	147570	150592	Sb10g000370	chromosome_10	+	151423	153408
Sb10g000445	chromosome_10	-	247054	252832	Sb10g000450	chromosome_10	+	252927	255909
Sb10g000535	chromosome_10	-	345254	346517	Sb10g000540	chromosome_10	+	347419	352676
Sb10g001820	chromosome_10	-	1515437	1518729	Sb10g001830	chromosome_10	+	1518834	1522266
Sb10g002000	chromosome_10	-	1667413	1669951	Sb10g002010	chromosome_10	+	1670932	1672093
Sb10g002320	chromosome_10	-	2009969	2011696	Sb10g002330	chromosome_10	+	2011963	2012658
Sb10g002680	chromosome_10	-	2321236	2321925	Sb10g002690	chromosome_10	+	2322434	2324749
Sb10g003500	chromosome_10	-	3072106	3074937	Sb10g003510	chromosome_10	+	3075282	3075681
Sb10g003500	chromosome_10	-	3072106	3074937	Sb10g003515	chromosome_10	+	3075751	3076720
Sb10g003710	chromosome_10	-	3206410	3208637	Sb10g003720	chromosome_10	+	3208837	3210933
Sb10g003780	chromosome_10	-	3272162	3276263	Sb10g003790	chromosome_10	+	3276567	3279313
Sb10g004030	chromosome_10	-	3574589	3577792	Sb10g004040	chromosome_10	+	3577987	3580187
Sb10g004510	chromosome_10	-	4016529	4017770	Sb10g004520	chromosome_10	+	4018293	4019471
Sb10g004810	chromosome_10	-	4266692	4271804	Sb10g004820	chromosome_10	+	4272654	4277366
Sb10g004840	chromosome_10	-	4282860	4286546	Sb10g004850	chromosome_10	+	4286684	4296750
Sb10g004860	chromosome_10	-	4297148	4304595	Sb10g004870	chromosome_10	+	4305225	4307042
Sb10g005125	chromosome_10	-	4598237	4598557	Sb10g005130	chromosome_10	+	4598997	4616466
Sb10g005830	chromosome_10	-	5293366	5294342	Sb10g005840	chromosome_10	+	5295095	5298678
Sb10g006460	chromosome_10	-	5951905	5953438	Sb10g006470	chromosome_10	+	5953717	5956315
Sb10g007220	chromosome_10	-	7004707	7005738	Sb10g007222	chromosome_10	+	7005759	7006985
Sb10g007750	chromosome_10	-	7605950	7610287	Sb10g007760	chromosome_10	+	7611042	7614980
Sb10g008630	chromosome_10	-	8881254	8883831	Sb10g008640	chromosome_10	+	8884053	8886919
Sb10g012200	chromosome_10	-	18161223	18169495	Sb10g012210	chromosome_10	+	18169765	18173110
Sb10g020540	chromosome_10	-	44526973	44529959	Sb10g020550	chromosome_10	+	44530165	44552758
Sb10g023240	chromosome_10	-	51764528	51767090	Sb10g023250	chromosome_10	+	51767197	51768760
Sb10g024090	chromosome_10	-	52932864	52935203	Sb10g024100	chromosome_10	+	52935776	52937919
Sb10g024780	chromosome_10	-	53947188	53948425	Sb10g024790	chromosome_10	+	53948632	53951973
Sb10g025250	chromosome_10	-	54497278	54503260	Sb10g025260	chromosome_10	+	54503573	54506951
Sb10g026390	chromosome_10	-	55835606	55836272	Sb10g026400	chromosome_10	+	55836678	55838143
Sb10g027380	chromosome_10	-	57156636	57158482	Sb10g027390	chromosome_10	+	57159259	57166115
Sb10g027880	chromosome_10	-	57740318	57742585	Sb10g027890	chromosome_10	+	57743343	57744618
Sb10g027910	chromosome_10	-	57749442	57753364	Sb10g027913	chromosome_10	+	57753956	57756225
Sb10g028290	chromosome_10	-	58158656	58163284	Sb10g028300	chromosome_10	+	58163610	58166627
Sb10g028400	chromosome_10	-	58250741	58252198	Sb10g028410	chromosome_10	+	58252540	58253334
Sb10g029245	chromosome_10	-	59069370	59069808	Sb10g029250	chromosome_10	+	59070250	59074396
Sb10g029420	chromosome_10	-	59263046	59264915	Sb10g029430	chromosome_10	+	59265085	59271986
Sb10g029520	chromosome_10	-	59310773	59314752	Sb10g029530	chromosome_10	+	59314980	59316491
Sb10g029680	chromosome_10	-	59428699	59432131	Sb10g029690	chromosome_10	+	59432387	59434956
Sb10g029990	chromosome_10	-	59709485	59713807	Sb10g030000	chromosome_10	+	59713940	59715759
Sb10g030450	chromosome_10	-	60089044	60091662	Sb10g030460	chromosome_10	+	60091845	60095621
Sb10g031180	chromosome_10	-	60805981	60812441	Sb10g031190	chromosome_10	+	60812542	60815820
Sb02g001010	chromosome_2	-	828145	833261	Sb02g001020	chromosome_2	+	833358	843967
Sb02g002510	chromosome_2	-	2639593	2641062	Sb02g002520	chromosome_2	+	2641617	2642225
Sb02g002910	chromosome_2	-	3080921	3088185	Sb02g002920	chromosome_2	+	3088859	3089371
Sb02g002950	chromosome_2	-	3122655	3123573	Sb02g002960	chromosome_2	+	3123802	3124749
Sb02g003100	chromosome_2	-	3396608	3398559	Sb02g003110	chromosome_2	+	3399273	3402868
Sb02g005913	chromosome_2	-	7120070	7120606	Sb02g005916	chromosome_2	+	7120804	7120956
Sb02g007570	chromosome_2	-	9557342	9559105	Sb02g007580	chromosome_2	+	9559539	9560848
Sb02g007690	chromosome_2	-	9663783	9668422	Sb02g007700	chromosome_2	+	9668933	9671124
Sb02g010660	chromosome_2	-	16477997	16481393	Sb02g010670	chromosome_2	+	16481729	16482833
Sb02g011300	chromosome_2	-	18816959	18819996	Sb02g011310	chromosome_2	+	18820211	18823849
Sb02g012336	chromosome_2	-	20608264	20608527	Sb02g012340	chromosome_2	+	20608624	20613870
Sb02g012880	chromosome_2	-	22460388	22464637	Sb02g012890	chromosome_2	+	22464806	22469766
Sb02g014010	chromosome_2	-	26321789	26324828	Sb02g014020	chromosome_2	+	26325723	26326235
Sb02g022990	chromosome_2	-	56298733	56301699	Sb02g023000	chromosome_2	+	56302041	56305404
Sb02g023850	chromosome_2	-	57756116	57756856	Sb02g023860	chromosome_2	+	57757144	57758220
Sb02g023890	chromosome_2	-	57780037	57781053	Sb02g023892	chromosome_2	+	57781928	57785835
Sb02g024580	chromosome_2	-	58999052	59002281	Sb02g024590	chromosome_2	+	59002499	59006136
Sb02g024700	chromosome_2	-	59190499	59191813	Sb02g024705	chromosome_2	+	59192011	59197044
Sb02g026370	chromosome_2	-	61472380	61476318	Sb02g026380	chromosome_2	+	61476596	61478712
Sb02g026816	chromosome_2	-	62016359	62017604	Sb02g026817	chromosome_2	+	62017942	62018109
Sb02g027370	chromosome_2	-	62596880	62602360	Sb02g027380	chromosome_2	+	62602683	62606849
Sb02g027930	chromosome_2	-	63180612	63181966	Sb02g027940	chromosome_2	+	63182762	63183400
Sb02g028330	chromosome_2	-	63524486	63524998	Sb02g028340	chromosome_2	+	63525270	63527190
Sb02g029850	chromosome_2	-	64945391	64948044	Sb02g029860	chromosome_2	+	64948201	64950797
Sb02g030010	chromosome_2	-	65121711	65125107	Sb02g030020	chromosome_2	+	65125928	65128065
Sb02g030560	chromosome_2	-	65594526	65595566	Sb02g030570	chromosome_2	+	65596087	65599207
Sb02g031320	chromosome_2	-	66265478	66267332	Sb02g031330	chromosome_2	+	66267650	66271048
Sb02g031790	chromosome_2	-	66632690	66633130	Sb02g031800	chromosome_2	+	66633786	66634884
Sb02g032030	chromosome_2	-	66786326	66788836	Sb02g032040	chromosome_2	+	66789461	66790709
Sb02g032420	chromosome_2	-	67200654	67203955	Sb02g032430	chromosome_2	+	67204544	67208789
Sb02g032665	chromosome_2	-	67355392	67355631	Sb02g032670	chromosome_2	+	67356232	67357614
Sb02g032750	chromosome_2	-	67407432	67411353	Sb02g032760	chromosome_2	+	67411577	67414345
Sb02g032885	chromosome_2	-	67502479	67505892	Sb02g032890	chromosome_2	+	67506446	67508508
Sb02g033120	chromosome_2	-	67765158	67766589	Sb02g033130	chromosome_2	+	67767248	67772283
Sb02g033430	chromosome_2	-	68072427	68075203	Sb02g033440	chromosome_2	+	68075970	68081103
Sb02g033630	chromosome_2	-	68206092	68210802	Sb02g033640	chromosome_2	+	68210952	68214946
Sb02g034310	chromosome_2	-	68793665	68798184	Sb02g034313	chromosome_2	+	68798548	68799274
Sb02g034520	chromosome_2	-	69086556	69088645	Sb02g034530	chromosome_2	+	69089159	69089767
Sb02g034610	chromosome_2	-	69135267	69136379	Sb02g034620	chromosome_2	+	69136763	69139051
Sb02g035180	chromosome_2	-	69648790	69660228	Sb02g035190	chromosome_2	+	69661134	69663520
Sb02g035260	chromosome_2	-	69707965	69714094	Sb02g035270	chromosome_2	+	69714342	69719402
Sb02g036950	chromosome_2	-	71403458	71406906	Sb02g036960	chromosome_2	+	71406941	71409956
Sb02g037040	chromosome_2	-	71454622	71455968	Sb02g037050	chromosome_2	+	71456254	71457091
Sb02g037160	chromosome_2	-	71542686	71548035	Sb02g037170	chromosome_2	+	71548930	71549256
Sb02g037320	chromosome_2	-	71649983	71653552	Sb02g037330	chromosome_2	+	71653993	71658322
Sb02g039000	chromosome_2	-	73132669	73134954	Sb02g039010	chromosome_2	+	73135225	73139537
Sb02g039030	chromosome_2	-	73152352	73158131	Sb02g039040	chromosome_2	+	73158303	73166025
Sb02g039270	chromosome_2	-	73410321	73412879	Sb02g039280	chromosome_2	+	73413104	73414460
Sb02g040210	chromosome_2	-	74227209	74231374	Sb02g040220	chromosome_2	+	74232192	74232797
Sb02g040585	chromosome_2	-	74512475	74512954	Sb02g040590	chromosome_2	+	74513214	74514435
Sb02g040860	chromosome_2	-	74783414	74785402	Sb02g040870	chromosome_2	+	74785800	74787668
Sb02g041060	chromosome_2	-	74942020	74944305	Sb02g041070	chromosome_2	+	74944557	74947149
Sb02g041080	chromosome_2	-	74949584	74954242	Sb02g041090	chromosome_2	+	74954409	74956341
Sb02g041380	chromosome_2	-	75211380	75217138	Sb02g041390	chromosome_2	+	75217268	75222218
Sb02g041560	chromosome_2	-	75343613	75345034	Sb02g041570	chromosome_2	+	75345340	75347800
Sb02g041850	chromosome_2	-	75607824	75610408	Sb02g041860	chromosome_2	+	75611391	75614437
Sb02g042040	chromosome_2	-	75787301	75788919	Sb02g042050	chromosome_2	+	75789325	75791384
Sb02g042353	chromosome_2	-	76036695	76038454	Sb02g042356	chromosome_2	+	76039318	76039473
Sb02g043360	chromosome_2	-	77186631	77188327	Sb02g043370	chromosome_2	+	77188574	77190733
Sb02g043490	chromosome_2	-	77301475	77310467	Sb02g043500	chromosome_2	+	77310718	77312889
Sb02g043960	chromosome_2	-	77760839	77763723	Sb02g043970	chromosome_2	+	77764243	77773401
Sb02g043990	chromosome_2	-	77778321	77779967	Sb02g044000	chromosome_2	+	77780179	77791309
Sb03g000410	chromosome_3	-	298859	305804	Sb03g000420	chromosome_3	+	306014	306762
Sb03g000910	chromosome_3	-	760066	766143	Sb03g000920	chromosome_3	+	766896	770546
Sb03g001400	chromosome_3	-	1252232	1252787	Sb03g001410	chromosome_3	+	1253154	1254290
Sb03g001660	chromosome_3	-	1482949	1484337	Sb03g001670	chromosome_3	+	1485304	1486703
Sb03g001705	chromosome_3	-	1530794	1535349	Sb03g001710	chromosome_3	+	1535581	1538656
Sb03g002190	chromosome_3	-	2026495	2027595	Sb03g002200	chromosome_3	+	2027808	2032065
Sb03g002290	chromosome_3	-	2093673	2094986	Sb03g002300	chromosome_3	+	2095754	2097647
Sb03g002640	chromosome_3	-	2540992	2544421	Sb03g002650	chromosome_3	+	2544555	2551006
Sb03g002850	chromosome_3	-	2775142	2778125	Sb03g002860	chromosome_3	+	2778326	2782917
Sb03g002880	chromosome_3	-	2805574	2807272	Sb03g002890	chromosome_3	+	2808146	2811521
Sb03g003450	chromosome_3	-	3649817	3656819	Sb03g003460	chromosome_3	+	3657024	3660205
Sb03g003660	chromosome_3	-	3891521	3892444	Sb03g003670	chromosome_3	+	3892885	3896532
Sb03g005390	chromosome_3	-	5576227	5580247	Sb03g005400	chromosome_3	+	5580515	5583714
Sb03g005420	chromosome_3	-	5585797	5586856	Sb03g005430	chromosome_3	+	5587150	5587770
Sb03g005490	chromosome_3	-	5641321	5642093	Sb03g005500	chromosome_3	+	5643061	5647264
Sb03g005713	chromosome_3	-	5791876	5793030	Sb03g005716	chromosome_3	+	5793271	5796658
Sb03g006240	chromosome_3	-	6392693	6394782	Sb03g006250	chromosome_3	+	6395256	6396798
Sb03g006520	chromosome_3	-	6672947	6677015	Sb03g006530	chromosome_3	+	6677189	6681466
Sb03g007140	chromosome_3	-	7410457	7414097	Sb03g007150	chromosome_3	+	7414297	7416951
Sb03g007860	chromosome_3	-	8259513	8262535	Sb03g007870	chromosome_3	+	8263305	8265436
Sb03g008040	chromosome_3	-	8522305	8535634	Sb03g008050	chromosome_3	+	8536314	8540365
Sb03g008170	chromosome_3	-	8646940	8650361	Sb03g008180	chromosome_3	+	8650526	8653987
Sb03g008420	chromosome_3	-	8963883	8965163	Sb03g008430	chromosome_3	+	8965187	8967372
Sb03g008890	chromosome_3	-	9678551	9685599	Sb03g008900	chromosome_3	+	9686033	9690578
Sb03g010260	chromosome_3	-	11126701	11129970	Sb03g010270	chromosome_3	+	11130306	11135103
Sb03g010800	chromosome_3	-	11787565	11788540	Sb03g010810	chromosome_3	+	11788983	11792814
Sb03g013260	chromosome_3	-	16255236	16256045	Sb03g013270	chromosome_3	+	16256363	16259620
Sb03g014400	chromosome_3	-	19221864	19222322	Sb03g014410	chromosome_3	+	19222349	19223590
Sb03g020180	chromosome_3	-	38388484	38388762	Sb03g020181	chromosome_3	+	38388833	38389273
Sb03g024570	chromosome_3	-	49085631	49086792	Sb03g024580	chromosome_3	+	49086962	49088683
Sb03g025350	chromosome_3	-	50914945	50917707	Sb03g025360	chromosome_3	+	50918117	50919127
Sb03g025530	chromosome_3	-	51305471	51307361	Sb03g025540	chromosome_3	+	51308029	51309817
Sb03g026140	chromosome_3	-	52658924	52664460	Sb03g026150	chromosome_3	+	52664874	52675188
Sb03g026440	chromosome_3	-	53244794	53248375	Sb03g026450	chromosome_3	+	53248562	53250656
Sb03g026490	chromosome_3	-	53301373	53304155	Sb03g026500	chromosome_3	+	53304479	53306978
Sb03g027300	chromosome_3	-	54795999	54796905	Sb03g027310	chromosome_3	+	54797275	54800709
Sb03g028030	chromosome_3	-	55753576	55758722	Sb03g028040	chromosome_3	+	55759244	55765341
Sb03g028080	chromosome_3	-	55862006	55869312	Sb03g028090	chromosome_3	+	55870139	55873724
Sb03g028150	chromosome_3	-	55911411	55917201	Sb03g028160	chromosome_3	+	55917363	55922918
Sb03g029665	chromosome_3	-	57888810	57889763	Sb03g029670	chromosome_3	+	57890587	57892448
Sb03g030350	chromosome_3	-	58596185	58601042	Sb03g030360	chromosome_3	+	58601714	58605270
Sb03g030560	chromosome_3	-	58782226	58785086	Sb03g030570	chromosome_3	+	58785538	58787968
Sb03g031655	chromosome_3	-	60075964	60076713	Sb03g031660	chromosome_3	+	60077156	60079313
Sb03g031720	chromosome_3	-	60119631	60119924	Sb03g031730	chromosome_3	+	60120607	60121804
Sb03g032820	chromosome_3	-	61276882	61280188	Sb03g032830	chromosome_3	+	61281030	61295493
Sb03g032910	chromosome_3	-	61323058	61325132	Sb03g032920	chromosome_3	+	61325373	61327995
Sb03g033695	chromosome_3	-	61928012	61928218	Sb03g033700	chromosome_3	+	61928481	61932344
Sb03g034000	chromosome_3	-	62207313	62211279	Sb03g034010	chromosome_3	+	62211662	62214785
Sb03g034190	chromosome_3	-	62411438	62412556	Sb03g034200	chromosome_3	+	62412792	62417452
Sb03g034270	chromosome_3	-	62489009	62493752	Sb03g034280	chromosome_3	+	62494036	62498380
Sb03g034440	chromosome_3	-	62654770	62656297	Sb03g034450	chromosome_3	+	62657067	62660208
Sb03g034460	chromosome_3	-	62662537	62663700	Sb03g034470	chromosome_3	+	62663960	62669234
Sb03g034600	chromosome_3	-	62792457	62793324	Sb03g034610	chromosome_3	+	62793712	62796160
Sb03g034785	chromosome_3	-	62948954	62955249	Sb03g034790	chromosome_3	+	62955503	62966384
Sb03g035040	chromosome_3	-	63205827	63207542	Sb03g035050	chromosome_3	+	63208250	63214051
Sb03g035330	chromosome_3	-	63479200	63481839	Sb03g035340	chromosome_3	+	63482399	63488776
Sb03g035360	chromosome_3	-	63505653	63509017	Sb03g035370	chromosome_3	+	63509418	63515121
Sb03g035480	chromosome_3	-	63561013	63564817	Sb03g035490	chromosome_3	+	63565157	63565312
Sb03g036690	chromosome_3	-	64798432	64799157	Sb03g036700	chromosome_3	+	64799378	64800667
Sb03g036890	chromosome_3	-	64937902	64940968	Sb03g036900	chromosome_3	+	64941358	64942982
Sb03g037110	chromosome_3	-	65148167	65150384	Sb03g037120	chromosome_3	+	65150688	65151926
Sb03g037410	chromosome_3	-	65365754	65367069	Sb03g037420	chromosome_3	+	65367248	65368532
Sb03g037610	chromosome_3	-	65520796	65524603	Sb03g037620	chromosome_3	+	65524940	65528396
Sb03g037910	chromosome_3	-	65813351	65816728	Sb03g037920	chromosome_3	+	65817550	65819103
Sb03g038740	chromosome_3	-	66567741	66572172	Sb03g038750	chromosome_3	+	66572692	66576447
Sb03g039400	chromosome_3	-	67105517	67106189	Sb03g039405	chromosome_3	+	67106524	67110210
Sb03g040410	chromosome_3	-	68029052	68032354	Sb03g040420	chromosome_3	+	68032659	68035854
Sb03g040460	chromosome_3	-	68075392	68080169	Sb03g040470	chromosome_3	+	68081168	68084884
Sb03g040700	chromosome_3	-	68238663	68242488	Sb03g040710	chromosome_3	+	68242769	68243474
Sb03g042610	chromosome_3	-	69978325	69987944	Sb03g042620	chromosome_3	+	69988492	69992165
Sb03g042890	chromosome_3	-	70302886	70307135	Sb03g042900	chromosome_3	+	70307737	70310798
Sb03g043510	chromosome_3	-	70837150	70841996	Sb03g043520	chromosome_3	+	70842276	70843304
Sb03g043995	chromosome_3	-	71236601	71238540	Sb03g044000	chromosome_3	+	71239079	71245071
Sb03g044080	chromosome_3	-	71301211	71302419	Sb03g044090	chromosome_3	+	71302667	71311311
Sb03g044450	chromosome_3	-	71799425	71805341	Sb03g044460	chromosome_3	+	71806009	71806845
Sb03g045890	chromosome_3	-	73105243	73106895	Sb03g045900	chromosome_3	+	73107352	73111504
Sb03g046460	chromosome_3	-	73576471	73580122	Sb03g046470	chromosome_3	+	73580829	73587642
Sb03g046820	chromosome_3	-	73843009	73846237	Sb03g046830	chromosome_3	+	73846498	73848577
Sb03g047020	chromosome_3	-	74007829	74008566	Sb03g047030	chromosome_3	+	74008856	74012651
Sb03g047090	chromosome_3	-	74043203	74045610	Sb03g047100	chromosome_3	+	74046578	74049991
Sb03g047440	chromosome_3	-	74360704	74364966	Sb03g047450	chromosome_3	+	74365136	74366416
Sb04g000230	chromosome_4	-	66882	73024	Sb04g000240	chromosome_4	+	73305	76893
Sb04g000390	chromosome_4	-	202971	205771	Sb04g000400	chromosome_4	+	205997	208918
Sb04g001090	chromosome_4	-	933827	938575	Sb04g001100	chromosome_4	+	938818	941850
Sb04g001250	chromosome_4	-	1076320	1077427	Sb04g001260	chromosome_4	+	1078022	1079857
Sb04g001570	chromosome_4	-	1336964	1338717	Sb04g001580	chromosome_4	+	1338857	1340031
Sb04g002620	chromosome_4	-	2405657	2409357	Sb04g002630	chromosome_4	+	2409606	2414478
Sb04g002870	chromosome_4	-	2684782	2687945	Sb04g002880	chromosome_4	+	2688323	2695898
Sb04g003360	chromosome_4	-	3242740	3244500	Sb04g003370	chromosome_4	+	3244729	3250597
Sb04g004020	chromosome_4	-	3857770	3862064	Sb04g004030	chromosome_4	+	3862478	3867588
Sb04g004300	chromosome_4	-	4078258	4083156	Sb04g004310	chromosome_4	+	4083594	4085704
Sb04g004840	chromosome_4	-	4655175	4657997	Sb04g004850	chromosome_4	+	4658563	4664004
Sb04g005060	chromosome_4	-	4849441	4852563	Sb04g005070	chromosome_4	+	4853013	4854886
Sb04g005820	chromosome_4	-	5692403	5693590	Sb04g005830	chromosome_4	+	5693829	5695832
Sb04g006420	chromosome_4	-	6442793	6447458	Sb04g006430	chromosome_4	+	6447652	6450831
Sb04g006720	chromosome_4	-	6748477	6750180	Sb04g006730	chromosome_4	+	6750778	6756035
Sb04g008190	chromosome_4	-	9020222	9020573	Sb04g008200	chromosome_4	+	9020789	9025988
Sb04g008280	chromosome_4	-	9386737	9388263	Sb04g008290	chromosome_4	+	9388426	9391354
Sb04g009860	chromosome_4	-	12575180	12577647	Sb04g009870	chromosome_4	+	12578543	12580389
Sb04g009880	chromosome_4	-	12581088	12584390	Sb04g009890	chromosome_4	+	12584585	12587098
Sb04g017170	chromosome_4	-	39673907	39698051	Sb04g017180	chromosome_4	+	39698895	39701052
Sb04g021420	chromosome_4	-	50475022	50477358	Sb04g021430	chromosome_4	+	50477542	50478726
Sb04g021780	chromosome_4	-	50901545	50902868	Sb04g021790	chromosome_4	+	50903442	50907733
Sb04g022660	chromosome_4	-	52211600	52215051	Sb04g022670	chromosome_4	+	52215375	52217186
Sb04g022790	chromosome_4	-	52395576	52399238	Sb04g022800	chromosome_4	+	52399504	52405875
Sb04g023210	chromosome_4	-	52987951	52991923	Sb04g023220	chromosome_4	+	52992265	52996053
Sb04g023230	chromosome_4	-	52996987	52999176	Sb04g023240	chromosome_4	+	52999353	53001522
Sb04g023340	chromosome_4	-	53079657	53081477	Sb04g023350	chromosome_4	+	53081713	53084076
Sb04g024640	chromosome_4	-	54394373	54394765	Sb04g024650	chromosome_4	+	54395222	54397148
Sb04g024890	chromosome_4	-	54787002	54790176	Sb04g024900	chromosome_4	+	54790349	54791997
Sb04g025310	chromosome_4	-	55114619	55115848	Sb04g025320	chromosome_4	+	55116189	55119011
Sb04g025340	chromosome_4	-	55122147	55123121	Sb04g025350	chromosome_4	+	55123885	55125084
Sb04g025680	chromosome_4	-	55453489	55455954	Sb04g025690	chromosome_4	+	55456266	55458326
Sb04g026045	chromosome_4	-	55865338	55867767	Sb04g026050	chromosome_4	+	55868419	55869453
Sb04g026110	chromosome_4	-	55902776	55910088	Sb04g026120	chromosome_4	+	55910662	55911796
Sb04g026910	chromosome_4	-	56863877	56867099	Sb04g026920	chromosome_4	+	56867196	56871611
Sb04g027260	chromosome_4	-	57115552	57118577	Sb04g027270	chromosome_4	+	57119221	57122065
Sb04g027330	chromosome_4	-	57205051	57205829	Sb04g027340	chromosome_4	+	57206268	57211606
Sb04g028250	chromosome_4	-	58341330	58344039	Sb04g028260	chromosome_4	+	58344204	58347428
Sb04g028590	chromosome_4	-	58743624	58748836	Sb04g028600	chromosome_4	+	58749432	58754244
Sb04g029000	chromosome_4	-	59043263	59045805	Sb04g029010	chromosome_4	+	59046420	59048550
Sb04g029150	chromosome_4	-	59167175	59170253	Sb04g029160	chromosome_4	+	59170573	59172886
Sb04g029420	chromosome_4	-	59504256	59507772	Sb04g029423	chromosome_4	+	59508537	59510351
Sb04g029790	chromosome_4	-	59832815	59833739	Sb04g029800	chromosome_4	+	59834150	59835046
Sb04g030140	chromosome_4	-	60169954	60173445	Sb04g030145	chromosome_4	+	60173668	60173907
Sb04g030310	chromosome_4	-	60324096	60326306	Sb04g030320	chromosome_4	+	60327226	60329351
Sb04g031090	chromosome_4	-	61084379	61084657	Sb04g031100	chromosome_4	+	61085550	61087441
Sb04g031130	chromosome_4	-	61121643	61122725	Sb04g031140	chromosome_4	+	61123689	61127169
Sb04g031410	chromosome_4	-	61388409	61388708	Sb04g031420	chromosome_4	+	61389522	61394301
Sb04g032360	chromosome_4	-	62342887	62343357	Sb04g032370	chromosome_4	+	62343750	62346178
Sb04g032460	chromosome_4	-	62403496	62408403	Sb04g032465	chromosome_4	+	62408921	62409166
Sb04g033510	chromosome_4	-	63413158	63417819	Sb04g033520	chromosome_4	+	63418352	63423299
Sb04g033830	chromosome_4	-	63730131	63731297	Sb04g033840	chromosome_4	+	63731755	63733410
Sb04g033970	chromosome_4	-	63862502	63863722	Sb04g033980	chromosome_4	+	63864158	63872886
Sb04g034010	chromosome_4	-	63878514	63882782	Sb04g034020	chromosome_4	+	63883026	63888602
Sb04g034955	chromosome_4	-	64778138	64778491	Sb04g034960	chromosome_4	+	64779100	64780140
Sb04g035040	chromosome_4	-	64846683	64850040	Sb04g035050	chromosome_4	+	64850221	64856776
Sb04g035540	chromosome_4	-	65451363	65454948	Sb04g035550	chromosome_4	+	65455340	65458487
Sb04g035600	chromosome_4	-	65507342	65509022	Sb04g035610	chromosome_4	+	65509214	65515929
Sb04g035680	chromosome_4	-	65574462	65578469	Sb04g035685	chromosome_4	+	65578640	65588392
Sb04g035790	chromosome_4	-	65666480	65667886	Sb04g035800	chromosome_4	+	65668258	65669070
Sb04g035895	chromosome_4	-	65734196	65741380	Sb04g035900	chromosome_4	+	65741709	65743103
Sb04g035940	chromosome_4	-	65754827	65755960	Sb04g035950	chromosome_4	+	65756581	65760724
Sb04g036360	chromosome_4	-	66160079	66160590	Sb04g036370	chromosome_4	+	66160765	66163942
Sb04g036380	chromosome_4	-	66164192	66166537	Sb04g036390	chromosome_4	+	66166743	66167916
Sb04g036960	chromosome_4	-	66720258	66723077	Sb04g036970	chromosome_4	+	66723345	66725834
Sb04g037150	chromosome_4	-	66836186	66837769	Sb04g037160	chromosome_4	+	66838434	66843806
Sb04g037190	chromosome_4	-	66858549	66860455	Sb04g037200	chromosome_4	+	66860745	66865039
Sb04g037310	chromosome_4	-	66966048	66968034	Sb04g037320	chromosome_4	+	66968820	66970556
Sb04g037475	chromosome_4	-	67108531	67110185	Sb04g037480	chromosome_4	+	67110618	67111868
Sb04g037570	chromosome_4	-	67157437	67160336	Sb04g037580	chromosome_4	+	67160648	67164296
Sb04g037930	chromosome_4	-	67481531	67486175	Sb04g037940	chromosome_4	+	67486436	67488553
Sb04g037990	chromosome_4	-	67511141	67515189	Sb04g038000	chromosome_4	+	67515358	67521402
Sb04g038300	chromosome_4	-	67742770	67744775	Sb04g038305	chromosome_4	+	67744993	67746534
Sb04g038430	chromosome_4	-	67836287	67837635	Sb04g038440	chromosome_4	+	67837842	67841323
Sb04g038630	chromosome_4	-	68002446	68003269	Sb04g038640	chromosome_4	+	68003626	68008026
Sb05g000620	chromosome_5	-	430082	430816	Sb05g000630	chromosome_5	+	431761	436041
Sb05g001260	chromosome_5	-	1327645	1329448	Sb05g001270	chromosome_5	+	1329688	1334246
Sb05g001770	chromosome_5	-	1934017	1938988	Sb05g001780	chromosome_5	+	1939156	1942718
Sb05g002020	chromosome_5	-	2210257	2212448	Sb05g002030	chromosome_5	+	2212717	2214641
Sb05g002290	chromosome_5	-	2436670	2439008	Sb05g002300	chromosome_5	+	2439365	2445468
Sb05g002390	chromosome_5	-	2557141	2558352	Sb05g002400	chromosome_5	+	2558832	2570250
Sb05g019620	chromosome_5	-	48180661	48184376	Sb05g019630	chromosome_5	+	48184591	48187627
Sb05g020840	chromosome_5	-	51149561	51153855	Sb05g020850	chromosome_5	+	51154097	51162128
Sb05g024560	chromosome_5	-	57764324	57769201	Sb05g024565	chromosome_5	+	57770174	57774435
Sb05g024700	chromosome_5	-	57950161	57951740	Sb05g024710	chromosome_5	+	57952303	57953334
Sb05g025180	chromosome_5	-	58330333	58333457	Sb05g025190	chromosome_5	+	58333533	58337365
Sb05g026410	chromosome_5	-	60285389	60289231	Sb05g026420	chromosome_5	+	60289810	60290236
Sb05g027920	chromosome_5	-	62323004	62323540	Sb05g027930	chromosome_5	+	62323881	62326451
Sb06g000640	chromosome_6	-	792009	793366	Sb06g000650	chromosome_6	+	793876	796272
Sb06g011767	chromosome_6	-	32144416	32145407	Sb06g011770	chromosome_6	+	32145882	32147132
Sb06g012940	chromosome_6	-	35646460	35657880	Sb06g012950	chromosome_6	+	35658028	35664504
Sb06g015260	chromosome_6	-	42500077	42507744	Sb06g015270	chromosome_6	+	42508123	42509376
Sb06g015410	chromosome_6	-	42738854	42742775	Sb06g015420	chromosome_6	+	42743081	42759862
Sb06g016920	chromosome_6	-	46048163	46050205	Sb06g016930	chromosome_6	+	46050690	46056300
Sb06g017000	chromosome_6	-	46139450	46141418	Sb06g017010	chromosome_6	+	46141656	46148449
Sb06g017040	chromosome_6	-	46216469	46219827	Sb06g017050	chromosome_6	+	46220488	46222283
Sb06g017080	chromosome_6	-	46251156	46255934	Sb06g017090	chromosome_6	+	46256488	46257633
Sb06g017270	chromosome_6	-	46528558	46531306	Sb06g017280	chromosome_6	+	46531487	46532893
Sb06g017380	chromosome_6	-	46646197	46654848	Sb06g017390	chromosome_6	+	46655278	46658499
Sb06g018920	chromosome_6	-	48538594	48542655	Sb06g018930	chromosome_6	+	48542874	48548548
Sb06g019310	chromosome_6	-	48874870	48876374	Sb06g019320	chromosome_6	+	48877364	48878327
Sb06g020256	chromosome_6	-	49762599	49766441	Sb06g020260	chromosome_6	+	49766544	49771176
Sb06g020610	chromosome_6	-	50046429	50050850	Sb06g020620	chromosome_6	+	50051046	50053817
Sb06g020760	chromosome_6	-	50169730	50173815	Sb06g020770	chromosome_6	+	50174093	50184778
Sb06g020840	chromosome_6	-	50257231	50260360	Sb06g020845	chromosome_6	+	50260651	50264233
Sb06g021100	chromosome_6	-	50463419	50463922	Sb06g021110	chromosome_6	+	50464907	50465914
Sb06g022000	chromosome_6	-	51250836	51252796	Sb06g022010	chromosome_6	+	51252963	51255009
Sb06g022240	chromosome_6	-	51479500	51485219	Sb06g022250	chromosome_6	+	51485944	51491060
Sb06g023200	chromosome_6	-	52391381	52394111	Sb06g023210	chromosome_6	+	52394326	52397032
Sb06g023410	chromosome_6	-	52563362	52566503	Sb06g023420	chromosome_6	+	52566767	52569951
Sb06g024490	chromosome_6	-	53598736	53603409	Sb06g024500	chromosome_6	+	53603615	53604023
Sb06g024946	chromosome_6	-	53968484	53969866	Sb06g024950	chromosome_6	+	53970692	53972258
Sb06g025200	chromosome_6	-	54181815	54185357	Sb06g025210	chromosome_6	+	54186158	54192365
Sb06g026540	chromosome_6	-	55597642	55600239	Sb06g026550	chromosome_6	+	55600523	55603274
Sb06g026560	chromosome_6	-	55603989	55606275	Sb06g026570	chromosome_6	+	55607138	55609398
Sb06g026630	chromosome_6	-	55649477	55650733	Sb06g026640	chromosome_6	+	55650738	55651429
Sb06g027580	chromosome_6	-	56430543	56432567	Sb06g027590	chromosome_6	+	56433557	56435376
Sb06g027840	chromosome_6	-	56687811	56691177	Sb06g027850	chromosome_6	+	56691328	56694403
Sb06g028250	chromosome_6	-	57079476	57082005	Sb06g028260	chromosome_6	+	57082112	57082938
Sb06g028320	chromosome_6	-	57127612	57132643	Sb06g028330	chromosome_6	+	57132960	57135653
Sb06g029102	chromosome_6	-	57790169	57800735	Sb06g029110	chromosome_6	+	57801580	57802554
Sb06g029210	chromosome_6	-	57863420	57865957	Sb06g029220	chromosome_6	+	57866745	57871600
Sb06g029350	chromosome_6	-	58001520	58002905	Sb06g029360	chromosome_6	+	58003570	58005995
Sb06g029900	chromosome_6	-	58409324	58409578	Sb06g029910	chromosome_6	+	58410109	58411213
Sb06g029950	chromosome_6	-	58426145	58428169	Sb06g029960	chromosome_6	+	58428572	58434122
Sb06g030015	chromosome_6	-	58458312	58460913	Sb06g030020	chromosome_6	+	58461526	58463767
Sb06g030240	chromosome_6	-	58665488	58668214	Sb06g030250	chromosome_6	+	58668559	58676655
Sb06g030820	chromosome_6	-	59271979	59273557	Sb06g030830	chromosome_6	+	59274059	59276100
Sb06g030840	chromosome_6	-	59276869	59279299	Sb06g030850	chromosome_6	+	59279505	59283691
Sb06g030950	chromosome_6	-	59368146	59369427	Sb06g030960	chromosome_6	+	59370376	59373327
Sb06g031040	chromosome_6	-	59416347	59419443	Sb06g031050	chromosome_6	+	59419535	59424790
Sb06g031500	chromosome_6	-	59871907	59873496	Sb06g031510	chromosome_6	+	59873861	59874868
Sb06g031650	chromosome_6	-	59973453	59977496	Sb06g031660	chromosome_6	+	59978347	59982363
Sb06g031690	chromosome_6	-	60000613	60004254	Sb06g031700	chromosome_6	+	60004483	60008043
Sb06g031860	chromosome_6	-	60171333	60172881	Sb06g031870	chromosome_6	+	60173110	60175437
Sb06g032330	chromosome_6	-	60514351	60516403	Sb06g032340	chromosome_6	+	60516565	60523089
Sb06g032350	chromosome_6	-	60523780	60527234	Sb06g032360	chromosome_6	+	60527769	60529518
Sb06g032380	chromosome_6	-	60532587	60535132	Sb06g032390	chromosome_6	+	60535560	60537176
Sb06g032560	chromosome_6	-	60710208	60713136	Sb06g032570	chromosome_6	+	60713654	60717394
Sb06g032640	chromosome_6	-	60779964	60781962	Sb06g032650	chromosome_6	+	60782029	60785570
Sb06g032820	chromosome_6	-	60908841	60913003	Sb06g032830	chromosome_6	+	60913859	60916337
Sb06g032840	chromosome_6	-	60920258	60921219	Sb06g032850	chromosome_6	+	60921919	60925712
Sb06g033930	chromosome_6	-	61841393	61845200	Sb06g033940	chromosome_6	+	61845617	61846654
Sb07g001230	chromosome_7	-	1216540	1220140	Sb07g001240	chromosome_7	+	1220324	1222531
Sb07g001620	chromosome_7	-	1903885	1906020	Sb07g001630	chromosome_7	+	1906101	1908186
Sb07g001650	chromosome_7	-	1916368	1916884	Sb07g001660	chromosome_7	+	1917541	1923552
Sb07g002290	chromosome_7	-	2504380	2508444	Sb07g002300	chromosome_7	+	2508825	2512821
Sb07g002400	chromosome_7	-	2615641	2616624	Sb07g002410	chromosome_7	+	2616966	2617952
Sb07g003530	chromosome_7	-	4294523	4295652	Sb07g003540	chromosome_7	+	4295908	4303784
Sb07g004290	chromosome_7	-	5440507	5442963	Sb07g004300	chromosome_7	+	5443313	5446257
Sb07g004530	chromosome_7	-	5833146	5841984	Sb07g004540	chromosome_7	+	5842640	5845378
Sb07g005230	chromosome_7	-	7100480	7101314	Sb07g005240	chromosome_7	+	7102087	7103153
Sb07g005680	chromosome_7	-	7861761	7863005	Sb07g005685	chromosome_7	+	7863231	7863401
Sb07g021070	chromosome_7	-	54742570	54745468	Sb07g021080	chromosome_7	+	54745943	54746505
Sb07g021360	chromosome_7	-	55340473	55341432	Sb07g021370	chromosome_7	+	55341996	55342748
Sb07g021590	chromosome_7	-	55717283	55727109	Sb07g021600	chromosome_7	+	55727494	55731460
Sb07g023590	chromosome_7	-	58475669	58479071	Sb07g023600	chromosome_7	+	58479475	58481674
Sb07g024330	chromosome_7	-	59436149	59442018	Sb07g024340	chromosome_7	+	59442286	59447673
Sb07g024370	chromosome_7	-	59458566	59462027	Sb07g024380	chromosome_7	+	59462424	59463509
Sb07g024580	chromosome_7	-	59646180	59649634	Sb07g024590	chromosome_7	+	59649941	59652382
Sb07g025430	chromosome_7	-	60539819	60542806	Sb07g025440	chromosome_7	+	60543233	60549406
Sb07g025450	chromosome_7	-	60551961	60553952	Sb07g025460	chromosome_7	+	60554196	60559162
Sb07g025860	chromosome_7	-	60981239	60984230	Sb07g025870	chromosome_7	+	60984938	60989274
Sb07g026000	chromosome_7	-	61189162	61192533	Sb07g026010	chromosome_7	+	61193248	61195502
Sb07g026230	chromosome_7	-	61456382	61460181	Sb07g026240	chromosome_7	+	61460547	61465064
Sb07g028320	chromosome_7	-	63318513	63321359	Sb07g028330	chromosome_7	+	63322021	63325640
Sb07g028580	chromosome_7	-	63560268	63561520	Sb07g028590	chromosome_7	+	63562263	63562976
Sb08g000940	chromosome_8	-	869670	873254	Sb08g000945	chromosome_8	+	873750	880414
Sb08g001500	chromosome_8	-	1468934	1470584	Sb08g001510	chromosome_8	+	1471319	1471705
Sb08g003060	chromosome_8	-	3326872	3328668	Sb08g003070	chromosome_8	+	3329586	3332118
Sb08g003450	chromosome_8	-	3905140	3908112	Sb08g003460	chromosome_8	+	3908261	3914014
Sb08g004610	chromosome_8	-	5550733	5551262	Sb08g004620	chromosome_8	+	5551601	5557990
Sb08g004905	chromosome_8	-	6110157	6111426	Sb08g004910	chromosome_8	+	6111731	6115200
Sb08g015570	chromosome_8	-	41701054	41703371	Sb08g015580	chromosome_8	+	41703743	41706928
Sb08g016307	chromosome_8	-	43315846	43319457	Sb08g016310	chromosome_8	+	43319950	43321699
Sb08g017040	chromosome_8	-	45320481	45321216	Sb08g017050	chromosome_8	+	45322205	45323773
Sb08g017220	chromosome_8	-	45738270	45742306	Sb08g017230	chromosome_8	+	45742377	45744848
Sb08g018320	chromosome_8	-	48332758	48334917	Sb08g018330	chromosome_8	+	48335240	48338686
Sb08g020250	chromosome_8	-	51258182	51264057	Sb08g020260	chromosome_8	+	51264909	51270727
Sb08g021100	chromosome_8	-	52565134	52569661	Sb08g021110	chromosome_8	+	52569981	52572884
Sb08g021650	chromosome_8	-	53306124	53308868	Sb08g021660	chromosome_8	+	53309789	53312901
Sb08g022040	chromosome_8	-	53825443	53826130	Sb08g022050	chromosome_8	+	53826990	53831706
Sb09g000220	chromosome_9	-	62022	63983	Sb09g000230	chromosome_9	+	64445	65105
Sb09g000590	chromosome_9	-	393297	395967	Sb09g000600	chromosome_9	+	396730	397516
Sb09g001570	chromosome_9	-	1534945	1538564	Sb09g001580	chromosome_9	+	1538824	1542355
Sb09g001910	chromosome_9	-	1964995	1968915	Sb09g001920	chromosome_9	+	1969172	1972381
Sb09g002050	chromosome_9	-	2153349	2158731	Sb09g002060	chromosome_9	+	2158990	2162548
Sb09g002150	chromosome_9	-	2279272	2279971	Sb09g002160	chromosome_9	+	2280612	2280942
Sb09g003210	chromosome_9	-	3584979	3588696	Sb09g003220	chromosome_9	+	3589038	3590804
Sb09g003630	chromosome_9	-	4135345	4136707	Sb09g003640	chromosome_9	+	4136970	4140289
Sb09g005310	chromosome_9	-	6826212	6828623	Sb09g005320	chromosome_9	+	6829040	6834468
Sb09g017900	chromosome_9	-	44661531	44663444	Sb09g017910	chromosome_9	+	44663784	44665352
Sb09g018100	chromosome_9	-	45435427	45436527	Sb09g018110	chromosome_9	+	45437386	45441725
Sb09g018230	chromosome_9	-	45690783	45692454	Sb09g018240	chromosome_9	+	45692642	45694767
Sb09g019690	chromosome_9	-	48540531	48542635	Sb09g019700	chromosome_9	+	48543343	48547902
Sb09g019790	chromosome_9	-	48736543	48737196	Sb09g019800	chromosome_9	+	48737707	48739355
Sb09g020480	chromosome_9	-	49840063	49844849	Sb09g020490	chromosome_9	+	49845468	49850005
Sb09g020923	chromosome_9	-	50345063	50345188	Sb09g020926	chromosome_9	+	50346081	50349466
Sb09g023080	chromosome_9	-	52714489	52719003	Sb09g023090	chromosome_9	+	52719723	52721099
Sb09g023460	chromosome_9	-	53120725	53121237	Sb09g023470	chromosome_9	+	53122201	53126337
Sb09g024600	chromosome_9	-	54129921	54133329	Sb09g024610	chromosome_9	+	54133762	54134554
Sb09g024670	chromosome_9	-	54173778	54174101	Sb09g024680	chromosome_9	+	54174500	54175810
Sb09g024910	chromosome_9	-	54425943	54429032	Sb09g024920	chromosome_9	+	54429673	54430170
Sb09g025730	chromosome_9	-	55141225	55143647	Sb09g025740	chromosome_9	+	55144000	55146123
Sb09g026630	chromosome_9	-	55827092	55829534	Sb09g026640	chromosome_9	+	55830418	55832313
Sb09g026880	chromosome_9	-	56061057	56065869	Sb09g026890	chromosome_9	+	56066268	56070200
Sb09g026950	chromosome_9	-	56101737	56105730	Sb09g026960	chromosome_9	+	56105973	56106700
Sb09g027280	chromosome_9	-	56385064	56387970	Sb09g027290	chromosome_9	+	56388320	56389469
Sb09g028250	chromosome_9	-	57195029	57203493	Sb09g028260	chromosome_9	+	57204385	57205436
Sb09g028510	chromosome_9	-	57406391	57410702	Sb09g028520	chromosome_9	+	57410893	57411914
Sb09g028610	chromosome_9	-	57482589	57485453	Sb09g028620	chromosome_9	+	57485829	57488556
Sb09g028670	chromosome_9	-	57522503	57523597	Sb09g028680	chromosome_9	+	57524235	57528908
Sb09g028770	chromosome_9	-	57603025	57606255	Sb09g028780	chromosome_9	+	57606500	57611567
Sb09g028970	chromosome_9	-	57736728	57746693	Sb09g028980	chromosome_9	+	57747092	57747957
Sb09g029270	chromosome_9	-	57986383	57989567	Sb09g029280	chromosome_9	+	57990125	57991375
Sb09g029450	chromosome_9	-	58100650	58106394	Sb09g029460	chromosome_9	+	58106774	58108389
Sb09g030550	chromosome_9	-	59110818	59114664	Sb09g030560	chromosome_9	+	59114909	59116135
Sb09g030720	chromosome_9	-	59364291	59367986	Sb09g030730	chromosome_9	+	59368165	59373018
Sb09g030790	chromosome_9	-	59420443	59425222	Sb09g030800	chromosome_9	+	59425403	59431498

## Sheet: Sb-BDTPs
List of location annotations for sorghum BDTPs.
transcript1	chromosome	reverse strand	start	end	transcript2	chromosome	forward strand	start	end
Sb01g000260.1	chromosome_1	-	110179	112514	Sb01g000270.1	chromosome_1	+	112974	116051
Sb01g000410.1	chromosome_1	-	298658	299952	Sb01g000420.1	chromosome_1	+	300949	306353
Sb01g000750.1	chromosome_1	-	736137	738972	Sb01g000760.1	chromosome_1	+	739232	741979
Sb01g000780.1	chromosome_1	-	750321	757442	Sb01g000790.1	chromosome_1	+	757682	759849
Sb01g000870.1	chromosome_1	-	833372	834689	Sb01g000880.1	chromosome_1	+	835277	836745
Sb01g001070.1	chromosome_1	-	961953	965271	Sb01g001080.1	chromosome_1	+	965473	969713
Sb01g001330.1	chromosome_1	-	1255429	1258252	Sb01g001340.1	chromosome_1	+	1258534	1260700
Sb01g001570.1	chromosome_1	-	1417195	1419407	Sb01g001580.1	chromosome_1	+	1419886	1426529
Sb01g001585.1	chromosome_1	-	1428110	1430729	Sb01g001590.1	chromosome_1	+	1431272	1435540
Sb01g001710.1	chromosome_1	-	1505437	1510678	Sb01g001720.1	chromosome_1	+	1511125	1519059
Sb01g001710.3	chromosome_1	-	1506741	1510678	Sb01g001720.1	chromosome_1	+	1511125	1519059
Sb01g001710.2	chromosome_1	-	1506591	1510678	Sb01g001720.1	chromosome_1	+	1511125	1519059
Sb01g001710.5	chromosome_1	-	1507025	1510678	Sb01g001720.1	chromosome_1	+	1511125	1519059
Sb01g001710.4	chromosome_1	-	1506608	1510678	Sb01g001720.1	chromosome_1	+	1511125	1519059
Sb01g001930.1	chromosome_1	-	1669079	1678310	Sb01g001940.1	chromosome_1	+	1679237	1680577
Sb01g002090.1	chromosome_1	-	1793789	1796863	Sb01g002100.1	chromosome_1	+	1797151	1799864
Sb01g002140.1	chromosome_1	-	1808763	1817527	Sb01g002150.2	chromosome_1	+	1817828	1820111
Sb01g002140.1	chromosome_1	-	1808763	1817527	Sb01g002150.1	chromosome_1	+	1817828	1820079
Sb01g002190.2	chromosome_1	-	1838311	1844701	Sb01g002200.1	chromosome_1	+	1845098	1850967
Sb01g002190.3	chromosome_1	-	1840459	1844701	Sb01g002200.1	chromosome_1	+	1845098	1850967
Sb01g002190.1	chromosome_1	-	1838530	1844713	Sb01g002200.1	chromosome_1	+	1845098	1850967
Sb01g002830.1	chromosome_1	-	2323078	2325424	Sb01g002840.1	chromosome_1	+	2325741	2327731
Sb01g002920.1	chromosome_1	-	2381230	2383287	Sb01g002930.1	chromosome_1	+	2384190	2388209
Sb01g003090.1	chromosome_1	-	2481196	2488825	Sb01g003100.1	chromosome_1	+	2489119	2491362
Sb01g003090.1	chromosome_1	-	2481196	2488825	Sb01g003100.2	chromosome_1	+	2489345	2491362
Sb01g003220.1	chromosome_1	-	2612658	2613943	Sb01g003230.1	chromosome_1	+	2614920	2621046
Sb01g003790.1	chromosome_1	-	3050119	3051515	Sb01g003800.1	chromosome_1	+	3051791	3055291
Sb01g004170.1	chromosome_1	-	3358165	3360106	Sb01g004180.1	chromosome_1	+	3360775	3362611
Sb01g004420.1	chromosome_1	-	3538469	3541785	Sb01g004430.1	chromosome_1	+	3542571	3550435
Sb01g005250.1	chromosome_1	-	4367108	4370666	Sb01g005260.1	chromosome_1	+	4370981	4373360
Sb01g005375.1	chromosome_1	-	4450818	4451357	Sb01g005380.2	chromosome_1	+	4451553	4453974
Sb01g005375.1	chromosome_1	-	4450818	4451357	Sb01g005380.1	chromosome_1	+	4451553	4453966
Sb01g006030.1	chromosome_1	-	5036646	5039998	Sb01g006040.1	chromosome_1	+	5040251	5055498
Sb01g006030.2	chromosome_1	-	5037572	5039998	Sb01g006040.1	chromosome_1	+	5040251	5055498
Sb01g006550.1	chromosome_1	-	5531245	5533448	Sb01g006560.1	chromosome_1	+	5533720	5536131
Sb01g007650.1	chromosome_1	-	6572858	6577692	Sb01g007655.1	chromosome_1	+	6578560	6581624
Sb01g008010.1	chromosome_1	-	6930403	6932890	Sb01g008020.1	chromosome_1	+	6933504	6942229
Sb01g008270.1	chromosome_1	-	7144569	7147117	Sb01g008280.1	chromosome_1	+	7147352	7150785
Sb01g008610.1	chromosome_1	-	7437019	7439201	Sb01g008620.1	chromosome_1	+	7439436	7441315
Sb01g008710.1	chromosome_1	-	7538006	7541701	Sb01g008720.1	chromosome_1	+	7541987	7545301
Sb01g008760.1	chromosome_1	-	7571419	7576316	Sb01g008770.1	chromosome_1	+	7576741	7579356
Sb01g008760.1	chromosome_1	-	7571419	7576316	Sb01g008770.2	chromosome_1	+	7576741	7579356
Sb01g008840.1	chromosome_1	-	7618488	7619630	Sb01g008850.1	chromosome_1	+	7620155	7624884
Sb01g009240.1	chromosome_1	-	7992067	7994148	Sb01g009250.1	chromosome_1	+	7994569	7996673
Sb01g009400.1	chromosome_1	-	8094865	8102353	Sb01g009410.1	chromosome_1	+	8102612	8105026
Sb01g010990.1	chromosome_1	-	9853849	9857467	Sb01g011000.1	chromosome_1	+	9858443	9861339
Sb01g010990.2	chromosome_1	-	9853849	9857467	Sb01g011000.1	chromosome_1	+	9858443	9861339
Sb01g011060.1	chromosome_1	-	9949684	9953070	Sb01g011070.1	chromosome_1	+	9953470	9955848
Sb01g011820.1	chromosome_1	-	10678281	10680347	Sb01g011830.1	chromosome_1	+	10681137	10686834
Sb01g013370.1	chromosome_1	-	12383193	12383693	Sb01g013380.1	chromosome_1	+	12384432	12384899
Sb01g013990.1	chromosome_1	-	13152626	13154089	Sb01g013993.1	chromosome_1	+	13154461	13155162
Sb01g014680.1	chromosome_1	-	13989001	14004814	Sb01g014690.1	chromosome_1	+	14004978	14008336
Sb01g015520.1	chromosome_1	-	15029823	15036730	Sb01g015530.1	chromosome_1	+	15037104	15044823
Sb01g016780.1	chromosome_1	-	16970593	16973630	Sb01g016790.1	chromosome_1	+	16974041	16975840
Sb01g016800.1	chromosome_1	-	16992250	16995834	Sb01g016810.1	chromosome_1	+	16996158	16998176
Sb01g016800.1	chromosome_1	-	16992250	16995834	Sb01g016810.2	chromosome_1	+	16996154	16997245
Sb01g017010.1	chromosome_1	-	17230294	17235698	Sb01g017020.1	chromosome_1	+	17236581	17239126
Sb01g017380.1	chromosome_1	-	17890657	17893054	Sb01g017390.1	chromosome_1	+	17893972	17894751
Sb01g017480.1	chromosome_1	-	18006816	18015989	Sb01g017490.1	chromosome_1	+	18016371	18017449
Sb01g017960.1	chromosome_1	-	18616204	18617989	Sb01g017970.1	chromosome_1	+	18618112	18625948
Sb01g018030.1	chromosome_1	-	18686560	18696332	Sb01g018040.1	chromosome_1	+	18696434	18697039
Sb01g018300.1	chromosome_1	-	18976501	18983356	Sb01g018310.1	chromosome_1	+	18983567	18989903
Sb01g018455.1	chromosome_1	-	19199466	19199864	Sb01g018460.1	chromosome_1	+	19200294	19202071
Sb01g019533.1	chromosome_1	-	21195812	21196404	Sb01g019536.1	chromosome_1	+	21197328	21197597
Sb01g020190.1	chromosome_1	-	22323952	22327402	Sb01g020200.1	chromosome_1	+	22328296	22331850
Sb01g020835.1	chromosome_1	-	23843436	23847984	Sb01g020840.1	chromosome_1	+	23848853	23851036
Sb01g022160.1	chromosome_1	-	27215908	27216633	Sb01g022170.2	chromosome_1	+	27216883	27223853
Sb01g022160.1	chromosome_1	-	27215908	27216633	Sb01g022170.1	chromosome_1	+	27216883	27223851
Sb01g026430.1	chromosome_1	-	44560105	44560749	Sb01g026440.1	chromosome_1	+	44560907	44562605
Sb01g027680.1	chromosome_1	-	48161611	48164938	Sb01g027690.1	chromosome_1	+	48165219	48169299
Sb01g028100.1	chromosome_1	-	48989328	48991859	Sb01g028110.1	chromosome_1	+	48992053	48992644
Sb01g030120.1	chromosome_1	-	52334316	52339633	Sb01g030130.1	chromosome_1	+	52340469	52344799
Sb01g030165.1	chromosome_1	-	52363163	52366088	Sb01g030170.1	chromosome_1	+	52366362	52369370
Sb01g031260.1	chromosome_1	-	53822659	53833404	Sb01g031270.1	chromosome_1	+	53833760	53835526
Sb01g032730.1	chromosome_1	-	55663536	55665957	Sb01g032740.1	chromosome_1	+	55666263	55669933
Sb01g032890.1	chromosome_1	-	55854222	55855802	Sb01g032900.1	chromosome_1	+	55856598	55859619
Sb01g034480.1	chromosome_1	-	57944621	57955653	Sb01g034490.1	chromosome_1	+	57956495	57956989
Sb01g034590.1	chromosome_1	-	58072136	58076409	Sb01g034600.1	chromosome_1	+	58076597	58078625
Sb01g034640.1	chromosome_1	-	58095273	58098208	Sb01g034650.1	chromosome_1	+	58099181	58100856
Sb01g035040.1	chromosome_1	-	58570198	58571590	Sb01g035050.1	chromosome_1	+	58572276	58573720
Sb01g035080.1	chromosome_1	-	58614721	58616043	Sb01g035090.1	chromosome_1	+	58616882	58619960
Sb01g035580.1	chromosome_1	-	59217704	59219391	Sb01g035590.1	chromosome_1	+	59219642	59223303
Sb01g035900.1	chromosome_1	-	59527745	59528296	Sb01g035910.1	chromosome_1	+	59529076	59530811
Sb01g036850.1	chromosome_1	-	60426383	60428236	Sb01g036860.1	chromosome_1	+	60428660	60429394
Sb01g037490.1	chromosome_1	-	61060084	61062697	Sb01g037500.1	chromosome_1	+	61063043	61064602
Sb01g037980.1	chromosome_1	-	61566491	61573672	Sb01g037990.1	chromosome_1	+	61573783	61577024
Sb01g038230.1	chromosome_1	-	61780104	61783524	Sb01g038240.1	chromosome_1	+	61783890	61786549
Sb01g038430.1	chromosome_1	-	61954267	61955379	Sb01g038440.1	chromosome_1	+	61955853	61957111
Sb01g038790.1	chromosome_1	-	62289612	62293103	Sb01g038800.1	chromosome_1	+	62293346	62297495
Sb01g038920.1	chromosome_1	-	62406023	62410399	Sb01g038930.1	chromosome_1	+	62410672	62415160
Sb01g038940.1	chromosome_1	-	62415296	62416507	Sb01g038950.1	chromosome_1	+	62417457	62418228
Sb01g039310.1	chromosome_1	-	62748022	62752080	Sb01g039320.1	chromosome_1	+	62752670	62755545
Sb01g039370.1	chromosome_1	-	62800020	62802878	Sb01g039380.1	chromosome_1	+	62803620	62804121
Sb01g039770.1	chromosome_1	-	63243644	63244208	Sb01g039780.1	chromosome_1	+	63244525	63248083
Sb01g039810.1	chromosome_1	-	63256018	63258796	Sb01g039820.1	chromosome_1	+	63259506	63260669
Sb01g039990.1	chromosome_1	-	63415140	63415616	Sb01g040000.1	chromosome_1	+	63416242	63416728
Sb01g040030.1	chromosome_1	-	63446819	63447664	Sb01g040040.1	chromosome_1	+	63447983	63452272
Sb01g040060.1	chromosome_1	-	63459252	63462072	Sb01g040070.1	chromosome_1	+	63462595	63463733
Sb01g040640.1	chromosome_1	-	63956959	63957499	Sb01g040650.2	chromosome_1	+	63957702	63961154
Sb01g040640.1	chromosome_1	-	63956959	63957499	Sb01g040650.1	chromosome_1	+	63957759	63961154
Sb01g040870.1	chromosome_1	-	64177573	64178595	Sb01g040880.1	chromosome_1	+	64178954	64180557
Sb01g041430.1	chromosome_1	-	64758636	64762561	Sb01g041440.1	chromosome_1	+	64763130	64766603
Sb01g042410.1	chromosome_1	-	65674674	65681953	Sb01g042420.1	chromosome_1	+	65682371	65685584
Sb01g043460.1	chromosome_1	-	66622606	66624646	Sb01g043470.1	chromosome_1	+	66625534	66628078
Sb01g043740.1	chromosome_1	-	66865896	66869296	Sb01g043750.1	chromosome_1	+	66869464	66873143
Sb01g043780.1	chromosome_1	-	66886736	66888681	Sb01g043790.1	chromosome_1	+	66889019	66892324
Sb01g043890.1	chromosome_1	-	66998921	67003379	Sb01g043900.1	chromosome_1	+	67003869	67009544
Sb01g044190.1	chromosome_1	-	67342559	67345551	Sb01g044200.1	chromosome_1	+	67345924	67348530
Sb01g044760.1	chromosome_1	-	67932593	67935132	Sb01g044770.1	chromosome_1	+	67935382	67938458
Sb01g044780.1	chromosome_1	-	67941110	67943230	Sb01g044785.1	chromosome_1	+	67944203	67945219
Sb01g045870.1	chromosome_1	-	68966797	68971423	Sb01g045880.1	chromosome_1	+	68971628	68972458
Sb01g046015.1	chromosome_1	-	69085723	69089245	Sb01g046020.1	chromosome_1	+	69089870	69095473
Sb01g046480.1	chromosome_1	-	69672935	69674464	Sb01g046490.1	chromosome_1	+	69674787	69676224
Sb01g046900.1	chromosome_1	-	70008541	70010275	Sb01g046910.1	chromosome_1	+	70010564	70015847
Sb01g047315.1	chromosome_1	-	70400726	70402258	Sb01g047320.1	chromosome_1	+	70402999	70408560
Sb01g047350.2	chromosome_1	-	70445456	70449092	Sb01g047360.1	chromosome_1	+	70449455	70451181
Sb01g047350.1	chromosome_1	-	70445456	70449092	Sb01g047360.1	chromosome_1	+	70449455	70451181
Sb01g047570.1	chromosome_1	-	70669959	70671446	Sb01g047580.1	chromosome_1	+	70671636	70674474
Sb01g047880.1	chromosome_1	-	70994595	70995077	Sb01g047890.1	chromosome_1	+	70995402	70996306
Sb01g047900.1	chromosome_1	-	70997781	70998340	Sb01g047910.1	chromosome_1	+	70998837	71000438
Sb01g048360.1	chromosome_1	-	71392888	71396097	Sb01g048370.1	chromosome_1	+	71396413	71399743
Sb01g048430.1	chromosome_1	-	71450761	71452295	Sb01g048440.1	chromosome_1	+	71452904	71457371
Sb01g048560.1	chromosome_1	-	71535996	71538418	Sb01g048565.1	chromosome_1	+	71539130	71539735
Sb01g048840.1	chromosome_1	-	71818611	71822704	Sb01g048850.1	chromosome_1	+	71822877	71833489
Sb01g049120.1	chromosome_1	-	72119090	72120561	Sb01g049130.1	chromosome_1	+	72121252	72122585
Sb01g049440.1	chromosome_1	-	72419383	72420711	Sb01g049450.1	chromosome_1	+	72421113	72423342
Sb01g049660.1	chromosome_1	-	72601391	72601999	Sb01g049670.1	chromosome_1	+	72602848	72604918
Sb01g049940.1	chromosome_1	-	72922012	72924148	Sb01g049950.1	chromosome_1	+	72924793	72928226
Sb01g050097.1	chromosome_1	-	73065344	73066268	Sb01g050100.1	chromosome_1	+	73066544	73067488
Sb01g050310.1	chromosome_1	-	73307018	73308942	Sb01g050320.1	chromosome_1	+	73309441	73312942
Sb01g050520.1	chromosome_1	-	73627075	73629505	Sb01g050530.1	chromosome_1	+	73630159	73631070
Sb01g050540.1	chromosome_1	-	73649578	73654071	Sb01g050550.1	chromosome_1	+	73654526	73658407
Sb10g000360.1	chromosome_10	-	147570	150592	Sb10g000370.1	chromosome_10	+	151423	153408
Sb10g000445.1	chromosome_10	-	247054	252832	Sb10g000450.1	chromosome_10	+	252927	255909
Sb10g000535.1	chromosome_10	-	345254	346517	Sb10g000540.1	chromosome_10	+	347419	352676
Sb10g001820.1	chromosome_10	-	1515437	1518729	Sb10g001830.1	chromosome_10	+	1518834	1522266
Sb10g002000.1	chromosome_10	-	1667413	1669951	Sb10g002010.1	chromosome_10	+	1670932	1672093
Sb10g002320.1	chromosome_10	-	2009969	2011696	Sb10g002330.1	chromosome_10	+	2011963	2012658
Sb10g002680.1	chromosome_10	-	2321236	2321925	Sb10g002690.1	chromosome_10	+	2322434	2324749
Sb10g003500.1	chromosome_10	-	3072106	3074937	Sb10g003510.1	chromosome_10	+	3075282	3075681
Sb10g003500.1	chromosome_10	-	3072106	3074937	Sb10g003515.1	chromosome_10	+	3075751	3076720
Sb10g003710.1	chromosome_10	-	3206410	3208637	Sb10g003720.1	chromosome_10	+	3208837	3210933
Sb10g003780.1	chromosome_10	-	3272162	3276263	Sb10g003790.1	chromosome_10	+	3276567	3279313
Sb10g004030.1	chromosome_10	-	3574589	3577792	Sb10g004040.1	chromosome_10	+	3577987	3580187
Sb10g004510.1	chromosome_10	-	4016529	4017770	Sb10g004520.1	chromosome_10	+	4018293	4019471
Sb10g004810.1	chromosome_10	-	4266692	4271804	Sb10g004820.1	chromosome_10	+	4272654	4277366
Sb10g004840.1	chromosome_10	-	4282860	4286546	Sb10g004850.1	chromosome_10	+	4286684	4296750
Sb10g004860.1	chromosome_10	-	4297148	4304595	Sb10g004870.1	chromosome_10	+	4305225	4307042
Sb10g005125.1	chromosome_10	-	4598237	4598557	Sb10g005130.1	chromosome_10	+	4598997	4616466
Sb10g005830.1	chromosome_10	-	5293366	5294342	Sb10g005840.1	chromosome_10	+	5295095	5298678
Sb10g006460.1	chromosome_10	-	5951905	5953438	Sb10g006470.1	chromosome_10	+	5953717	5956315
Sb10g007220.1	chromosome_10	-	7004707	7005738	Sb10g007222.1	chromosome_10	+	7005759	7006985
Sb10g007750.1	chromosome_10	-	7605950	7610287	Sb10g007760.1	chromosome_10	+	7611042	7614980
Sb10g007750.2	chromosome_10	-	7605950	7610287	Sb10g007760.1	chromosome_10	+	7611042	7614980
Sb10g008630.2	chromosome_10	-	8881254	8883831	Sb10g008640.1	chromosome_10	+	8884053	8886919
Sb10g008630.1	chromosome_10	-	8882446	8883831	Sb10g008640.1	chromosome_10	+	8884053	8886919
Sb10g012200.1	chromosome_10	-	18161223	18169495	Sb10g012210.1	chromosome_10	+	18169765	18173110
Sb10g020540.1	chromosome_10	-	44526973	44529959	Sb10g020550.1	chromosome_10	+	44530165	44552758
Sb10g023240.1	chromosome_10	-	51764528	51767090	Sb10g023250.1	chromosome_10	+	51767197	51768760
Sb10g024090.1	chromosome_10	-	52932864	52935203	Sb10g024100.1	chromosome_10	+	52935776	52937919
Sb10g024780.1	chromosome_10	-	53947188	53948425	Sb10g024790.1	chromosome_10	+	53948632	53951973
Sb10g025250.1	chromosome_10	-	54497278	54503191	Sb10g025260.1	chromosome_10	+	54503573	54506951
Sb10g025250.2	chromosome_10	-	54497278	54503260	Sb10g025260.1	chromosome_10	+	54503573	54506951
Sb10g026390.1	chromosome_10	-	55835606	55836272	Sb10g026400.1	chromosome_10	+	55836678	55838143
Sb10g027380.1	chromosome_10	-	57156636	57158482	Sb10g027390.1	chromosome_10	+	57159259	57166115
Sb10g027380.1	chromosome_10	-	57156636	57158482	Sb10g027390.2	chromosome_10	+	57159259	57166115
Sb10g027880.1	chromosome_10	-	57740318	57742585	Sb10g027890.1	chromosome_10	+	57743343	57744618
Sb10g027910.1	chromosome_10	-	57749442	57753364	Sb10g027913.1	chromosome_10	+	57753956	57756225
Sb10g028290.2	chromosome_10	-	58158656	58163284	Sb10g028300.1	chromosome_10	+	58163610	58166627
Sb10g028290.1	chromosome_10	-	58158656	58163284	Sb10g028300.1	chromosome_10	+	58163610	58166627
Sb10g028400.1	chromosome_10	-	58250741	58252198	Sb10g028410.1	chromosome_10	+	58252540	58253334
Sb10g029245.1	chromosome_10	-	59069370	59069808	Sb10g029250.1	chromosome_10	+	59070250	59074396
Sb10g029420.1	chromosome_10	-	59263046	59264915	Sb10g029430.1	chromosome_10	+	59265085	59271986
Sb10g029520.1	chromosome_10	-	59310773	59314752	Sb10g029530.1	chromosome_10	+	59314980	59316491
Sb10g029680.1	chromosome_10	-	59428699	59432131	Sb10g029690.1	chromosome_10	+	59432387	59434956
Sb10g029990.1	chromosome_10	-	59709485	59713807	Sb10g030000.1	chromosome_10	+	59713940	59715759
Sb10g030450.1	chromosome_10	-	60089044	60091662	Sb10g030460.1	chromosome_10	+	60091845	60095621
Sb10g031180.1	chromosome_10	-	60805981	60812441	Sb10g031190.1	chromosome_10	+	60812542	60815820
Sb02g001010.1	chromosome_2	-	828145	833261	Sb02g001020.1	chromosome_2	+	833358	843967
Sb02g002510.1	chromosome_2	-	2639593	2641062	Sb02g002520.1	chromosome_2	+	2641617	2642225
Sb02g002910.1	chromosome_2	-	3080921	3088185	Sb02g002920.1	chromosome_2	+	3088859	3089371
Sb02g002950.1	chromosome_2	-	3122655	3123573	Sb02g002960.1	chromosome_2	+	3123802	3124749
Sb02g003100.1	chromosome_2	-	3396608	3398559	Sb02g003110.2	chromosome_2	+	3399273	3402868
Sb02g003100.1	chromosome_2	-	3396608	3398559	Sb02g003110.1	chromosome_2	+	3399382	3402328
Sb02g005913.1	chromosome_2	-	7120070	7120606	Sb02g005916.1	chromosome_2	+	7120804	7120956
Sb02g007570.1	chromosome_2	-	9557342	9559105	Sb02g007580.1	chromosome_2	+	9559539	9560848
Sb02g007690.1	chromosome_2	-	9663783	9668422	Sb02g007700.1	chromosome_2	+	9668933	9671124
Sb02g010660.1	chromosome_2	-	16477997	16481393	Sb02g010670.1	chromosome_2	+	16481729	16482833
Sb02g011300.1	chromosome_2	-	18816959	18819996	Sb02g011310.1	chromosome_2	+	18820211	18823849
Sb02g012336.1	chromosome_2	-	20608264	20608527	Sb02g012340.1	chromosome_2	+	20608624	20613870
Sb02g012880.1	chromosome_2	-	22460388	22464637	Sb02g012890.1	chromosome_2	+	22464806	22469766
Sb02g012880.2	chromosome_2	-	22460388	22464588	Sb02g012890.1	chromosome_2	+	22464806	22469766
Sb02g014010.1	chromosome_2	-	26321789	26324828	Sb02g014020.1	chromosome_2	+	26325723	26326235
Sb02g022990.1	chromosome_2	-	56299049	56301691	Sb02g023000.1	chromosome_2	+	56302041	56305404
Sb02g022990.2	chromosome_2	-	56298733	56301699	Sb02g023000.1	chromosome_2	+	56302041	56305404
Sb02g023850.1	chromosome_2	-	57756116	57756856	Sb02g023860.1	chromosome_2	+	57757144	57758220
Sb02g023890.1	chromosome_2	-	57780037	57781053	Sb02g023892.1	chromosome_2	+	57781928	57785835
Sb02g024580.1	chromosome_2	-	58999052	59002281	Sb02g024590.1	chromosome_2	+	59002499	59006136
Sb02g024700.1	chromosome_2	-	59190499	59191813	Sb02g024705.1	chromosome_2	+	59192011	59197044
Sb02g026370.1	chromosome_2	-	61472380	61476318	Sb02g026380.1	chromosome_2	+	61476596	61478712
Sb02g026816.1	chromosome_2	-	62016359	62017604	Sb02g026817.1	chromosome_2	+	62017942	62018109
Sb02g027370.1	chromosome_2	-	62596880	62602360	Sb02g027380.1	chromosome_2	+	62602683	62606849
Sb02g027930.1	chromosome_2	-	63180612	63181966	Sb02g027940.1	chromosome_2	+	63182762	63183400
Sb02g028330.1	chromosome_2	-	63524486	63524998	Sb02g028340.1	chromosome_2	+	63525270	63527190
Sb02g029850.1	chromosome_2	-	64945391	64948044	Sb02g029860.2	chromosome_2	+	64948201	64950797
Sb02g029850.1	chromosome_2	-	64945391	64948044	Sb02g029860.1	chromosome_2	+	64948201	64950764
Sb02g030010.1	chromosome_2	-	65121711	65125107	Sb02g030020.1	chromosome_2	+	65125928	65128065
Sb02g030560.1	chromosome_2	-	65594526	65595566	Sb02g030570.2	chromosome_2	+	65596087	65599207
Sb02g030560.1	chromosome_2	-	65594526	65595566	Sb02g030570.1	chromosome_2	+	65596087	65599207
Sb02g031320.1	chromosome_2	-	66265478	66267332	Sb02g031330.1	chromosome_2	+	66267650	66271048
Sb02g031790.1	chromosome_2	-	66632690	66633130	Sb02g031800.1	chromosome_2	+	66633786	66634884
Sb02g032030.2	chromosome_2	-	66786326	66788836	Sb02g032040.1	chromosome_2	+	66789461	66790709
Sb02g032030.1	chromosome_2	-	66786326	66788836	Sb02g032040.1	chromosome_2	+	66789461	66790709
Sb02g032420.1	chromosome_2	-	67200654	67203955	Sb02g032430.1	chromosome_2	+	67204544	67208789
Sb02g032665.1	chromosome_2	-	67355392	67355631	Sb02g032670.1	chromosome_2	+	67356232	67357614
Sb02g032750.1	chromosome_2	-	67407432	67411353	Sb02g032760.1	chromosome_2	+	67411577	67414345
Sb02g032885.1	chromosome_2	-	67502479	67505892	Sb02g032890.1	chromosome_2	+	67506446	67508508
Sb02g033120.1	chromosome_2	-	67765158	67766589	Sb02g033130.4	chromosome_2	+	67767248	67772283
Sb02g033120.1	chromosome_2	-	67765158	67766589	Sb02g033130.3	chromosome_2	+	67767302	67772283
Sb02g033120.1	chromosome_2	-	67765158	67766589	Sb02g033130.1	chromosome_2	+	67767302	67772283
Sb02g033120.1	chromosome_2	-	67765158	67766589	Sb02g033130.2	chromosome_2	+	67767283	67772283
Sb02g033430.1	chromosome_2	-	68072427	68075203	Sb02g033440.1	chromosome_2	+	68075970	68081103
Sb02g033630.2	chromosome_2	-	68206092	68210802	Sb02g033640.1	chromosome_2	+	68210952	68214946
Sb02g033630.1	chromosome_2	-	68206092	68210802	Sb02g033640.1	chromosome_2	+	68210952	68214946
Sb02g034310.1	chromosome_2	-	68793665	68798184	Sb02g034313.1	chromosome_2	+	68798548	68799274
Sb02g034520.1	chromosome_2	-	69086556	69088645	Sb02g034530.1	chromosome_2	+	69089159	69089767
Sb02g034610.1	chromosome_2	-	69135267	69136379	Sb02g034620.1	chromosome_2	+	69136763	69139051
Sb02g035180.1	chromosome_2	-	69648790	69660228	Sb02g035190.1	chromosome_2	+	69661134	69663520
Sb02g035260.1	chromosome_2	-	69707965	69714094	Sb02g035270.1	chromosome_2	+	69714342	69719402
Sb02g036950.1	chromosome_2	-	71403458	71406906	Sb02g036960.2	chromosome_2	+	71406941	71409956
Sb02g036950.1	chromosome_2	-	71403458	71406906	Sb02g036960.1	chromosome_2	+	71406941	71409956
Sb02g037040.1	chromosome_2	-	71454622	71455968	Sb02g037050.1	chromosome_2	+	71456254	71457091
Sb02g037160.1	chromosome_2	-	71542686	71548035	Sb02g037170.1	chromosome_2	+	71548930	71549256
Sb02g037320.1	chromosome_2	-	71649983	71653552	Sb02g037330.1	chromosome_2	+	71653993	71658322
Sb02g039000.1	chromosome_2	-	73132669	73134954	Sb02g039010.1	chromosome_2	+	73135225	73139537
Sb02g039030.2	chromosome_2	-	73152371	73158131	Sb02g039040.2	chromosome_2	+	73158303	73165627
Sb02g039030.3	chromosome_2	-	73152352	73157693	Sb02g039040.2	chromosome_2	+	73158303	73165627
Sb02g039030.1	chromosome_2	-	73152371	73158131	Sb02g039040.2	chromosome_2	+	73158303	73165627
Sb02g039030.2	chromosome_2	-	73152371	73158131	Sb02g039040.1	chromosome_2	+	73158453	73166025
Sb02g039030.3	chromosome_2	-	73152352	73157693	Sb02g039040.1	chromosome_2	+	73158453	73166025
Sb02g039030.1	chromosome_2	-	73152371	73158131	Sb02g039040.1	chromosome_2	+	73158453	73166025
Sb02g039270.1	chromosome_2	-	73410321	73412879	Sb02g039280.1	chromosome_2	+	73413104	73414460
Sb02g040210.2	chromosome_2	-	74227209	74231374	Sb02g040220.1	chromosome_2	+	74232192	74232797
Sb02g040210.1	chromosome_2	-	74227209	74231374	Sb02g040220.1	chromosome_2	+	74232192	74232797
Sb02g040585.1	chromosome_2	-	74512475	74512954	Sb02g040590.1	chromosome_2	+	74513214	74514435
Sb02g040860.1	chromosome_2	-	74783414	74785402	Sb02g040870.1	chromosome_2	+	74785800	74787668
Sb02g041060.1	chromosome_2	-	74942020	74944305	Sb02g041070.1	chromosome_2	+	74944557	74947149
Sb02g041080.1	chromosome_2	-	74949584	74954242	Sb02g041090.1	chromosome_2	+	74954409	74956341
Sb02g041080.1	chromosome_2	-	74949584	74954242	Sb02g041090.2	chromosome_2	+	74955130	74956326
Sb02g041380.1	chromosome_2	-	75211380	75217138	Sb02g041390.1	chromosome_2	+	75217268	75222218
Sb02g041560.1	chromosome_2	-	75343613	75345034	Sb02g041570.1	chromosome_2	+	75345340	75347800
Sb02g041850.1	chromosome_2	-	75607824	75610408	Sb02g041860.1	chromosome_2	+	75611391	75614437
Sb02g042040.1	chromosome_2	-	75787301	75788919	Sb02g042050.1	chromosome_2	+	75789325	75791384
Sb02g042353.1	chromosome_2	-	76036695	76038454	Sb02g042356.1	chromosome_2	+	76039318	76039473
Sb02g043360.1	chromosome_2	-	77186631	77188327	Sb02g043370.1	chromosome_2	+	77188574	77190733
Sb02g043490.1	chromosome_2	-	77301475	77310467	Sb02g043500.1	chromosome_2	+	77310718	77312889
Sb02g043960.1	chromosome_2	-	77760839	77763723	Sb02g043970.1	chromosome_2	+	77764243	77773401
Sb02g043990.1	chromosome_2	-	77778321	77779967	Sb02g044000.1	chromosome_2	+	77780179	77791309
Sb03g000410.1	chromosome_3	-	298859	305804	Sb03g000420.1	chromosome_3	+	306014	306762
Sb03g000910.1	chromosome_3	-	760066	766143	Sb03g000920.1	chromosome_3	+	766896	770546
Sb03g001400.1	chromosome_3	-	1252232	1252787	Sb03g001410.1	chromosome_3	+	1253154	1254290
Sb03g001660.1	chromosome_3	-	1482949	1484337	Sb03g001670.1	chromosome_3	+	1485304	1486703
Sb03g001705.1	chromosome_3	-	1530794	1535349	Sb03g001710.1	chromosome_3	+	1535581	1538656
Sb03g002190.1	chromosome_3	-	2026495	2027595	Sb03g002200.2	chromosome_3	+	2027808	2031436
Sb03g002190.1	chromosome_3	-	2026495	2027595	Sb03g002200.1	chromosome_3	+	2027808	2032065
Sb03g002290.1	chromosome_3	-	2093673	2094986	Sb03g002300.1	chromosome_3	+	2095754	2097647
Sb03g002640.1	chromosome_3	-	2540992	2544421	Sb03g002650.1	chromosome_3	+	2544555	2551006
Sb03g002850.1	chromosome_3	-	2775142	2778075	Sb03g002860.1	chromosome_3	+	2778326	2782917
Sb03g002850.2	chromosome_3	-	2775142	2778125	Sb03g002860.1	chromosome_3	+	2778326	2782917
Sb03g002880.1	chromosome_3	-	2805574	2807272	Sb03g002890.1	chromosome_3	+	2808146	2811521
Sb03g003450.1	chromosome_3	-	3649817	3656819	Sb03g003460.1	chromosome_3	+	3657024	3660205
Sb03g003660.1	chromosome_3	-	3891521	3892444	Sb03g003670.1	chromosome_3	+	3892885	3896532
Sb03g005390.1	chromosome_3	-	5576227	5580247	Sb03g005400.1	chromosome_3	+	5580515	5583714
Sb03g005420.1	chromosome_3	-	5585797	5586856	Sb03g005430.1	chromosome_3	+	5587150	5587770
Sb03g005490.1	chromosome_3	-	5641321	5642093	Sb03g005500.1	chromosome_3	+	5643061	5647264
Sb03g005713.1	chromosome_3	-	5791876	5793030	Sb03g005716.1	chromosome_3	+	5793271	5796658
Sb03g006240.1	chromosome_3	-	6392693	6394782	Sb03g006250.1	chromosome_3	+	6395256	6396798
Sb03g006520.1	chromosome_3	-	6672947	6676911	Sb03g006530.1	chromosome_3	+	6677189	6681466
Sb03g006520.2	chromosome_3	-	6676112	6677015	Sb03g006530.1	chromosome_3	+	6677189	6681466
Sb03g007140.1	chromosome_3	-	7410457	7414097	Sb03g007150.1	chromosome_3	+	7414297	7416951
Sb03g007860.1	chromosome_3	-	8259513	8262535	Sb03g007870.1	chromosome_3	+	8263305	8265436
Sb03g008040.1	chromosome_3	-	8522305	8535634	Sb03g008050.1	chromosome_3	+	8536314	8540365
Sb03g008170.1	chromosome_3	-	8646940	8650361	Sb03g008180.2	chromosome_3	+	8650526	8653987
Sb03g008170.2	chromosome_3	-	8646940	8650361	Sb03g008180.2	chromosome_3	+	8650526	8653987
Sb03g008170.1	chromosome_3	-	8646940	8650361	Sb03g008180.1	chromosome_3	+	8650526	8653987
Sb03g008170.2	chromosome_3	-	8646940	8650361	Sb03g008180.1	chromosome_3	+	8650526	8653987
Sb03g008420.1	chromosome_3	-	8963883	8965163	Sb03g008430.1	chromosome_3	+	8965187	8967372
Sb03g008890.1	chromosome_3	-	9678551	9685599	Sb03g008900.1	chromosome_3	+	9686033	9690578
Sb03g008890.2	chromosome_3	-	9678551	9685599	Sb03g008900.1	chromosome_3	+	9686033	9690578
Sb03g010260.1	chromosome_3	-	11126701	11129970	Sb03g010270.1	chromosome_3	+	11130306	11135103
Sb03g010800.1	chromosome_3	-	11787565	11788540	Sb03g010810.1	chromosome_3	+	11788983	11792814
Sb03g013260.1	chromosome_3	-	16255236	16256045	Sb03g013270.1	chromosome_3	+	16256363	16259620
Sb03g014400.1	chromosome_3	-	19221864	19222322	Sb03g014410.1	chromosome_3	+	19222349	19223590
Sb03g020180.1	chromosome_3	-	38388484	38388762	Sb03g020181.1	chromosome_3	+	38388833	38389273
Sb03g024570.1	chromosome_3	-	49085631	49086792	Sb03g024580.1	chromosome_3	+	49086962	49088683
Sb03g025350.1	chromosome_3	-	50914945	50917707	Sb03g025360.1	chromosome_3	+	50918117	50919127
Sb03g025530.1	chromosome_3	-	51305471	51307361	Sb03g025540.1	chromosome_3	+	51308029	51309817
Sb03g026140.1	chromosome_3	-	52658924	52664460	Sb03g026150.1	chromosome_3	+	52664874	52675188
Sb03g026440.1	chromosome_3	-	53244794	53248375	Sb03g026450.1	chromosome_3	+	53248562	53250656
Sb03g026490.1	chromosome_3	-	53301373	53304155	Sb03g026500.1	chromosome_3	+	53304479	53306978
Sb03g027300.1	chromosome_3	-	54795999	54796905	Sb03g027310.1	chromosome_3	+	54797275	54800709
Sb03g028030.1	chromosome_3	-	55753576	55758722	Sb03g028040.1	chromosome_3	+	55759244	55765341
Sb03g028080.1	chromosome_3	-	55862006	55869312	Sb03g028090.1	chromosome_3	+	55870139	55873724
Sb03g028150.1	chromosome_3	-	55911411	55917201	Sb03g028160.1	chromosome_3	+	55917363	55922918
Sb03g029665.1	chromosome_3	-	57888810	57889763	Sb03g029670.1	chromosome_3	+	57890587	57892448
Sb03g030350.1	chromosome_3	-	58596185	58601042	Sb03g030360.1	chromosome_3	+	58601714	58605270
Sb03g030560.1	chromosome_3	-	58782226	58785086	Sb03g030570.1	chromosome_3	+	58785538	58787968
Sb03g031655.1	chromosome_3	-	60075964	60076713	Sb03g031660.1	chromosome_3	+	60077156	60079313
Sb03g031720.1	chromosome_3	-	60119631	60119924	Sb03g031730.1	chromosome_3	+	60120607	60121804
Sb03g032820.1	chromosome_3	-	61276882	61280188	Sb03g032830.1	chromosome_3	+	61281030	61295493
Sb03g032910.1	chromosome_3	-	61323058	61325132	Sb03g032920.1	chromosome_3	+	61325373	61327995
Sb03g033695.1	chromosome_3	-	61928012	61928218	Sb03g033700.1	chromosome_3	+	61928481	61932344
Sb03g034000.1	chromosome_3	-	62207313	62211279	Sb03g034010.1	chromosome_3	+	62211662	62214785
Sb03g034190.1	chromosome_3	-	62411438	62412556	Sb03g034200.1	chromosome_3	+	62412792	62417452
Sb03g034270.1	chromosome_3	-	62489009	62493752	Sb03g034280.1	chromosome_3	+	62494036	62498380
Sb03g034440.1	chromosome_3	-	62654770	62656297	Sb03g034450.1	chromosome_3	+	62657067	62660208
Sb03g034460.1	chromosome_3	-	62662537	62663700	Sb03g034470.1	chromosome_3	+	62663960	62669234
Sb03g034600.1	chromosome_3	-	62792457	62793324	Sb03g034610.1	chromosome_3	+	62793712	62796160
Sb03g034785.1	chromosome_3	-	62948954	62955249	Sb03g034790.1	chromosome_3	+	62955503	62966384
Sb03g035040.1	chromosome_3	-	63205827	63207542	Sb03g035050.1	chromosome_3	+	63208250	63214051
Sb03g035330.1	chromosome_3	-	63479200	63481839	Sb03g035340.1	chromosome_3	+	63482399	63488776
Sb03g035360.1	chromosome_3	-	63505653	63509017	Sb03g035370.1	chromosome_3	+	63509418	63515121
Sb03g035480.1	chromosome_3	-	63561013	63564817	Sb03g035490.1	chromosome_3	+	63565157	63565312
Sb03g036690.1	chromosome_3	-	64798432	64799157	Sb03g036700.1	chromosome_3	+	64799378	64800667
Sb03g036890.1	chromosome_3	-	64937902	64940968	Sb03g036900.1	chromosome_3	+	64941358	64942982
Sb03g037110.1	chromosome_3	-	65148167	65150384	Sb03g037120.1	chromosome_3	+	65150688	65151926
Sb03g037410.1	chromosome_3	-	65365754	65367069	Sb03g037420.1	chromosome_3	+	65367248	65368532
Sb03g037610.1	chromosome_3	-	65520796	65524603	Sb03g037620.1	chromosome_3	+	65524940	65528396
Sb03g037910.1	chromosome_3	-	65813351	65816728	Sb03g037920.1	chromosome_3	+	65817550	65819103
Sb03g038740.1	chromosome_3	-	66567741	66572172	Sb03g038750.1	chromosome_3	+	66572692	66576447
Sb03g039400.1	chromosome_3	-	67105517	67106189	Sb03g039405.1	chromosome_3	+	67106524	67110210
Sb03g040410.1	chromosome_3	-	68029052	68032354	Sb03g040420.1	chromosome_3	+	68032659	68035854
Sb03g040460.1	chromosome_3	-	68075392	68080169	Sb03g040470.1	chromosome_3	+	68081168	68084884
Sb03g040700.1	chromosome_3	-	68238663	68242488	Sb03g040710.1	chromosome_3	+	68242769	68243474
Sb03g042610.1	chromosome_3	-	69978325	69987944	Sb03g042620.2	chromosome_3	+	69988492	69992165
Sb03g042610.1	chromosome_3	-	69978325	69987944	Sb03g042620.1	chromosome_3	+	69988492	69992165
Sb03g042890.1	chromosome_3	-	70302886	70307135	Sb03g042900.2	chromosome_3	+	70307737	70310647
Sb03g042890.1	chromosome_3	-	70302886	70307135	Sb03g042900.1	chromosome_3	+	70307755	70310798
Sb03g043510.1	chromosome_3	-	70837150	70841996	Sb03g043520.1	chromosome_3	+	70842276	70843304
Sb03g043995.1	chromosome_3	-	71236601	71238540	Sb03g044000.1	chromosome_3	+	71239079	71245071
Sb03g044080.1	chromosome_3	-	71301211	71302419	Sb03g044090.1	chromosome_3	+	71302667	71311311
Sb03g044450.1	chromosome_3	-	71799425	71805341	Sb03g044460.1	chromosome_3	+	71806009	71806845
Sb03g045890.1	chromosome_3	-	73105243	73106895	Sb03g045900.1	chromosome_3	+	73107352	73111504
Sb03g046460.1	chromosome_3	-	73576471	73580122	Sb03g046470.1	chromosome_3	+	73580829	73587642
Sb03g046820.1	chromosome_3	-	73843009	73846237	Sb03g046830.1	chromosome_3	+	73846498	73848577
Sb03g047020.1	chromosome_3	-	74007829	74008566	Sb03g047030.1	chromosome_3	+	74008856	74012651
Sb03g047090.1	chromosome_3	-	74043203	74045610	Sb03g047100.1	chromosome_3	+	74046578	74049991
Sb03g047440.1	chromosome_3	-	74360704	74364966	Sb03g047450.1	chromosome_3	+	74365136	74366416
Sb04g000230.1	chromosome_4	-	66882	73024	Sb04g000240.3	chromosome_4	+	73305	76893
Sb04g000230.1	chromosome_4	-	66882	73024	Sb04g000240.2	chromosome_4	+	73305	76893
Sb04g000230.1	chromosome_4	-	66882	73024	Sb04g000240.1	chromosome_4	+	73305	76893
Sb04g000390.1	chromosome_4	-	202971	205771	Sb04g000400.2	chromosome_4	+	205997	208918
Sb04g000390.1	chromosome_4	-	202971	205771	Sb04g000400.1	chromosome_4	+	205997	208918
Sb04g001090.1	chromosome_4	-	933827	938575	Sb04g001100.1	chromosome_4	+	938818	941850
Sb04g001250.1	chromosome_4	-	1076320	1077427	Sb04g001260.1	chromosome_4	+	1078022	1079857
Sb04g001570.1	chromosome_4	-	1336964	1338717	Sb04g001580.1	chromosome_4	+	1338857	1340031
Sb04g002620.1	chromosome_4	-	2405657	2409357	Sb04g002630.2	chromosome_4	+	2409606	2414113
Sb04g002620.1	chromosome_4	-	2405657	2409357	Sb04g002630.1	chromosome_4	+	2409606	2414478
Sb04g002870.1	chromosome_4	-	2684782	2687945	Sb04g002880.1	chromosome_4	+	2688323	2695898
Sb04g003360.1	chromosome_4	-	3242740	3244500	Sb04g003370.1	chromosome_4	+	3244729	3250597
Sb04g004020.1	chromosome_4	-	3857770	3862064	Sb04g004030.1	chromosome_4	+	3862478	3867588
Sb04g004300.1	chromosome_4	-	4078258	4083156	Sb04g004310.1	chromosome_4	+	4083594	4085704
Sb04g004840.1	chromosome_4	-	4655175	4657997	Sb04g004850.1	chromosome_4	+	4658563	4664004
Sb04g005060.1	chromosome_4	-	4849441	4852563	Sb04g005070.1	chromosome_4	+	4853013	4854886
Sb04g005820.1	chromosome_4	-	5692403	5693590	Sb04g005830.1	chromosome_4	+	5693829	5695832
Sb04g006420.1	chromosome_4	-	6442793	6447458	Sb04g006430.1	chromosome_4	+	6447652	6450831
Sb04g006720.1	chromosome_4	-	6748477	6750180	Sb04g006730.1	chromosome_4	+	6750778	6756035
Sb04g008190.1	chromosome_4	-	9020222	9020573	Sb04g008200.1	chromosome_4	+	9020789	9025988
Sb04g008280.1	chromosome_4	-	9386737	9388263	Sb04g008290.1	chromosome_4	+	9388426	9391354
Sb04g009860.1	chromosome_4	-	12575180	12577647	Sb04g009870.1	chromosome_4	+	12578543	12580389
Sb04g009880.1	chromosome_4	-	12581088	12584390	Sb04g009890.1	chromosome_4	+	12584585	12587098
Sb04g017170.1	chromosome_4	-	39673907	39698051	Sb04g017180.1	chromosome_4	+	39698895	39701052
Sb04g021420.1	chromosome_4	-	50475022	50477358	Sb04g021430.1	chromosome_4	+	50477542	50478726
Sb04g021780.1	chromosome_4	-	50901545	50902868	Sb04g021790.1	chromosome_4	+	50903442	50907733
Sb04g022660.1	chromosome_4	-	52211600	52215051	Sb04g022670.1	chromosome_4	+	52215375	52217186
Sb04g022790.1	chromosome_4	-	52395576	52399238	Sb04g022800.2	chromosome_4	+	52399504	52405875
Sb04g022790.1	chromosome_4	-	52395576	52399238	Sb04g022800.1	chromosome_4	+	52399608	52405591
Sb04g023210.1	chromosome_4	-	52987951	52991923	Sb04g023220.1	chromosome_4	+	52992265	52996053
Sb04g023230.1	chromosome_4	-	52996987	52999176	Sb04g023240.1	chromosome_4	+	52999353	53001522
Sb04g023340.1	chromosome_4	-	53079657	53081477	Sb04g023350.1	chromosome_4	+	53081713	53084076
Sb04g024640.1	chromosome_4	-	54394373	54394765	Sb04g024650.1	chromosome_4	+	54395222	54397148
Sb04g024890.1	chromosome_4	-	54787002	54790176	Sb04g024900.1	chromosome_4	+	54790349	54791997
Sb04g025310.1	chromosome_4	-	55114619	55115848	Sb04g025320.1	chromosome_4	+	55116191	55119011
Sb04g025310.1	chromosome_4	-	55114619	55115848	Sb04g025320.2	chromosome_4	+	55116189	55119011
Sb04g025340.1	chromosome_4	-	55122147	55123121	Sb04g025350.1	chromosome_4	+	55123885	55125084
Sb04g025680.2	chromosome_4	-	55453489	55455954	Sb04g025690.1	chromosome_4	+	55456266	55458326
Sb04g025680.1	chromosome_4	-	55453489	55455954	Sb04g025690.1	chromosome_4	+	55456266	55458326
Sb04g026045.1	chromosome_4	-	55865338	55867767	Sb04g026050.1	chromosome_4	+	55868419	55869453
Sb04g026110.1	chromosome_4	-	55902776	55910088	Sb04g026120.1	chromosome_4	+	55910662	55911796
Sb04g026910.1	chromosome_4	-	56863877	56867051	Sb04g026920.1	chromosome_4	+	56867196	56871611
Sb04g026910.2	chromosome_4	-	56863877	56867099	Sb04g026920.1	chromosome_4	+	56867196	56871611
Sb04g027260.1	chromosome_4	-	57115552	57118577	Sb04g027270.1	chromosome_4	+	57119221	57122065
Sb04g027330.1	chromosome_4	-	57205051	57205829	Sb04g027340.2	chromosome_4	+	57206268	57211606
Sb04g027330.1	chromosome_4	-	57205051	57205829	Sb04g027340.1	chromosome_4	+	57206268	57211606
Sb04g028250.1	chromosome_4	-	58341330	58344039	Sb04g028260.1	chromosome_4	+	58344204	58347428
Sb04g028590.1	chromosome_4	-	58743624	58748836	Sb04g028600.2	chromosome_4	+	58749432	58754244
Sb04g028590.1	chromosome_4	-	58743624	58748836	Sb04g028600.1	chromosome_4	+	58749432	58754244
Sb04g029000.1	chromosome_4	-	59043263	59045805	Sb04g029010.1	chromosome_4	+	59046420	59048550
Sb04g029150.1	chromosome_4	-	59167175	59170253	Sb04g029160.1	chromosome_4	+	59170573	59172886
Sb04g029420.1	chromosome_4	-	59504256	59507772	Sb04g029423.1	chromosome_4	+	59508537	59510351
Sb04g029790.1	chromosome_4	-	59832815	59833739	Sb04g029800.1	chromosome_4	+	59834150	59835046
Sb04g030140.1	chromosome_4	-	60169954	60173445	Sb04g030145.1	chromosome_4	+	60173668	60173907
Sb04g030310.1	chromosome_4	-	60324096	60326306	Sb04g030320.1	chromosome_4	+	60327226	60329351
Sb04g031090.1	chromosome_4	-	61084379	61084657	Sb04g031100.1	chromosome_4	+	61085550	61087441
Sb04g031130.1	chromosome_4	-	61121643	61122725	Sb04g031140.2	chromosome_4	+	61123689	61127169
Sb04g031130.1	chromosome_4	-	61121643	61122725	Sb04g031140.1	chromosome_4	+	61123689	61126963
Sb04g031410.1	chromosome_4	-	61388409	61388708	Sb04g031420.1	chromosome_4	+	61389522	61394301
Sb04g032360.1	chromosome_4	-	62342887	62343357	Sb04g032370.1	chromosome_4	+	62343750	62346178
Sb04g032460.1	chromosome_4	-	62403496	62408403	Sb04g032465.1	chromosome_4	+	62408921	62409166
Sb04g033510.1	chromosome_4	-	63413158	63417819	Sb04g033520.1	chromosome_4	+	63418352	63423299
Sb04g033830.1	chromosome_4	-	63730131	63731297	Sb04g033840.1	chromosome_4	+	63731755	63733410
Sb04g033970.1	chromosome_4	-	63862502	63863722	Sb04g033980.1	chromosome_4	+	63864158	63872886
Sb04g034010.1	chromosome_4	-	63878514	63882782	Sb04g034020.1	chromosome_4	+	63883026	63888602
Sb04g034955.1	chromosome_4	-	64778138	64778491	Sb04g034960.1	chromosome_4	+	64779100	64780140
Sb04g035040.1	chromosome_4	-	64846683	64850040	Sb04g035050.1	chromosome_4	+	64850221	64856776
Sb04g035540.1	chromosome_4	-	65451363	65454948	Sb04g035550.1	chromosome_4	+	65455340	65458487
Sb04g035600.1	chromosome_4	-	65507342	65509022	Sb04g035610.1	chromosome_4	+	65509214	65515929
Sb04g035680.1	chromosome_4	-	65574462	65578469	Sb04g035685.1	chromosome_4	+	65578640	65588392
Sb04g035790.1	chromosome_4	-	65666480	65667886	Sb04g035800.1	chromosome_4	+	65668258	65669070
Sb04g035895.1	chromosome_4	-	65734196	65741380	Sb04g035900.1	chromosome_4	+	65741709	65743103
Sb04g035940.1	chromosome_4	-	65754827	65755960	Sb04g035950.1	chromosome_4	+	65756581	65760724
Sb04g036360.1	chromosome_4	-	66160079	66160590	Sb04g036370.1	chromosome_4	+	66160765	66163942
Sb04g036380.1	chromosome_4	-	66164192	66166537	Sb04g036390.1	chromosome_4	+	66166743	66167916
Sb04g036960.1	chromosome_4	-	66720258	66723077	Sb04g036970.1	chromosome_4	+	66723345	66725834
Sb04g037150.1	chromosome_4	-	66836186	66837769	Sb04g037160.2	chromosome_4	+	66838434	66843806
Sb04g037150.1	chromosome_4	-	66836186	66837769	Sb04g037160.1	chromosome_4	+	66838434	66841733
Sb04g037190.1	chromosome_4	-	66858549	66860455	Sb04g037200.1	chromosome_4	+	66860745	66865039
Sb04g037310.1	chromosome_4	-	66966048	66968034	Sb04g037320.1	chromosome_4	+	66968820	66970556
Sb04g037475.1	chromosome_4	-	67108531	67110185	Sb04g037480.1	chromosome_4	+	67110618	67111868
Sb04g037570.1	chromosome_4	-	67157437	67160336	Sb04g037580.1	chromosome_4	+	67160648	67164296
Sb04g037570.1	chromosome_4	-	67157437	67160336	Sb04g037580.2	chromosome_4	+	67160648	67164296
Sb04g037930.1	chromosome_4	-	67481531	67486175	Sb04g037940.1	chromosome_4	+	67486436	67488553
Sb04g037990.1	chromosome_4	-	67511141	67515189	Sb04g038000.1	chromosome_4	+	67515358	67521402
Sb04g038300.1	chromosome_4	-	67742770	67744775	Sb04g038305.1	chromosome_4	+	67744993	67746534
Sb04g038430.1	chromosome_4	-	67836287	67837635	Sb04g038440.1	chromosome_4	+	67837842	67841323
Sb04g038630.1	chromosome_4	-	68002446	68003269	Sb04g038640.3	chromosome_4	+	68003626	68008026
Sb04g038630.1	chromosome_4	-	68002446	68003269	Sb04g038640.2	chromosome_4	+	68003626	68008026
Sb04g038630.1	chromosome_4	-	68002446	68003269	Sb04g038640.1	chromosome_4	+	68003626	68008026
Sb05g000620.1	chromosome_5	-	430082	430816	Sb05g000630.3	chromosome_5	+	431761	435930
Sb05g000620.1	chromosome_5	-	430082	430816	Sb05g000630.1	chromosome_5	+	431761	436041
Sb05g000620.1	chromosome_5	-	430082	430816	Sb05g000630.2	chromosome_5	+	431761	435930
Sb05g001260.1	chromosome_5	-	1327645	1329448	Sb05g001270.2	chromosome_5	+	1329688	1333457
Sb05g001260.1	chromosome_5	-	1327645	1329448	Sb05g001270.1	chromosome_5	+	1329688	1334246
Sb05g001770.1	chromosome_5	-	1934017	1938988	Sb05g001780.1	chromosome_5	+	1939156	1942718
Sb05g002020.1	chromosome_5	-	2210257	2212448	Sb05g002030.1	chromosome_5	+	2212717	2214641
Sb05g002290.1	chromosome_5	-	2436670	2439008	Sb05g002300.1	chromosome_5	+	2439365	2445468
Sb05g002390.1	chromosome_5	-	2557141	2558352	Sb05g002400.1	chromosome_5	+	2558832	2570250
Sb05g019620.1	chromosome_5	-	48180661	48184376	Sb05g019630.1	chromosome_5	+	48184591	48187627
Sb05g020840.1	chromosome_5	-	51149561	51153855	Sb05g020850.1	chromosome_5	+	51154097	51162128
Sb05g024560.1	chromosome_5	-	57764324	57769201	Sb05g024565.1	chromosome_5	+	57770174	57774435
Sb05g024700.1	chromosome_5	-	57950161	57951740	Sb05g024710.1	chromosome_5	+	57952303	57953334
Sb05g025180.1	chromosome_5	-	58330333	58333457	Sb05g025190.1	chromosome_5	+	58333533	58337365
Sb05g026410.1	chromosome_5	-	60285389	60289231	Sb05g026420.1	chromosome_5	+	60289810	60290236
Sb05g027920.1	chromosome_5	-	62323004	62323540	Sb05g027930.1	chromosome_5	+	62323881	62326451
Sb06g000640.1	chromosome_6	-	792009	793366	Sb06g000650.1	chromosome_6	+	793876	796272
Sb06g000640.1	chromosome_6	-	792009	793366	Sb06g000650.2	chromosome_6	+	794020	796039
Sb06g011767.1	chromosome_6	-	32144416	32145407	Sb06g011770.1	chromosome_6	+	32145882	32147132
Sb06g012940.1	chromosome_6	-	35646460	35657880	Sb06g012950.1	chromosome_6	+	35658028	35664504
Sb06g015260.1	chromosome_6	-	42500077	42507744	Sb06g015270.1	chromosome_6	+	42508123	42509376
Sb06g015260.2	chromosome_6	-	42500752	42507744	Sb06g015270.1	chromosome_6	+	42508123	42509376
Sb06g015410.1	chromosome_6	-	42738854	42742775	Sb06g015420.1	chromosome_6	+	42743081	42759862
Sb06g016920.1	chromosome_6	-	46048163	46050205	Sb06g016930.1	chromosome_6	+	46050690	46056300
Sb06g017000.1	chromosome_6	-	46139450	46141418	Sb06g017010.1	chromosome_6	+	46141656	46148449
Sb06g017040.1	chromosome_6	-	46216469	46219827	Sb06g017050.1	chromosome_6	+	46220488	46222283
Sb06g017080.1	chromosome_6	-	46251156	46255934	Sb06g017090.1	chromosome_6	+	46256488	46257633
Sb06g017270.1	chromosome_6	-	46528558	46531306	Sb06g017280.1	chromosome_6	+	46531487	46532893
Sb06g017380.1	chromosome_6	-	46646197	46654848	Sb06g017390.1	chromosome_6	+	46655278	46658499
Sb06g018920.1	chromosome_6	-	48538602	48542655	Sb06g018930.1	chromosome_6	+	48542874	48548548
Sb06g018920.2	chromosome_6	-	48538594	48542599	Sb06g018930.1	chromosome_6	+	48542874	48548548
Sb06g019310.1	chromosome_6	-	48874870	48876374	Sb06g019320.1	chromosome_6	+	48877364	48878327
Sb06g020256.1	chromosome_6	-	49762599	49766441	Sb06g020260.1	chromosome_6	+	49766544	49771176
Sb06g020610.1	chromosome_6	-	50046429	50050850	Sb06g020620.1	chromosome_6	+	50051046	50053817
Sb06g020760.1	chromosome_6	-	50169730	50173815	Sb06g020770.1	chromosome_6	+	50174093	50184778
Sb06g020760.2	chromosome_6	-	50172750	50173815	Sb06g020770.1	chromosome_6	+	50174093	50184778
Sb06g020840.2	chromosome_6	-	50257231	50260360	Sb06g020845.1	chromosome_6	+	50260651	50264233
Sb06g020840.1	chromosome_6	-	50257231	50260339	Sb06g020845.1	chromosome_6	+	50260651	50264233
Sb06g021100.1	chromosome_6	-	50463419	50463922	Sb06g021110.1	chromosome_6	+	50464907	50465914
Sb06g022000.1	chromosome_6	-	51250836	51252796	Sb06g022010.1	chromosome_6	+	51252963	51255009
Sb06g022240.1	chromosome_6	-	51479500	51485219	Sb06g022250.1	chromosome_6	+	51485944	51491060
Sb06g023200.1	chromosome_6	-	52391381	52394111	Sb06g023210.1	chromosome_6	+	52394326	52397032
Sb06g023410.2	chromosome_6	-	52564081	52566503	Sb06g023420.1	chromosome_6	+	52566767	52569951
Sb06g023410.1	chromosome_6	-	52563362	52566503	Sb06g023420.1	chromosome_6	+	52566767	52569951
Sb06g024490.2	chromosome_6	-	53598736	53603409	Sb06g024500.1	chromosome_6	+	53603615	53604023
Sb06g024490.1	chromosome_6	-	53599444	53603409	Sb06g024500.1	chromosome_6	+	53603615	53604023
Sb06g024946.1	chromosome_6	-	53968484	53969866	Sb06g024950.1	chromosome_6	+	53970692	53972258
Sb06g025200.1	chromosome_6	-	54181815	54185357	Sb06g025210.1	chromosome_6	+	54186158	54192365
Sb06g026540.1	chromosome_6	-	55597642	55600239	Sb06g026550.1	chromosome_6	+	55600523	55603274
Sb06g026560.1	chromosome_6	-	55603989	55606275	Sb06g026570.1	chromosome_6	+	55607138	55609398
Sb06g026630.1	chromosome_6	-	55649477	55650733	Sb06g026640.1	chromosome_6	+	55650738	55651429
Sb06g027580.1	chromosome_6	-	56430543	56432567	Sb06g027590.1	chromosome_6	+	56433557	56435376
Sb06g027840.1	chromosome_6	-	56687811	56691177	Sb06g027850.1	chromosome_6	+	56691328	56694403
Sb06g028250.1	chromosome_6	-	57079476	57082005	Sb06g028260.1	chromosome_6	+	57082112	57082938
Sb06g028320.1	chromosome_6	-	57127612	57132643	Sb06g028330.1	chromosome_6	+	57132960	57135653
Sb06g029102.1	chromosome_6	-	57790169	57800735	Sb06g029110.1	chromosome_6	+	57801580	57802554
Sb06g029210.1	chromosome_6	-	57863420	57865957	Sb06g029220.1	chromosome_6	+	57866745	57871600
Sb06g029210.2	chromosome_6	-	57863420	57865957	Sb06g029220.1	chromosome_6	+	57866745	57871600
Sb06g029350.1	chromosome_6	-	58001520	58002905	Sb06g029360.1	chromosome_6	+	58003570	58005995
Sb06g029900.1	chromosome_6	-	58409324	58409578	Sb06g029910.1	chromosome_6	+	58410109	58411213
Sb06g029950.1	chromosome_6	-	58426145	58428169	Sb06g029960.1	chromosome_6	+	58428572	58434122
Sb06g030015.1	chromosome_6	-	58458312	58460913	Sb06g030020.1	chromosome_6	+	58461526	58463767
Sb06g030240.1	chromosome_6	-	58665488	58668214	Sb06g030250.1	chromosome_6	+	58668559	58676655
Sb06g030820.1	chromosome_6	-	59271979	59273557	Sb06g030830.1	chromosome_6	+	59274059	59276100
Sb06g030840.1	chromosome_6	-	59276869	59279299	Sb06g030850.1	chromosome_6	+	59279505	59283691
Sb06g030950.1	chromosome_6	-	59368146	59369427	Sb06g030960.1	chromosome_6	+	59370376	59373327
Sb06g031040.1	chromosome_6	-	59416347	59419443	Sb06g031050.1	chromosome_6	+	59419535	59424790
Sb06g031500.1	chromosome_6	-	59871907	59873496	Sb06g031510.1	chromosome_6	+	59873861	59874868
Sb06g031650.2	chromosome_6	-	59973453	59977496	Sb06g031660.1	chromosome_6	+	59978347	59982363
Sb06g031650.1	chromosome_6	-	59973453	59977496	Sb06g031660.1	chromosome_6	+	59978347	59982363
Sb06g031690.1	chromosome_6	-	60000613	60004254	Sb06g031700.1	chromosome_6	+	60004483	60008043
Sb06g031860.1	chromosome_6	-	60171333	60172881	Sb06g031870.1	chromosome_6	+	60173110	60175437
Sb06g032330.1	chromosome_6	-	60514351	60516403	Sb06g032340.1	chromosome_6	+	60516565	60523089
Sb06g032350.1	chromosome_6	-	60523780	60527234	Sb06g032360.1	chromosome_6	+	60527769	60529518
Sb06g032380.1	chromosome_6	-	60532587	60535132	Sb06g032390.1	chromosome_6	+	60535560	60537176
Sb06g032560.1	chromosome_6	-	60710208	60713136	Sb06g032570.1	chromosome_6	+	60713654	60717394
Sb06g032640.1	chromosome_6	-	60779964	60781962	Sb06g032650.1	chromosome_6	+	60782029	60785570
Sb06g032820.1	chromosome_6	-	60908841	60913003	Sb06g032830.1	chromosome_6	+	60913859	60916337
Sb06g032840.1	chromosome_6	-	60920258	60921219	Sb06g032850.1	chromosome_6	+	60921919	60925712
Sb06g033930.1	chromosome_6	-	61841393	61845200	Sb06g033940.1	chromosome_6	+	61845617	61846654
Sb07g001230.1	chromosome_7	-	1216540	1220140	Sb07g001240.1	chromosome_7	+	1220324	1222531
Sb07g001620.1	chromosome_7	-	1903885	1906020	Sb07g001630.1	chromosome_7	+	1906101	1908186
Sb07g001650.1	chromosome_7	-	1916368	1916884	Sb07g001660.1	chromosome_7	+	1917541	1923552
Sb07g002290.1	chromosome_7	-	2504380	2508444	Sb07g002300.1	chromosome_7	+	2508825	2512821
Sb07g002400.1	chromosome_7	-	2615641	2616624	Sb07g002410.1	chromosome_7	+	2616966	2617952
Sb07g003530.1	chromosome_7	-	4294523	4295652	Sb07g003540.1	chromosome_7	+	4295908	4303784
Sb07g004290.1	chromosome_7	-	5440507	5442963	Sb07g004300.1	chromosome_7	+	5443313	5446257
Sb07g004530.1	chromosome_7	-	5833146	5841984	Sb07g004540.1	chromosome_7	+	5842640	5845378
Sb07g005230.1	chromosome_7	-	7100480	7101314	Sb07g005240.1	chromosome_7	+	7102087	7103153
Sb07g005680.1	chromosome_7	-	7861761	7863005	Sb07g005685.1	chromosome_7	+	7863231	7863401
Sb07g021070.1	chromosome_7	-	54742570	54745468	Sb07g021080.1	chromosome_7	+	54745943	54746505
Sb07g021360.1	chromosome_7	-	55340473	55341432	Sb07g021370.1	chromosome_7	+	55341996	55342748
Sb07g021590.1	chromosome_7	-	55717283	55727109	Sb07g021600.1	chromosome_7	+	55727494	55731460
Sb07g023590.1	chromosome_7	-	58475669	58479071	Sb07g023600.1	chromosome_7	+	58479475	58481674
Sb07g024330.1	chromosome_7	-	59436149	59442018	Sb07g024340.3	chromosome_7	+	59442286	59446689
Sb07g024330.1	chromosome_7	-	59436149	59442018	Sb07g024340.2	chromosome_7	+	59442401	59447673
Sb07g024330.1	chromosome_7	-	59436149	59442018	Sb07g024340.1	chromosome_7	+	59442401	59447673
Sb07g024370.1	chromosome_7	-	59458566	59462027	Sb07g024380.1	chromosome_7	+	59462424	59463509
Sb07g024370.2	chromosome_7	-	59458566	59462027	Sb07g024380.1	chromosome_7	+	59462424	59463509
Sb07g024580.1	chromosome_7	-	59646180	59649634	Sb07g024590.1	chromosome_7	+	59649941	59652382
Sb07g025430.1	chromosome_7	-	60539819	60542806	Sb07g025440.1	chromosome_7	+	60543233	60549406
Sb07g025430.2	chromosome_7	-	60539819	60542700	Sb07g025440.1	chromosome_7	+	60543233	60549406
Sb07g025450.1	chromosome_7	-	60551961	60553952	Sb07g025460.1	chromosome_7	+	60554196	60559162
Sb07g025860.1	chromosome_7	-	60981239	60984230	Sb07g025870.1	chromosome_7	+	60984938	60989274
Sb07g026000.1	chromosome_7	-	61189162	61192533	Sb07g026010.1	chromosome_7	+	61193248	61195502
Sb07g026230.1	chromosome_7	-	61456382	61460181	Sb07g026240.1	chromosome_7	+	61460547	61465064
Sb07g028320.1	chromosome_7	-	63318513	63321359	Sb07g028330.1	chromosome_7	+	63322021	63325640
Sb07g028580.1	chromosome_7	-	63560268	63561520	Sb07g028590.1	chromosome_7	+	63562263	63562976
Sb08g000940.1	chromosome_8	-	869670	873254	Sb08g000945.1	chromosome_8	+	873750	880414
Sb08g001500.1	chromosome_8	-	1468934	1470584	Sb08g001510.1	chromosome_8	+	1471319	1471705
Sb08g003060.1	chromosome_8	-	3326872	3328668	Sb08g003070.1	chromosome_8	+	3329586	3332118
Sb08g003450.1	chromosome_8	-	3905140	3908112	Sb08g003460.1	chromosome_8	+	3908261	3914014
Sb08g004610.1	chromosome_8	-	5550733	5551262	Sb08g004620.1	chromosome_8	+	5551601	5557990
Sb08g004905.1	chromosome_8	-	6110157	6111426	Sb08g004910.1	chromosome_8	+	6111731	6115200
Sb08g015570.1	chromosome_8	-	41701054	41703371	Sb08g015580.1	chromosome_8	+	41703743	41706928
Sb08g016307.1	chromosome_8	-	43315846	43319457	Sb08g016310.1	chromosome_8	+	43319950	43321699
Sb08g017040.1	chromosome_8	-	45320481	45321216	Sb08g017050.1	chromosome_8	+	45322205	45323773
Sb08g017220.1	chromosome_8	-	45738270	45742306	Sb08g017230.1	chromosome_8	+	45742377	45744814
Sb08g017220.1	chromosome_8	-	45738270	45742306	Sb08g017230.2	chromosome_8	+	45742377	45744848
Sb08g018320.1	chromosome_8	-	48332758	48334917	Sb08g018330.1	chromosome_8	+	48335240	48338686
Sb08g020250.1	chromosome_8	-	51258182	51264057	Sb08g020260.1	chromosome_8	+	51264909	51270727
Sb08g021100.1	chromosome_8	-	52565134	52569661	Sb08g021110.1	chromosome_8	+	52569981	52572884
Sb08g021650.1	chromosome_8	-	53306124	53308868	Sb08g021660.1	chromosome_8	+	53309789	53312901
Sb08g022040.1	chromosome_8	-	53825443	53826130	Sb08g022050.1	chromosome_8	+	53826990	53831706
Sb09g000220.1	chromosome_9	-	62022	63983	Sb09g000230.1	chromosome_9	+	64445	65105
Sb09g000590.1	chromosome_9	-	393297	395967	Sb09g000600.1	chromosome_9	+	396730	397516
Sb09g001570.1	chromosome_9	-	1534945	1538564	Sb09g001580.1	chromosome_9	+	1538824	1542355
Sb09g001910.1	chromosome_9	-	1964995	1968915	Sb09g001920.1	chromosome_9	+	1969172	1972381
Sb09g002050.1	chromosome_9	-	2153349	2158731	Sb09g002060.1	chromosome_9	+	2158990	2162548
Sb09g002150.1	chromosome_9	-	2279272	2279971	Sb09g002160.1	chromosome_9	+	2280612	2280942
Sb09g003210.1	chromosome_9	-	3584979	3588696	Sb09g003220.1	chromosome_9	+	3589038	3590804
Sb09g003630.1	chromosome_9	-	4135345	4136707	Sb09g003640.1	chromosome_9	+	4136970	4140289
Sb09g003630.2	chromosome_9	-	4135345	4136707	Sb09g003640.1	chromosome_9	+	4136970	4140289
Sb09g005310.1	chromosome_9	-	6826212	6828623	Sb09g005320.1	chromosome_9	+	6829040	6834468
Sb09g017900.1	chromosome_9	-	44661531	44663444	Sb09g017910.1	chromosome_9	+	44663784	44665352
Sb09g018100.1	chromosome_9	-	45435427	45436527	Sb09g018110.1	chromosome_9	+	45437386	45441725
Sb09g018100.1	chromosome_9	-	45435427	45436527	Sb09g018110.2	chromosome_9	+	45437386	45441327
Sb09g018230.1	chromosome_9	-	45690783	45692454	Sb09g018240.1	chromosome_9	+	45692642	45694767
Sb09g019690.1	chromosome_9	-	48540531	48542635	Sb09g019700.1	chromosome_9	+	48543343	48547902
Sb09g019790.1	chromosome_9	-	48736543	48737196	Sb09g019800.1	chromosome_9	+	48737707	48739355
Sb09g020480.1	chromosome_9	-	49840063	49844849	Sb09g020490.1	chromosome_9	+	49845468	49850005
Sb09g020923.1	chromosome_9	-	50345063	50345188	Sb09g020926.1	chromosome_9	+	50346081	50349466
Sb09g023080.1	chromosome_9	-	52714489	52719003	Sb09g023090.1	chromosome_9	+	52719723	52721099
Sb09g023460.1	chromosome_9	-	53120725	53121237	Sb09g023470.1	chromosome_9	+	53122201	53126337
Sb09g024600.1	chromosome_9	-	54129921	54133329	Sb09g024610.1	chromosome_9	+	54133762	54134554
Sb09g024670.1	chromosome_9	-	54173778	54174101	Sb09g024680.1	chromosome_9	+	54174500	54175810
Sb09g024910.1	chromosome_9	-	54425943	54429032	Sb09g024920.1	chromosome_9	+	54429673	54430170
Sb09g025730.1	chromosome_9	-	55141225	55143647	Sb09g025740.1	chromosome_9	+	55144000	55146123
Sb09g026630.1	chromosome_9	-	55827092	55829534	Sb09g026640.1	chromosome_9	+	55830418	55832313
Sb09g026880.1	chromosome_9	-	56061057	56065869	Sb09g026890.1	chromosome_9	+	56066268	56070200
Sb09g026950.1	chromosome_9	-	56101737	56105730	Sb09g026960.1	chromosome_9	+	56105973	56106700
Sb09g027280.1	chromosome_9	-	56385064	56387970	Sb09g027290.1	chromosome_9	+	56388320	56389469
Sb09g028250.1	chromosome_9	-	57195029	57203493	Sb09g028260.1	chromosome_9	+	57204385	57205436
Sb09g028250.2	chromosome_9	-	57195029	57203493	Sb09g028260.1	chromosome_9	+	57204385	57205436
Sb09g028510.1	chromosome_9	-	57406391	57410702	Sb09g028520.1	chromosome_9	+	57410893	57411914
Sb09g028610.1	chromosome_9	-	57482589	57485453	Sb09g028620.1	chromosome_9	+	57485829	57488556
Sb09g028670.1	chromosome_9	-	57522503	57523597	Sb09g028680.1	chromosome_9	+	57524235	57528908
Sb09g028770.1	chromosome_9	-	57603025	57606255	Sb09g028780.1	chromosome_9	+	57606500	57611567
Sb09g028970.1	chromosome_9	-	57736728	57746693	Sb09g028980.1	chromosome_9	+	57747092	57747957
Sb09g029270.1	chromosome_9	-	57986383	57989567	Sb09g029280.1	chromosome_9	+	57990125	57991375
Sb09g029450.1	chromosome_9	-	58100650	58106394	Sb09g029460.1	chromosome_9	+	58106774	58108389
Sb09g030550.1	chromosome_9	-	59110818	59114664	Sb09g030560.1	chromosome_9	+	59114909	59116135
Sb09g030720.1	chromosome_9	-	59364291	59367986	Sb09g030730.2	chromosome_9	+	59368165	59373018
Sb09g030720.1	chromosome_9	-	59364291	59367986	Sb09g030730.1	chromosome_9	+	59368166	59373018
Sb09g030790.1	chromosome_9	-	59420443	59425222	Sb09g030800.1	chromosome_9	+	59425403	59431498

## Sheet: Os-BDGPs
List of location annotations for rice BDGPs.
gene1	chromosome	reverse strand	start	end	gene2	chromosome	forward strand	start	end
LOC_Os01g01270	Chr1	-	128897	133559	LOC_Os01g01280	Chr1	+	134291	135685
LOC_Os01g01369	Chr1	-	186246	190846	LOC_Os01g01380	Chr1	+	191036	196287
LOC_Os01g01410	Chr1	-	205710	209606	LOC_Os01g01420	Chr1	+	209771	214229
LOC_Os01g01560	Chr1	-	284911	292118	LOC_Os01g01580	Chr1	+	292844	293535
LOC_Os01g02290	Chr1	-	720629	723317	LOC_Os01g02300	Chr1	+	723693	726321
LOC_Os01g02350	Chr1	-	742272	745156	LOC_Os01g02360	Chr1	+	745452	748945
LOC_Os01g02390	Chr1	-	767169	769681	LOC_Os01g02400	Chr1	+	770332	773851
LOC_Os01g02450	Chr1	-	793088	793985	LOC_Os01g02460	Chr1	+	794499	795413
LOC_Os01g02490	Chr1	-	804084	806932	LOC_Os01g02500	Chr1	+	807850	809721
LOC_Os01g02550	Chr1	-	839809	842757	LOC_Os01g02560	Chr1	+	843530	847454
LOC_Os01g02590	Chr1	-	862579	865253	LOC_Os01g02600	Chr1	+	865966	869063
LOC_Os01g02700	Chr1	-	920992	923630	LOC_Os01g02710	Chr1	+	924451	925175
LOC_Os01g02800	Chr1	-	984301	986760	LOC_Os01g02810	Chr1	+	987591	990647
LOC_Os01g02830	Chr1	-	994710	997262	LOC_Os01g02840	Chr1	+	997963	1000997
LOC_Os01g03480	Chr1	-	1401504	1403598	LOC_Os01g03490	Chr1	+	1404155	1407187
LOC_Os01g03500	Chr1	-	1410987	1413093	LOC_Os01g03510	Chr1	+	1413839	1419043
LOC_Os01g03650	Chr1	-	1503993	1508057	LOC_Os01g03660	Chr1	+	1508235	1512752
LOC_Os01g03790	Chr1	-	1592575	1592979	LOC_Os01g03800	Chr1	+	1593624	1596159
LOC_Os01g04005	Chr1	-	1733867	1738307	LOC_Os01g04010	Chr1	+	1738965	1739492
LOC_Os01g04900	Chr1	-	2265477	2271051	LOC_Os01g04910	Chr1	+	2271163	2273757
LOC_Os01g05020	Chr1	-	2361799	2363814	LOC_Os01g05030	Chr1	+	2364720	2367918
LOC_Os01g05080	Chr1	-	2383530	2385638	LOC_Os01g05090	Chr1	+	2386373	2388611
LOC_Os01g05120	Chr1	-	2400945	2402884	LOC_Os01g05130	Chr1	+	2403270	2405982
LOC_Os01g05585	Chr1	-	2665412	2666458	LOC_Os01g05590	Chr1	+	2666504	2667785
LOC_Os01g05850	Chr1	-	2803779	2804844	LOC_Os01g05860	Chr1	+	2805584	2808152
LOC_Os01g06350	Chr1	-	3015845	3016417	LOC_Os01g06360	Chr1	+	3016864	3021484
LOC_Os01g06370	Chr1	-	3025830	3026390	LOC_Os01g06380	Chr1	+	3026813	3028081
LOC_Os01g06390	Chr1	-	3030594	3031163	LOC_Os01g06400	Chr1	+	3031479	3033009
LOC_Os01g06410	Chr1	-	3034228	3034788	LOC_Os01g06420	Chr1	+	3035059	3035691
LOC_Os01g06430	Chr1	-	3036471	3037289	LOC_Os01g06440	Chr1	+	3037689	3039157
LOC_Os01g06454	Chr1	-	3041412	3044348	LOC_Os01g06460	Chr1	+	3044483	3047221
LOC_Os01g06810	Chr1	-	3230885	3235268	LOC_Os01g06820	Chr1	+	3235987	3237799
LOC_Os01g06940	Chr1	-	3288323	3288890	LOC_Os01g06950	Chr1	+	3289733	3290197
LOC_Os01g07090	Chr1	-	3332952	3336075	LOC_Os01g07100	Chr1	+	3336408	3342886
LOC_Os01g07260	Chr1	-	3425737	3429654	LOC_Os01g07270	Chr1	+	3430549	3430923
LOC_Os01g08680	Chr1	-	4322727	4326342	LOC_Os01g08690	Chr1	+	4326578	4328863
LOC_Os01g08820	Chr1	-	4431532	4433679	LOC_Os01g08830	Chr1	+	4434089	4437971
LOC_Os01g08960	Chr1	-	4494598	4497627	LOC_Os01g08970	Chr1	+	4497719	4504407
LOC_Os01g09500	Chr1	-	4849901	4852193	LOC_Os01g09510	Chr1	+	4852430	4854566
LOC_Os01g09660	Chr1	-	4979098	4980028	LOC_Os01g09665	Chr1	+	4980670	4981944
LOC_Os01g10050	Chr1	-	5246503	5251192	LOC_Os01g10060	Chr1	+	5251888	5253124
LOC_Os01g10290	Chr1	-	5413599	5416935	LOC_Os01g10300	Chr1	+	5417184	5418745
LOC_Os01g10340	Chr1	-	5435443	5442651	LOC_Os01g10350	Chr1	+	5442857	5446266
LOC_Os01g10530	Chr1	-	5591697	5599234	LOC_Os01g10550	Chr1	+	5600028	5600869
LOC_Os01g10740	Chr1	-	5748869	5749270	LOC_Os01g10750	Chr1	+	5750067	5750435
LOC_Os01g10780	Chr1	-	5759818	5760234	LOC_Os01g10790	Chr1	+	5760481	5764641
LOC_Os01g10800	Chr1	-	5764652	5767959	LOC_Os01g10810	Chr1	+	5768209	5769462
LOC_Os01g11200	Chr1	-	6000333	6002858	LOC_Os01g11210	Chr1	+	6003524	6004869
LOC_Os01g11690	Chr1	-	6303562	6303822	LOC_Os01g11700	Chr1	+	6304802	6306608
LOC_Os01g11770	Chr1	-	6368038	6368517	LOC_Os01g11780	Chr1	+	6369419	6370066
LOC_Os01g12460	Chr1	-	6830104	6832770	LOC_Os01g12464	Chr1	+	6833050	6835300
LOC_Os01g12870	Chr1	-	7125360	7128912	LOC_Os01g12880	Chr1	+	7129149	7137330
LOC_Os01g13720	Chr1	-	7677147	7678869	LOC_Os01g13730	Chr1	+	7679030	7685923
LOC_Os01g13840	Chr1	-	7764433	7766034	LOC_Os01g13850	Chr1	+	7767025	7767753
LOC_Os01g14180	Chr1	-	7945214	7946972	LOC_Os01g14190	Chr1	+	7947393	7949803
LOC_Os01g14380	Chr1	-	8057723	8057935	LOC_Os01g14390	Chr1	+	8058784	8059983
LOC_Os01g14620	Chr1	-	8190268	8190654	LOC_Os01g14630	Chr1	+	8191077	8192462
LOC_Os01g15650	Chr1	-	8805806	8808517	LOC_Os01g15660	Chr1	+	8809361	8813097
LOC_Os01g15780	Chr1	-	8885505	8892462	LOC_Os01g15790	Chr1	+	8892579	8900134
LOC_Os01g16940	Chr1	-	9684830	9689518	LOC_Os01g16950	Chr1	+	9690235	9692180
LOC_Os01g17402	Chr1	-	10011875	10015464	LOC_Os01g17410	Chr1	+	10016226	10016438
LOC_Os01g18060	Chr1	-	10113381	10119022	LOC_Os01g18070	Chr1	+	10119211	10123815
LOC_Os01g18370	Chr1	-	10316083	10318509	LOC_Os01g18375	Chr1	+	10319458	10319886
LOC_Os01g18710	Chr1	-	10549240	10551084	LOC_Os01g18720	Chr1	+	10551838	10552511
LOC_Os01g18830	Chr1	-	10641303	10642392	LOC_Os01g18840	Chr1	+	10643287	10644848
LOC_Os01g19160	Chr1	-	10819351	10822413	LOC_Os01g19150	Chr1	+	10822583	10827157
LOC_Os01g19770	Chr1	-	11221765	11223653	LOC_Os01g19780	Chr1	+	11224130	11224900
LOC_Os01g21050	Chr1	-	11752736	11753404	LOC_Os01g21060	Chr1	+	11753780	11755093
LOC_Os01g21260	Chr1	-	11878345	11879503	LOC_Os01g21270	Chr1	+	11879864	11881684
LOC_Os01g22090	Chr1	-	12403525	12408003	LOC_Os01g22100	Chr1	+	12408324	12410734
LOC_Os01g22490	Chr1	-	12645515	12646409	LOC_Os01g22500	Chr1	+	12646586	12650014
LOC_Os01g22620	Chr1	-	12723151	12724428	LOC_Os01g22630	Chr1	+	12725141	12731526
LOC_Os01g22770	Chr1	-	12803326	12803709	LOC_Os01g22780	Chr1	+	12804579	12810224
LOC_Os01g23100	Chr1	-	12996701	12998119	LOC_Os01g23110	Chr1	+	12998981	12999598
LOC_Os01g23380	Chr1	-	13141932	13144941	LOC_Os01g23390	Chr1	+	13145219	13145659
LOC_Os01g23930	Chr1	-	13461444	13467479	LOC_Os01g23940	Chr1	+	13467990	13469759
LOC_Os01g24110	Chr1	-	13594901	13595386	LOC_Os01g24120	Chr1	+	13595762	13598586
LOC_Os01g24590	Chr1	-	13857601	13858621	LOC_Os01g24600	Chr1	+	13859262	13860625
LOC_Os01g24760	Chr1	-	13933250	13934338	LOC_Os01g24764	Chr1	+	13934495	13935854
LOC_Os01g25600	Chr1	-	14506673	14513164	LOC_Os01g25610	Chr1	+	14513321	14515446
LOC_Os01g25720	Chr1	-	14576587	14581967	LOC_Os01g25730	Chr1	+	14582914	14583378
LOC_Os01g27010	Chr1	-	15056289	15058752	LOC_Os01g27020	Chr1	+	15059422	15067554
LOC_Os01g27090	Chr1	-	15107344	15110648	LOC_Os01g27100	Chr1	+	15111532	15112071
LOC_Os01g27400	Chr1	-	15296963	15299132	LOC_Os01g27410	Chr1	+	15299777	15300073
LOC_Os01g28510	Chr1	-	15966105	15967644	LOC_Os01g28520	Chr1	+	15968347	15969552
LOC_Os01g28710	Chr1	-	16079293	16080059	LOC_Os01g28720	Chr1	+	16080620	16081808
LOC_Os01g28920	Chr1	-	16206168	16206650	LOC_Os01g28930	Chr1	+	16207616	16208125
LOC_Os01g28970	Chr1	-	16224929	16226730	LOC_Os01g28980	Chr1	+	16227537	16228044
LOC_Os01g29210	Chr1	-	16363677	16364246	LOC_Os01g29220	Chr1	+	16364894	16369857
LOC_Os01g29390	Chr1	-	16468658	16479811	LOC_Os01g29409	Chr1	+	16480363	16494335
LOC_Os01g29560	Chr1	-	16565533	16571420	LOC_Os01g29570	Chr1	+	16572196	16572843
LOC_Os01g29790	Chr1	-	16690018	16693615	LOC_Os01g29804	Chr1	+	16693961	16700745
LOC_Os01g29860	Chr1	-	16729123	16730909	LOC_Os01g29870	Chr1	+	16731644	16733719
LOC_Os01g32150	Chr1	-	17598929	17599877	LOC_Os01g32160	Chr1	+	17600539	17602095
LOC_Os01g32540	Chr1	-	17846238	17846534	LOC_Os01g32550	Chr1	+	17846809	17849850
LOC_Os01g32890	Chr1	-	18062446	18063975	LOC_Os01g32900	Chr1	+	18064872	18065803
LOC_Os01g33050	Chr1	-	18158641	18163549	LOC_Os01g33060	Chr1	+	18163746	18173603
LOC_Os01g33120	Chr1	-	18234086	18237006	LOC_Os01g33130	Chr1	+	18237413	18238440
LOC_Os01g33540	Chr1	-	18459261	18463345	LOC_Os01g33550	Chr1	+	18464307	18464833
LOC_Os01g33700	Chr1	-	18548878	18554705	LOC_Os01g33710	Chr1	+	18555703	18556813
LOC_Os01g33830	Chr1	-	18620775	18621263	LOC_Os01g33840	Chr1	+	18622231	18624007
LOC_Os01g33920	Chr1	-	18658403	18658693	LOC_Os01g33930	Chr1	+	18659094	18665469
LOC_Os01g33980	Chr1	-	18702266	18702487	LOC_Os01g33990	Chr1	+	18703457	18706462
LOC_Os01g34410	Chr1	-	18974965	18976931	LOC_Os01g34420	Chr1	+	18977424	18978320
LOC_Os01g34600	Chr1	-	19078084	19078620	LOC_Os01g34610	Chr1	+	19079248	19083485
LOC_Os01g35850	Chr1	-	19851671	19854265	LOC_Os01g35860	Chr1	+	19855213	19858522
LOC_Os01g36260	Chr1	-	20094017	20100130	LOC_Os01g36270	Chr1	+	20100641	20102284
LOC_Os01g36340	Chr1	-	20152487	20152740	LOC_Os01g36350	Chr1	+	20153480	20156427
LOC_Os01g36600	Chr1	-	20312945	20314180	LOC_Os01g36610	Chr1	+	20314316	20316106
LOC_Os01g36850	Chr1	-	20518681	20521541	LOC_Os01g36860	Chr1	+	20522447	20528243
LOC_Os01g36880	Chr1	-	20539591	20540440	LOC_Os01g36890	Chr1	+	20540829	20547112
LOC_Os01g36910	Chr1	-	20565869	20570030	LOC_Os01g36920	Chr1	+	20570953	20576221
LOC_Os01g37490	Chr1	-	20950401	20951941	LOC_Os01g37500	Chr1	+	20952086	20953296
LOC_Os01g38120	Chr1	-	21348036	21349674	LOC_Os01g38130	Chr1	+	21349838	21350379
LOC_Os01g38430	Chr1	-	21603411	21605345	LOC_Os01g38440	Chr1	+	21605633	21607851
LOC_Os01g38700	Chr1	-	21736068	21737326	LOC_Os01g38710	Chr1	+	21737641	21738474
LOC_Os01g39570	Chr1	-	22316257	22321711	LOC_Os01g39580	Chr1	+	22322069	22327371
LOC_Os01g39800	Chr1	-	22446210	22449819	LOC_Os01g39810	Chr1	+	22450498	22456233
LOC_Os01g40310	Chr1	-	22754488	22755471	LOC_Os01g40320	Chr1	+	22756079	22758879
LOC_Os01g40499	Chr1	-	22879904	22895941	LOC_Os01g40520	Chr1	+	22896081	22896821
LOC_Os01g40530	Chr1	-	22897481	22898843	LOC_Os01g40540	Chr1	+	22899829	22900317
LOC_Os01g40640	Chr1	-	22979942	22983176	LOC_Os01g40650	Chr1	+	22983392	22985788
LOC_Os01g41070	Chr1	-	23257782	23263959	LOC_Os01g41080	Chr1	+	23264627	23267699
LOC_Os01g42630	Chr1	-	24245731	24249379	LOC_Os01g42640	Chr1	+	24249884	24250737
LOC_Os01g43250	Chr1	-	24703771	24708911	LOC_Os01g43260	Chr1	+	24709715	24710394
LOC_Os01g43270	Chr1	-	24712170	24713612	LOC_Os01g43274	Chr1	+	24714259	24714801
LOC_Os01g43690	Chr1	-	25038466	25040160	LOC_Os01g43700	Chr1	+	25040214	25044050
LOC_Os01g45100	Chr1	-	25597204	25597770	LOC_Os01g45110	Chr1	+	25598446	25600373
LOC_Os01g45174	Chr1	-	25630010	25636071	LOC_Os01g45190	Chr1	+	25636950	25640563
LOC_Os01g45620	Chr1	-	25917623	25922978	LOC_Os01g45624	Chr1	+	25923454	25924153
LOC_Os01g45630	Chr1	-	25925380	25925922	LOC_Os01g45640	Chr1	+	25926236	25928209
LOC_Os01g46450	Chr1	-	26428183	26429269	LOC_Os01g46460	Chr1	+	26430053	26430584
LOC_Os01g46590	Chr1	-	26522715	26527305	LOC_Os01g46580	Chr1	+	26527476	26532567
LOC_Os01g47510	Chr1	-	27155525	27158677	LOC_Os01g47520	Chr1	+	27159277	27162221
LOC_Os01g47620	Chr1	-	27243443	27246045	LOC_Os01g47630	Chr1	+	27246229	27248016
LOC_Os01g47740	Chr1	-	27303111	27312308	LOC_Os01g47745	Chr1	+	27312997	27314433
LOC_Os01g48140	Chr1	-	27565832	27570473	LOC_Os01g48150	Chr1	+	27571204	27571945
LOC_Os01g49150	Chr1	-	28242146	28246259	LOC_Os01g49154	Chr1	+	28246607	28248021
LOC_Os01g49650	Chr1	-	28538774	28539704	LOC_Os01g49660	Chr1	+	28539994	28541254
LOC_Os01g49670	Chr1	-	28541536	28545424	LOC_Os01g49680	Chr1	+	28545584	28553827
LOC_Os01g49980	Chr1	-	28718156	28723385	LOC_Os01g49990	Chr1	+	28724108	28724440
LOC_Os01g50330	Chr1	-	28891193	28892212	LOC_Os01g50340	Chr1	+	28892890	28897274
LOC_Os01g50560	Chr1	-	29035273	29035503	LOC_Os01g50570	Chr1	+	29036371	29037271
LOC_Os01g50890	Chr1	-	29230957	29231217	LOC_Os01g50900	Chr1	+	29231900	29232796
LOC_Os01g50930	Chr1	-	29240064	29246877	LOC_Os01g50934	Chr1	+	29247022	29250112
LOC_Os01g51370	Chr1	-	29534257	29536165	LOC_Os01g51380	Chr1	+	29536683	29542409
LOC_Os01g51450	Chr1	-	29580715	29583174	LOC_Os01g51460	Chr1	+	29583876	29584603
LOC_Os01g51470	Chr1	-	29585902	29586405	LOC_Os01g51480	Chr1	+	29587120	29587624
LOC_Os01g51500	Chr1	-	29592715	29593347	LOC_Os01g51510	Chr1	+	29593727	29594326
LOC_Os01g51710	Chr1	-	29736288	29739449	LOC_Os01g51720	Chr1	+	29740123	29742527
LOC_Os01g52110	Chr1	-	29965064	29970767	LOC_Os01g52120	Chr1	+	29971301	29972035
LOC_Os01g52840	Chr1	-	30389668	30391804	LOC_Os01g52851	Chr1	+	30392739	30395472
LOC_Os01g53170	Chr1	-	30551624	30553990	LOC_Os01g53180	Chr1	+	30554345	30554710
LOC_Os01g53600	Chr1	-	30775102	30779273	LOC_Os01g53610	Chr1	+	30779393	30782727
LOC_Os01g54020	Chr1	-	31070166	31076279	LOC_Os01g54030	Chr1	+	31076571	31081377
LOC_Os01g54360	Chr1	-	31280852	31283212	LOC_Os01g54370	Chr1	+	31283686	31287268
LOC_Os01g54380	Chr1	-	31286182	31288094	LOC_Os01g54390	Chr1	+	31288170	31292798
LOC_Os01g54900	Chr1	-	31568908	31575611	LOC_Os01g54910	Chr1	+	31575708	31583605
LOC_Os01g55010	Chr1	-	31634046	31635118	LOC_Os01g55020	Chr1	+	31635565	31638430
LOC_Os01g55290	Chr1	-	31825966	31830182	LOC_Os01g55300	Chr1	+	31830297	31836984
LOC_Os01g55370	Chr1	-	31889711	31891433	LOC_Os01g55380	Chr1	+	31892182	31892615
LOC_Os01g55560	Chr1	-	32010477	32013420	LOC_Os01g55570	Chr1	+	32014398	32016278
LOC_Os01g55700	Chr1	-	32072449	32082488	LOC_Os01g55710	Chr1	+	32083016	32083693
LOC_Os01g55730	Chr1	-	32091564	32094141	LOC_Os01g55740	Chr1	+	32094403	32098715
LOC_Os01g55890	Chr1	-	32185406	32189756	LOC_Os01g55900	Chr1	+	32189931	32193462
LOC_Os01g55990	Chr1	-	32240137	32240724	LOC_Os01g56000	Chr1	+	32241235	32250788
LOC_Os01g56150	Chr1	-	32334652	32338090	LOC_Os01g56160	Chr1	+	32338330	32339088
LOC_Os01g56400	Chr1	-	32513693	32517028	LOC_Os01g56410	Chr1	+	32517707	32522007
LOC_Os01g56860	Chr1	-	32838523	32842473	LOC_Os01g56870	Chr1	+	32842662	32847884
LOC_Os01g57400	Chr1	-	33181340	33181729	LOC_Os01g57410	Chr1	+	33182589	33186170
LOC_Os01g57590	Chr1	-	33300827	33302662	LOC_Os01g57599	Chr1	+	33302679	33304543
LOC_Os01g57620	Chr1	-	33317039	33317912	LOC_Os01g57630	Chr1	+	33318035	33322910
LOC_Os01g58500	Chr1	-	33812756	33815127	LOC_Os01g58510	Chr1	+	33815405	33816598
LOC_Os01g58520	Chr1	-	33816618	33821133	LOC_Os01g58530	Chr1	+	33821306	33828897
LOC_Os01g58750	Chr1	-	33956754	33960102	LOC_Os01g58754	Chr1	+	33960314	33961061
LOC_Os01g58770	Chr1	-	33967897	33968265	LOC_Os01g58780	Chr1	+	33968738	33970811
LOC_Os01g58980	Chr1	-	34093678	34094148	LOC_Os01g58990	Chr1	+	34094609	34096144
LOC_Os01g59060	Chr1	-	34133777	34135646	LOC_Os01g59070	Chr1	+	34135802	34137584
LOC_Os01g59080	Chr1	-	34138326	34139709	LOC_Os01g59090	Chr1	+	34139768	34141215
LOC_Os01g59160	Chr1	-	34175921	34179798	LOC_Os01g59170	Chr1	+	34180683	34180994
LOC_Os01g59320	Chr1	-	34293077	34295574	LOC_Os01g59340	Chr1	+	34295651	34307049
LOC_Os01g59510	Chr1	-	34412853	34416988	LOC_Os01g59520	Chr1	+	34417077	34420330
LOC_Os01g59880	Chr1	-	34629359	34635205	LOC_Os01g59890	Chr1	+	34636151	34639624
LOC_Os01g60000	Chr1	-	34685701	34689745	LOC_Os01g60010	Chr1	+	34689869	34691517
LOC_Os01g60090	Chr1	-	34752628	34754652	LOC_Os01g60100	Chr1	+	34755342	34757653
LOC_Os01g60180	Chr1	-	34803492	34804046	LOC_Os01g60190	Chr1	+	34804284	34808095
LOC_Os01g61120	Chr1	-	35386694	35391613	LOC_Os01g61130	Chr1	+	35392560	35393849
LOC_Os01g61170	Chr1	-	35407930	35408598	LOC_Os01g61180	Chr1	+	35409290	35411747
LOC_Os01g61370	Chr1	-	35496868	35498571	LOC_Os01g61380	Chr1	+	35499017	35501765
LOC_Os01g61400	Chr1	-	35505448	35508543	LOC_Os01g61410	Chr1	+	35508867	35513112
LOC_Os01g61720	Chr1	-	35709498	35713662	LOC_Os01g61730	Chr1	+	35714601	35714990
LOC_Os01g61990	Chr1	-	35884769	35889014	LOC_Os01g62000	Chr1	+	35889803	35891365
LOC_Os01g62960	Chr1	-	36478049	36478670	LOC_Os01g62970	Chr1	+	36479579	36484051
LOC_Os01g63650	Chr1	-	36914260	36916988	LOC_Os01g63660	Chr1	+	36917926	36920914
LOC_Os01g63780	Chr1	-	37005746	37011356	LOC_Os01g63790	Chr1	+	37011897	37013536
LOC_Os01g64190	Chr1	-	37278991	37280491	LOC_Os01g64200	Chr1	+	37281171	37285329
LOC_Os01g64262	Chr1	-	37310829	37314736	LOC_Os01g64270	Chr1	+	37315291	37316689
LOC_Os01g64330	Chr1	-	37349392	37352086	LOC_Os01g64340	Chr1	+	37352263	37352667
LOC_Os01g64920	Chr1	-	37686056	37689486	LOC_Os01g64930	Chr1	+	37690300	37693389
LOC_Os01g64949	Chr1	-	37695077	37696485	LOC_Os01g64960	Chr1	+	37696778	37699752
LOC_Os01g65692	Chr1	-	38147021	38148019	LOC_Os01g65700	Chr1	+	38148684	38149663
LOC_Os01g65902	Chr1	-	38271601	38272684	LOC_Os01g65904	Chr1	+	38273297	38274818
LOC_Os01g66030	Chr1	-	38320785	38324074	LOC_Os01g66040	Chr1	+	38324530	38325583
LOC_Os01g66230	Chr1	-	38469633	38475218	LOC_Os01g66240	Chr1	+	38475617	38480790
LOC_Os01g66379	Chr1	-	38545579	38558381	LOC_Os01g66400	Chr1	+	38559137	38559669
LOC_Os01g66730	Chr1	-	38755058	38759513	LOC_Os01g66740	Chr1	+	38759757	38762947
LOC_Os01g67000	Chr1	-	38910992	38915492	LOC_Os01g67010	Chr1	+	38916092	38918071
LOC_Os01g67190	Chr1	-	38994469	38997523	LOC_Os01g67200	Chr1	+	38998277	39000000
LOC_Os01g67510	Chr1	-	39238786	39243986	LOC_Os01g67520	Chr1	+	39244417	39247231
LOC_Os01g67720	Chr1	-	39357455	39362884	LOC_Os01g67730	Chr1	+	39363241	39365639
LOC_Os01g67800	Chr1	-	39403151	39407485	LOC_Os01g67810	Chr1	+	39408246	39410374
LOC_Os01g68160	Chr1	-	39616197	39633854	LOC_Os01g68179	Chr1	+	39634679	39635421
LOC_Os01g68390	Chr1	-	39737106	39741764	LOC_Os01g68400	Chr1	+	39742370	39742981
LOC_Os01g69240	Chr1	-	40238685	40240454	LOC_Os01g69250	Chr1	+	40240807	40244736
LOC_Os01g70590	Chr1	-	40875375	40876289	LOC_Os01g70600	Chr1	+	40877137	40881181
LOC_Os01g71930	Chr1	-	41677883	41681805	LOC_Os01g71940	Chr1	+	41681917	41684377
LOC_Os01g72205	Chr1	-	41867501	41869645	LOC_Os01g72210	Chr1	+	41869930	41874556
LOC_Os01g72540	Chr1	-	42078682	42079137	LOC_Os01g72550	Chr1	+	42080116	42080556
LOC_Os01g72870	Chr1	-	42265021	42268525	LOC_Os01g72880	Chr1	+	42268880	42274913
LOC_Os01g72900	Chr1	-	42281272	42281973	LOC_Os01g72910	Chr1	+	42282832	42283632
LOC_Os01g72940	Chr1	-	42303454	42311177	LOC_Os01g72950	Chr1	+	42312149	42313577
LOC_Os01g73080	Chr1	-	42393402	42401215	LOC_Os01g73090	Chr1	+	42401748	42402302
LOC_Os01g73230	Chr1	-	42447904	42450923	LOC_Os01g73234	Chr1	+	42451116	42454309
LOC_Os01g73540	Chr1	-	42613763	42614641	LOC_Os01g73550	Chr1	+	42614788	42618386
LOC_Os01g73560	Chr1	-	42618474	42621727	LOC_Os01g73570	Chr1	+	42621831	42624751
LOC_Os01g74070	Chr1	-	42893220	42895982	LOC_Os01g74080	Chr1	+	42896763	42899923
LOC_Os01g74170	Chr1	-	42967050	42970144	LOC_Os01g74180	Chr1	+	42970340	42976918
LOC_Os01g74350	Chr1	-	43072748	43076541	LOC_Os01g74360	Chr1	+	43077349	43077654
LOC_Os10g02180	Chr10	-	749402	751704	LOC_Os10g02190	Chr10	+	752053	752583
LOC_Os10g02300	Chr10	-	824623	826309	LOC_Os10g02314	Chr10	+	827104	831115
LOC_Os10g02530	Chr10	-	959364	959957	LOC_Os10g02544	Chr10	+	960315	965515
LOC_Os10g02690	Chr10	-	1054829	1056630	LOC_Os10g02700	Chr10	+	1057468	1059645
LOC_Os10g03700	Chr10	-	1660771	1671354	LOC_Os10g03710	Chr10	+	1672287	1675190
LOC_Os10g03760	Chr10	-	1700332	1702957	LOC_Os10g03770	Chr10	+	1703939	1704759
LOC_Os10g03850	Chr10	-	1743576	1752161	LOC_Os10g03855	Chr10	+	1752360	1752833
LOC_Os10g06370	Chr10	-	3278575	3279816	LOC_Os10g06380	Chr10	+	3280153	3283221
LOC_Os10g06500	Chr10	-	3340553	3340999	LOC_Os10g06510	Chr10	+	3341675	3342934
LOC_Os10g06770	Chr10	-	3525791	3526760	LOC_Os10g06780	Chr10	+	3527148	3528119
LOC_Os10g07090	Chr10	-	3732408	3734652	LOC_Os10g07100	Chr10	+	3735641	3736036
LOC_Os10g07114	Chr10	-	3740880	3743910	LOC_Os10g07120	Chr10	+	3744206	3744526
LOC_Os10g07538	Chr10	-	4034675	4038082	LOC_Os10g07542	Chr10	+	4038857	4041996
LOC_Os10g07624	Chr10	-	4235510	4236376	LOC_Os10g07626	Chr10	+	4237190	4237630
LOC_Os10g08050	Chr10	-	4367450	4367910	LOC_Os10g08060	Chr10	+	4368779	4370858
LOC_Os10g08090	Chr10	-	4379026	4381604	LOC_Os10g08100	Chr10	+	4382430	4384334
LOC_Os10g08130	Chr10	-	4393039	4395889	LOC_Os10g08140	Chr10	+	4396496	4397398
LOC_Os10g08200	Chr10	-	4435414	4437025	LOC_Os10g08210	Chr10	+	4437897	4439219
LOC_Os10g08630	Chr10	-	4683129	4685289	LOC_Os10g08640	Chr10	+	4685660	4686462
LOC_Os10g08690	Chr10	-	4714678	4714923	LOC_Os10g08696	Chr10	+	4715666	4717684
LOC_Os10g08730	Chr10	-	4735770	4737195	LOC_Os10g08740	Chr10	+	4738152	4741893
LOC_Os10g09150	Chr10	-	4945750	4946413	LOC_Os10g09160	Chr10	+	4946936	4948405
LOC_Os10g09370	Chr10	-	5058264	5059937	LOC_Os10g09380	Chr10	+	5060489	5063111
LOC_Os10g09900	Chr10	-	5361929	5365206	LOC_Os10g09910	Chr10	+	5365421	5366242
LOC_Os10g10149	Chr10	-	5568824	5569924	LOC_Os10g10160	Chr10	+	5570890	5574176
LOC_Os10g10260	Chr10	-	5644818	5645705	LOC_Os10g10270	Chr10	+	5646088	5646873
LOC_Os10g10798	Chr10	-	5975771	5978330	LOC_Os10g10810	Chr10	+	5979320	5985430
LOC_Os10g10950	Chr10	-	6054486	6058936	LOC_Os10g10929	Chr10	+	6059878	6060171
LOC_Os10g11330	Chr10	-	6284702	6286882	LOC_Os10g11340	Chr10	+	6287535	6291740
LOC_Os10g11590	Chr10	-	6408919	6411931	LOC_Os10g11600	Chr10	+	6412815	6413216
LOC_Os10g13505	Chr10	-	7301658	7304913	LOC_Os10g13510	Chr10	+	7305388	7309522
LOC_Os10g14210	Chr10	-	7705368	7705966	LOC_Os10g14220	Chr10	+	7706842	7707139
LOC_Os10g15170	Chr10	-	8066109	8069508	LOC_Os10g15164	Chr10	+	8070371	8074813
LOC_Os10g15190	Chr10	-	8060079	8061105	LOC_Os10g15180	Chr10	+	8061992	8064862
LOC_Os10g16430	Chr10	-	8192282	8193237	LOC_Os10g16440	Chr10	+	8193773	8201072
LOC_Os10g16920	Chr10	-	8459563	8461728	LOC_Os10g16930	Chr10	+	8462628	8464599
LOC_Os10g17785	Chr10	-	9000199	9000426	LOC_Os10g17790	Chr10	+	9000703	9002773
LOC_Os10g18010	Chr10	-	9138200	9139024	LOC_Os10g18026	Chr10	+	9139344	9143191
LOC_Os10g18060	Chr10	-	9152361	9157774	LOC_Os10g18070	Chr10	+	9158360	9164822
LOC_Os10g18420	Chr10	-	9363103	9366905	LOC_Os10g18430	Chr10	+	9367214	9368185
LOC_Os10g19318	Chr10	-	9845501	9845791	LOC_Os10g19322	Chr10	+	9846668	9849972
LOC_Os10g20890	Chr10	-	10587282	10587964	LOC_Os10g20900	Chr10	+	10588497	10589507
LOC_Os10g20940	Chr10	-	10602091	10603626	LOC_Os10g20950	Chr10	+	10604479	10604787
LOC_Os10g21060	Chr10	-	10664730	10666218	LOC_Os10g21070	Chr10	+	10666916	10675967
LOC_Os10g21130	Chr10	-	10748893	10751985	LOC_Os10g21140	Chr10	+	10752927	10753686
LOC_Os10g21266	Chr10	-	10858911	10860407	LOC_Os10g21268	Chr10	+	10861158	10862712
LOC_Os10g21300	Chr10	-	10874745	10875395	LOC_Os10g21310	Chr10	+	10875907	10877568
LOC_Os10g21352	Chr10	-	10887700	10888137	LOC_Os10g21356	Chr10	+	10888381	10888794
LOC_Os10g21380	Chr10	-	10942919	10944984	LOC_Os10g21390	Chr10	+	10945323	10947027
LOC_Os10g21590	Chr10	-	11053036	11057745	LOC_Os10g21600	Chr10	+	11058566	11059918
LOC_Os10g22030	Chr10	-	11377140	11382743	LOC_Os10g22039	Chr10	+	11383074	11388353
LOC_Os10g22164	Chr10	-	11450161	11459323	LOC_Os10g22170	Chr10	+	11460289	11464253
LOC_Os10g22660	Chr10	-	11779138	11779605	LOC_Os10g22670	Chr10	+	11779960	11780669
LOC_Os10g23130	Chr10	-	12078273	12080274	LOC_Os10g23140	Chr10	+	12080838	12081758
LOC_Os10g23190	Chr10	-	12101162	12107035	LOC_Os10g23204	Chr10	+	12107765	12113020
LOC_Os10g23970	Chr10	-	12287271	12288404	LOC_Os10g23980	Chr10	+	12289052	12290341
LOC_Os10g24020	Chr10	-	12307922	12311609	LOC_Os10g24030	Chr10	+	12312449	12312800
LOC_Os10g25590	Chr10	-	13263708	13265563	LOC_Os10g25600	Chr10	+	13265745	13269501
LOC_Os10g25990	Chr10	-	13462546	13463732	LOC_Os10g26000	Chr10	+	13464212	13464658
LOC_Os10g26130	Chr10	-	13537545	13542463	LOC_Os10g26140	Chr10	+	13543408	13552223
LOC_Os10g26260	Chr10	-	13594572	13597278	LOC_Os10g26270	Chr10	+	13597984	13599963
LOC_Os10g26440	Chr10	-	13764946	13765671	LOC_Os10g26450	Chr10	+	13766284	13766664
LOC_Os10g26650	Chr10	-	13913407	13919616	LOC_Os10g26660	Chr10	+	13919924	13925643
LOC_Os10g26700	Chr10	-	13939899	13941106	LOC_Os10g26710	Chr10	+	13942101	13942486
LOC_Os10g26840	Chr10	-	14092157	14094337	LOC_Os10g26850	Chr10	+	14095111	14096551
LOC_Os10g27020	Chr10	-	14240139	14241282	LOC_Os10g27030	Chr10	+	14241989	14244875
LOC_Os10g27180	Chr10	-	14326673	14330476	LOC_Os10g27190	Chr10	+	14330689	14331558
LOC_Os10g27370	Chr10	-	14441261	14442890	LOC_Os10g27380	Chr10	+	14443785	14445504
LOC_Os10g27460	Chr10	-	14486073	14486627	LOC_Os10g27470	Chr10	+	14487133	14493136
LOC_Os10g28510	Chr10	-	14831464	14839351	LOC_Os10g28520	Chr10	+	14839965	14842207
LOC_Os10g29110	Chr10	-	15169211	15170899	LOC_Os10g29120	Chr10	+	15171570	15173056
LOC_Os10g29300	Chr10	-	15243410	15244477	LOC_Os10g29310	Chr10	+	15245005	15246475
LOC_Os10g29410	Chr10	-	15279959	15281164	LOC_Os10g29420	Chr10	+	15281707	15287277
LOC_Os10g29680	Chr10	-	15436598	15437735	LOC_Os10g29690	Chr10	+	15438633	15439109
LOC_Os10g30290	Chr10	-	15734082	15736908	LOC_Os10g30300	Chr10	+	15737581	15740779
LOC_Os10g30480	Chr10	-	15858182	15859274	LOC_Os10g30490	Chr10	+	15859880	15860335
LOC_Os10g30630	Chr10	-	15944896	15945288	LOC_Os10g30640	Chr10	+	15946256	15950087
LOC_Os10g32080	Chr10	-	16851912	16853554	LOC_Os10g32090	Chr10	+	16854121	16854699
LOC_Os10g32680	Chr10	-	17112003	17115452	LOC_Os10g32690	Chr10	+	17116302	17121045
LOC_Os10g32820	Chr10	-	17184530	17185759	LOC_Os10g32830	Chr10	+	17186606	17189893
LOC_Os10g33390	Chr10	-	17572163	17573761	LOC_Os10g33380	Chr10	+	17574391	17575949
LOC_Os10g34320	Chr10	-	18301438	18304771	LOC_Os10g34330	Chr10	+	18304998	18306626
LOC_Os10g34810	Chr10	-	18588276	18590981	LOC_Os10g34820	Chr10	+	18591171	18595632
LOC_Os10g34990	Chr10	-	18666506	18666979	LOC_Os10g35000	Chr10	+	18667175	18669332
LOC_Os10g35160	Chr10	-	18769621	18773188	LOC_Os10g35170	Chr10	+	18773359	18777132
LOC_Os10g35510	Chr10	-	18997725	18998048	LOC_Os10g35520	Chr10	+	18998799	19001037
LOC_Os10g36250	Chr10	-	19374119	19379513	LOC_Os10g36260	Chr10	+	19379766	19382033
LOC_Os10g36490	Chr10	-	19516911	19525391	LOC_Os10g36480	Chr10	+	19525613	19528549
LOC_Os10g36520	Chr10	-	19539636	19540530	LOC_Os10g36530	Chr10	+	19541307	19549097
LOC_Os10g36750	Chr10	-	19676047	19676733	LOC_Os10g36760	Chr10	+	19677166	19682493
LOC_Os10g36972	Chr10	-	19809157	19809585	LOC_Os10g36980	Chr10	+	19810180	19812075
LOC_Os10g37100	Chr10	-	19856623	19858161	LOC_Os10g37110	Chr10	+	19858612	19860691
LOC_Os10g37420	Chr10	-	20028682	20031250	LOC_Os10g37430	Chr10	+	20031594	20037201
LOC_Os10g37590	Chr10	-	20113304	20114374	LOC_Os10g37600	Chr10	+	20114942	20116804
LOC_Os10g37604	Chr10	-	20124520	20125632	LOC_Os10g37610	Chr10	+	20126391	20129150
LOC_Os10g37990	Chr10	-	20352199	20354692	LOC_Os10g38000	Chr10	+	20355076	20355657
LOC_Os10g38120	Chr10	-	20426804	20430567	LOC_Os10g38130	Chr10	+	20431214	20431722
LOC_Os10g38770	Chr10	-	20644404	20644884	LOC_Os10g38780	Chr10	+	20645752	20646973
LOC_Os10g39080	Chr10	-	20827649	20832682	LOC_Os10g39084	Chr10	+	20833529	20833860
LOC_Os10g39200	Chr10	-	20929616	20934597	LOC_Os10g39210	Chr10	+	20935118	20935789
LOC_Os10g39720	Chr10	-	21227454	21228171	LOC_Os10g39730	Chr10	+	21228774	21229772
LOC_Os10g39790	Chr10	-	21298411	21301728	LOC_Os10g39800	Chr10	+	21302009	21305661
LOC_Os10g39820	Chr10	-	21311579	21315431	LOC_Os10g39830	Chr10	+	21316350	21319353
LOC_Os10g39850	Chr10	-	21322788	21327370	LOC_Os10g39860	Chr10	+	21327674	21330652
LOC_Os10g40060	Chr10	-	21454034	21459779	LOC_Os10g40070	Chr10	+	21460023	21460655
LOC_Os10g40610	Chr10	-	21774210	21776532	LOC_Os10g40612	Chr10	+	21777500	21778579
LOC_Os10g40820	Chr10	-	21949693	21952555	LOC_Os10g40824	Chr10	+	21953518	21955536
LOC_Os10g40934	Chr10	-	21988522	21993690	LOC_Os10g40950	Chr10	+	21994145	21995166
LOC_Os10g41110	Chr10	-	22079765	22083319	LOC_Os10g41120	Chr10	+	22083675	22087133
LOC_Os10g41180	Chr10	-	22121786	22123969	LOC_Os10g41190	Chr10	+	22124277	22127825
LOC_Os10g41610	Chr10	-	22403324	22406920	LOC_Os10g41620	Chr10	+	22407442	22414855
LOC_Os10g41760	Chr10	-	22473500	22477206	LOC_Os10g41770	Chr10	+	22478158	22483824
LOC_Os10g41820	Chr10	-	22503433	22510131	LOC_Os10g41829	Chr10	+	22511022	22513298
LOC_Os10g41900	Chr10	-	22544858	22548749	LOC_Os10g41910	Chr10	+	22549153	22550202
LOC_Os10g41920	Chr10	-	22552367	22555040	LOC_Os10g41930	Chr10	+	22555774	22558016
LOC_Os10g42080	Chr10	-	22634984	22635802	LOC_Os10g42090	Chr10	+	22636085	22640106
LOC_Os10g42160	Chr10	-	22677226	22679158	LOC_Os10g42170	Chr10	+	22680086	22682202
LOC_Os10g42800	Chr10	-	23083220	23086585	LOC_Os10g42810	Chr10	+	23087285	23087505
LOC_Os10g42860	Chr10	-	23111980	23113864	LOC_Os10g42870	Chr10	+	23114698	23117754
LOC_Os10g43030	Chr10	-	23185158	23185802	LOC_Os10g43040	Chr10	+	23186413	23189553
LOC_Os11g01220	Chr11	-	129995	134454	LOC_Os11g01230	Chr11	+	134791	135081
LOC_Os11g01250	Chr11	-	139893	140318	LOC_Os11g01260	Chr11	+	141220	142664
LOC_Os11g01510	Chr11	-	295653	301609	LOC_Os11g01520	Chr11	+	302443	302802
LOC_Os11g01530	Chr11	-	304967	307931	LOC_Os11g01540	Chr11	+	308802	311031
LOC_Os11g01690	Chr11	-	376047	377539	LOC_Os11g01700	Chr11	+	378350	382270
LOC_Os11g01800	Chr11	-	427037	427738	LOC_Os11g01810	Chr11	+	428373	432588
LOC_Os11g01850	Chr11	-	451634	453871	LOC_Os11g01860	Chr11	+	454614	457051
LOC_Os11g01880	Chr11	-	481057	484727	LOC_Os11g01890	Chr11	+	484795	487698
LOC_Os11g01900	Chr11	-	488824	489890	LOC_Os11g01910	Chr11	+	490194	490936
LOC_Os11g02250	Chr11	-	641561	641998	LOC_Os11g02260	Chr11	+	642577	642981
LOC_Os11g02280	Chr11	-	649828	650313	LOC_Os11g02290	Chr11	+	651185	652057
LOC_Os11g02320	Chr11	-	663975	671701	LOC_Os11g02310	Chr11	+	671757	675572
LOC_Os11g02340	Chr11	-	682450	684174	LOC_Os11g02350	Chr11	+	684611	685626
LOC_Os11g02650	Chr11	-	850434	851266	LOC_Os11g02660	Chr11	+	851565	855101
LOC_Os11g02700	Chr11	-	871807	875512	LOC_Os11g02710	Chr11	+	876096	879246
LOC_Os11g02840	Chr11	-	959796	961058	LOC_Os11g02850	Chr11	+	961664	962843
LOC_Os11g02990	Chr11	-	1041772	1043494	LOC_Os11g03000	Chr11	+	1043803	1045019
LOC_Os11g03380	Chr11	-	1274454	1279091	LOC_Os11g03390	Chr11	+	1280033	1281762
LOC_Os11g03520	Chr11	-	1359188	1360544	LOC_Os11g03530	Chr11	+	1360723	1364127
LOC_Os11g03580	Chr11	-	1390585	1391733	LOC_Os11g03590	Chr11	+	1392723	1394979
LOC_Os11g03610	Chr11	-	1402003	1405136	LOC_Os11g03620	Chr11	+	1405320	1407201
LOC_Os11g03710	Chr11	-	1442724	1444669	LOC_Os11g03720	Chr11	+	1445411	1448908
LOC_Os11g03990	Chr11	-	1610886	1615245	LOC_Os11g04000	Chr11	+	1615763	1616952
LOC_Os11g04280	Chr11	-	1752234	1752890	LOC_Os11g04270	Chr11	+	1753626	1755452
LOC_Os11g04274	Chr11	-	1771805	1773631	LOC_Os11g04281	Chr11	+	1774367	1775023
LOC_Os11g04320	Chr11	-	1798780	1800336	LOC_Os11g04330	Chr11	+	1801184	1802662
LOC_Os11g04570	Chr11	-	1933914	1939818	LOC_Os11g04580	Chr11	+	1940369	1941190
LOC_Os11g04740	Chr11	-	2019766	2024238	LOC_Os11g04750	Chr11	+	2024431	2025650
LOC_Os11g04760	Chr11	-	2027808	2029115	LOC_Os11g04770	Chr11	+	2029881	2030321
LOC_Os11g04870	Chr11	-	2073062	2073823	LOC_Os11g04880	Chr11	+	2074552	2077188
LOC_Os11g04954	Chr11	-	2120107	2124411	LOC_Os11g04960	Chr11	+	2124798	2126649
LOC_Os11g05960	Chr11	-	2809657	2809983	LOC_Os11g05970	Chr11	+	2810922	2812403
LOC_Os11g06000	Chr11	-	2830521	2830990	LOC_Os11g06010	Chr11	+	2831601	2837707
LOC_Os11g06080	Chr11	-	2899318	2900701	LOC_Os11g06090	Chr11	+	2901584	2902156
LOC_Os11g06330	Chr11	-	3035580	3037128	LOC_Os11g06340	Chr11	+	3037873	3039854
LOC_Os11g06370	Chr11	-	3063521	3066036	LOC_Os11g06380	Chr11	+	3066822	3071755
LOC_Os11g06590	Chr11	-	3183394	3184169	LOC_Os11g06595	Chr11	+	3184544	3185112
LOC_Os11g07150	Chr11	-	3563597	3565365	LOC_Os11g07160	Chr11	+	3565702	3568839
LOC_Os11g07470	Chr11	-	3782070	3789145	LOC_Os11g07480	Chr11	+	3789341	3793813
LOC_Os11g07500	Chr11	-	3801464	3808587	LOC_Os11g07510	Chr11	+	3808917	3816701
LOC_Os11g07650	Chr11	-	3907595	3912502	LOC_Os11g07660	Chr11	+	3913265	3913734
LOC_Os11g08230	Chr11	-	4319196	4325545	LOC_Os11g08240	Chr11	+	4326038	4326364
LOC_Os11g08350	Chr11	-	4408579	4409130	LOC_Os11g08360	Chr11	+	4409602	4410033
LOC_Os11g08420	Chr11	-	4438054	4440111	LOC_Os11g08430	Chr11	+	4440801	4441352
LOC_Os11g08470	Chr11	-	4476621	4480654	LOC_Os11g08480	Chr11	+	4481449	4482675
LOC_Os11g08720	Chr11	-	4646346	4647404	LOC_Os11g08729	Chr11	+	4648350	4649507
LOC_Os11g08889	Chr11	-	4709505	4710662	LOC_Os11g08900	Chr11	+	4711608	4712666
LOC_Os11g08970	Chr11	-	4760804	4761136	LOC_Os11g08980	Chr11	+	4762022	4771082
LOC_Os11g09050	Chr11	-	4810271	4812233	LOC_Os11g09060	Chr11	+	4813046	4814007
LOC_Os11g09070	Chr11	-	4818175	4821584	LOC_Os11g09080	Chr11	+	4821962	4822331
LOC_Os11g09680	Chr11	-	5168780	5171223	LOC_Os11g09684	Chr11	+	5171483	5172282
LOC_Os11g10640	Chr11	-	5835229	5841560	LOC_Os11g10650	Chr11	+	5841968	5842798
LOC_Os11g11330	Chr11	-	6285765	6287989	LOC_Os11g11340	Chr11	+	6288905	6295161
LOC_Os11g11360	Chr11	-	6306848	6307675	LOC_Os11g11370	Chr11	+	6308501	6310797
LOC_Os11g12250	Chr11	-	6842878	6844651	LOC_Os11g12260	Chr11	+	6845297	6848371
LOC_Os11g12310	Chr11	-	6873960	6875528	LOC_Os11g12320	Chr11	+	6875946	6877418
LOC_Os11g13900	Chr11	-	7678686	7679890	LOC_Os11g13910	Chr11	+	7680406	7682296
LOC_Os11g14430	Chr11	-	8100735	8105413	LOC_Os11g14440	Chr11	+	8105859	8107339
LOC_Os11g14990	Chr11	-	8443216	8446079	LOC_Os11g15000	Chr11	+	8446424	8447410
LOC_Os11g15460	Chr11	-	8762612	8763980	LOC_Os11g15470	Chr11	+	8764906	8765343
LOC_Os11g15550	Chr11	-	8809507	8810043	LOC_Os11g15560	Chr11	+	8810728	8817471
LOC_Os11g16840	Chr11	-	9349130	9352047	LOC_Os11g16850	Chr11	+	9353037	9354846
LOC_Os11g16920	Chr11	-	9385509	9388485	LOC_Os11g16924	Chr11	+	9389169	9393369
LOC_Os11g17280	Chr11	-	9621240	9626529	LOC_Os11g17290	Chr11	+	9627204	9633766
LOC_Os11g18800	Chr11	-	10670289	10671341	LOC_Os11g18810	Chr11	+	10672016	10678746
LOC_Os11g18880	Chr11	-	10738296	10747538	LOC_Os11g18890	Chr11	+	10747828	10749916
LOC_Os11g19454	Chr11	-	11199720	11201501	LOC_Os11g19460	Chr11	+	11202372	11207388
LOC_Os11g19764	Chr11	-	11386194	11391305	LOC_Os11g19770	Chr11	+	11391811	11392598
LOC_Os11g20040	Chr11	-	11538278	11540905	LOC_Os11g20050	Chr11	+	11541331	11541799
LOC_Os11g20570	Chr11	-	11928083	11931177	LOC_Os11g20580	Chr11	+	11931778	11933234
LOC_Os11g21850	Chr11	-	12546934	12552338	LOC_Os11g21860	Chr11	+	12552907	12554611
LOC_Os11g22260	Chr11	-	12770220	12770960	LOC_Os11g22270	Chr11	+	12771473	12772826
LOC_Os11g22280	Chr11	-	12774265	12775227	LOC_Os11g22290	Chr11	+	12775857	12777218
LOC_Os11g23890	Chr11	-	13532403	13538669	LOC_Os11g23900	Chr11	+	13539308	13540069
LOC_Os11g25500	Chr11	-	14522645	14524762	LOC_Os11g25510	Chr11	+	14525685	14527210
LOC_Os11g25600	Chr11	-	14603780	14604610	LOC_Os11g25610	Chr11	+	14605584	14607290
LOC_Os11g25620	Chr11	-	14610693	14611284	LOC_Os11g25630	Chr11	+	14612130	14613700
LOC_Os11g26060	Chr11	-	14905692	14907256	LOC_Os11g26070	Chr11	+	14908247	14913314
LOC_Os11g26150	Chr11	-	14972992	14974832	LOC_Os11g26160	Chr11	+	14975211	14979907
LOC_Os11g27210	Chr11	-	15658868	15664991	LOC_Os11g27220	Chr11	+	15665717	15666896
LOC_Os11g27470	Chr11	-	15811864	15812600	LOC_Os11g27480	Chr11	+	15813023	15813961
LOC_Os11g27600	Chr11	-	15891093	15891662	LOC_Os11g27610	Chr11	+	15892189	15896931
LOC_Os11g29130	Chr11	-	16885468	16888373	LOC_Os11g29140	Chr11	+	16889171	16889936
LOC_Os11g29540	Chr11	-	17142977	17144215	LOC_Os11g29550	Chr11	+	17145168	17146923
LOC_Os11g30780	Chr11	-	17932898	17933654	LOC_Os11g30790	Chr11	+	17934492	17941021
LOC_Os11g30960	Chr11	-	18011285	18016379	LOC_Os11g30970	Chr11	+	18017357	18020722
LOC_Os11g31460	Chr11	-	18380175	18381364	LOC_Os11g31470	Chr11	+	18382019	18390451
LOC_Os11g31500	Chr11	-	18409735	18416541	LOC_Os11g31510	Chr11	+	18417045	18418274
LOC_Os11g31760	Chr11	-	18628655	18635481	LOC_Os11g31770	Chr11	+	18636436	18650886
LOC_Os11g32369	Chr11	-	19118531	19126775	LOC_Os11g32380	Chr11	+	19126918	19128138
LOC_Os11g32410	Chr11	-	19134085	19137450	LOC_Os11g32420	Chr11	+	19138223	19144222
LOC_Os11g33170	Chr11	-	19628788	19629465	LOC_Os11g33180	Chr11	+	19629664	19631531
LOC_Os11g33230	Chr11	-	19647561	19648344	LOC_Os11g33240	Chr11	+	19649309	19655980
LOC_Os11g34340	Chr11	-	20128079	20128468	LOC_Os11g34350	Chr11	+	20128987	20134345
LOC_Os11g34370	Chr11	-	20144591	20147936	LOC_Os11g34380	Chr11	+	20148368	20149117
LOC_Os11g34400	Chr11	-	20157190	20157516	LOC_Os11g34410	Chr11	+	20158507	20164146
LOC_Os11g34910	Chr11	-	20455331	20460320	LOC_Os11g34920	Chr11	+	20461110	20464673
LOC_Os11g35100	Chr11	-	20579649	20581318	LOC_Os11g35110	Chr11	+	20582078	20584142
LOC_Os11g35200	Chr11	-	20637623	20642585	LOC_Os11g35210	Chr11	+	20643384	20647630
LOC_Os11g35650	Chr11	-	20898113	20901345	LOC_Os11g35660	Chr11	+	20902236	20905517
LOC_Os11g35740	Chr11	-	20979819	20984348	LOC_Os11g35750	Chr11	+	20984985	20988225
LOC_Os11g35920	Chr11	-	21092312	21102627	LOC_Os11g35930	Chr11	+	21102794	21104586
LOC_Os11g36350	Chr11	-	21418601	21419980	LOC_Os11g36360	Chr11	+	21420675	21425830
LOC_Os11g36430	Chr11	-	21480170	21485137	LOC_Os11g36440	Chr11	+	21485902	21490094
LOC_Os11g36810	Chr11	-	21728246	21729209	LOC_Os11g36820	Chr11	+	21729957	21730583
LOC_Os11g37490	Chr11	-	22134433	22135219	LOC_Os11g37500	Chr11	+	22136114	22136620
LOC_Os11g37530	Chr11	-	22156557	22158706	LOC_Os11g37540	Chr11	+	22159509	22173475
LOC_Os11g37944	Chr11	-	22500532	22501194	LOC_Os11g37950	Chr11	+	22502007	22503109
LOC_Os11g38250	Chr11	-	22658414	22660215	LOC_Os11g38260	Chr11	+	22660470	22662342
LOC_Os11g38320	Chr11	-	22694626	22696800	LOC_Os11g38330	Chr11	+	22697693	22704632
LOC_Os11g38520	Chr11	-	22823283	22827625	LOC_Os11g38530	Chr11	+	22828336	22831078
LOC_Os11g39310	Chr11	-	23403416	23407282	LOC_Os11g39320	Chr11	+	23408103	23413029
LOC_Os11g39350	Chr11	-	23421717	23426690	LOC_Os11g39360	Chr11	+	23427261	23429926
LOC_Os11g40140	Chr11	-	23938187	23942544	LOC_Os11g40150	Chr11	+	23942684	23946597
LOC_Os11g40810	Chr11	-	24421633	24424532	LOC_Os11g40820	Chr11	+	24425283	24431416
LOC_Os11g40900	Chr11	-	24485473	24486679	LOC_Os11g40910	Chr11	+	24487195	24489166
LOC_Os11g41450	Chr11	-	24868621	24870224	LOC_Os11g41460	Chr11	+	24871139	24873145
LOC_Os11g41510	Chr11	-	24898601	24899426	LOC_Os11g41520	Chr11	+	24899967	24903022
LOC_Os11g42140	Chr11	-	25375806	25381964	LOC_Os11g42150	Chr11	+	25382754	25385184
LOC_Os11g43230	Chr11	-	26077853	26081421	LOC_Os11g43240	Chr11	+	26081886	26082541
LOC_Os11g43610	Chr11	-	26310804	26312789	LOC_Os11g43620	Chr11	+	26313077	26315155
LOC_Os11g43860	Chr11	-	26488372	26492383	LOC_Os11g43870	Chr11	+	26493142	26495316
LOC_Os11g44200	Chr11	-	26696987	26698108	LOC_Os11g44210	Chr11	+	26699043	26705253
LOC_Os11g44330	Chr11	-	26790524	26793521	LOC_Os11g44340	Chr11	+	26794437	26802410
LOC_Os11g44390	Chr11	-	26844513	26851757	LOC_Os11g44400	Chr11	+	26852424	26862572
LOC_Os11g44670	Chr11	-	27011231	27014487	LOC_Os11g44680	Chr11	+	27015358	27021347
LOC_Os11g44780	Chr11	-	27101331	27104873	LOC_Os11g44790	Chr11	+	27105646	27108549
LOC_Os11g45040	Chr11	-	27258523	27260356	LOC_Os11g45050	Chr11	+	27261093	27264194
LOC_Os11g45080	Chr11	-	27279667	27281312	LOC_Os11g45090	Chr11	+	27282232	27285045
LOC_Os11g45600	Chr11	-	27596830	27597897	LOC_Os11g45610	Chr11	+	27598304	27603116
LOC_Os11g46040	Chr11	-	27864547	27870027	LOC_Os11g46050	Chr11	+	27870674	27871636
LOC_Os11g46090	Chr11	-	27902916	27906860	LOC_Os11g46100	Chr11	+	27907461	27909044
LOC_Os11g46260	Chr11	-	28016651	28019119	LOC_Os11g46270	Chr11	+	28019412	28021769
LOC_Os11g47750	Chr11	-	28802401	28803658	LOC_Os11g47760	Chr11	+	28804248	28808550
LOC_Os11g48030	Chr11	-	28957900	28961097	LOC_Os11g48040	Chr11	+	28961156	28965101
LOC_Os12g01220	Chr12	-	127749	133489	LOC_Os12g01230	Chr12	+	133647	136179
LOC_Os12g01530	Chr12	-	320214	323923	LOC_Os12g01540	Chr12	+	324731	328238
LOC_Os12g01574	Chr12	-	346323	350645	LOC_Os12g01580	Chr12	+	350766	355106
LOC_Os12g01600	Chr12	-	364239	365726	LOC_Os12g01610	Chr12	+	366357	366983
LOC_Os12g01780	Chr12	-	473751	477819	LOC_Os12g01790	Chr12	+	478528	482911
LOC_Os12g01900	Chr12	-	524051	530565	LOC_Os12g01910	Chr12	+	531180	535127
LOC_Os12g01940	Chr12	-	559262	562829	LOC_Os12g01950	Chr12	+	562988	565823
LOC_Os12g01970	Chr12	-	577960	579223	LOC_Os12g01980	Chr12	+	579828	580954
LOC_Os12g01990	Chr12	-	581870	583002	LOC_Os12g02000	Chr12	+	583887	585693
LOC_Os12g02090	Chr12	-	627213	627638	LOC_Os12g02094	Chr12	+	628305	630983
LOC_Os12g02210	Chr12	-	690489	691172	LOC_Os12g02220	Chr12	+	691573	691998
LOC_Os12g02260	Chr12	-	707530	715414	LOC_Os12g02270	Chr12	+	716285	717766
LOC_Os12g02570	Chr12	-	887161	890817	LOC_Os12g02589	Chr12	+	891782	898452
LOC_Os12g02950	Chr12	-	1093738	1096564	LOC_Os12g02960	Chr12	+	1097476	1098454
LOC_Os12g03020	Chr12	-	1129219	1130207	LOC_Os12g03030	Chr12	+	1130909	1133442
LOC_Os12g03060	Chr12	-	1151579	1155729	LOC_Os12g03070	Chr12	+	1156635	1158767
LOC_Os12g03090	Chr12	-	1169472	1170473	LOC_Os12g03094	Chr12	+	1170641	1172382
LOC_Os12g03390	Chr12	-	1315753	1317248	LOC_Os12g03400	Chr12	+	1317605	1319925
LOC_Os12g03520	Chr12	-	1395327	1396592	LOC_Os12g03530	Chr12	+	1397392	1404943
LOC_Os12g04080	Chr12	-	1713136	1714665	LOC_Os12g04090	Chr12	+	1715127	1715745
LOC_Os12g04520	Chr12	-	1922208	1926699	LOC_Os12g04530	Chr12	+	1926878	1928097
LOC_Os12g04550	Chr12	-	1932006	1934051	LOC_Os12g04570	Chr12	+	1934616	1936145
LOC_Os12g04670	Chr12	-	1978279	1983073	LOC_Os12g04680	Chr12	+	1983962	1984386
LOC_Os12g05480	Chr12	-	2508909	2509102	LOC_Os12g05490	Chr12	+	2509932	2515635
LOC_Os12g05655	Chr12	-	2600938	2602163	LOC_Os12g05660	Chr12	+	2602352	2607906
LOC_Os12g06600	Chr12	-	3198662	3200650	LOC_Os12g06610	Chr12	+	3201615	3207794
LOC_Os12g07790	Chr12	-	3936377	3938092	LOC_Os12g07800	Chr12	+	3938882	3943936
LOC_Os12g07850	Chr12	-	3973957	3976394	LOC_Os12g07860	Chr12	+	3977139	3977932
LOC_Os12g08210	Chr12	-	4191349	4193722	LOC_Os12g08220	Chr12	+	4193948	4198878
LOC_Os12g08240	Chr12	-	4203828	4206452	LOC_Os12g08250	Chr12	+	4207353	4207769
LOC_Os12g08480	Chr12	-	4303362	4303919	LOC_Os12g08490	Chr12	+	4304888	4308866
LOC_Os12g08660	Chr12	-	4394260	4396286	LOC_Os12g08670	Chr12	+	4397152	4400640
LOC_Os12g09280	Chr12	-	4860192	4863168	LOC_Os12g09290	Chr12	+	4863260	4875233
LOC_Os12g10200	Chr12	-	5391917	5394919	LOC_Os12g10210	Chr12	+	5395903	5396322
LOC_Os12g10300	Chr12	-	5442643	5442890	LOC_Os12g10310	Chr12	+	5443289	5447799
LOC_Os12g10390	Chr12	-	5498841	5500724	LOC_Os12g10400	Chr12	+	5501252	5506143
LOC_Os12g10480	Chr12	-	5555903	5557175	LOC_Os12g10490	Chr12	+	5558137	5559793
LOC_Os12g10570	Chr12	-	5612066	5613340	LOC_Os12g10580	Chr12	+	5614140	5618055
LOC_Os12g10590	Chr12	-	5644897	5645645	LOC_Os12g10600	Chr12	+	5646223	5647612
LOC_Os12g10800	Chr12	-	5808123	5816196	LOC_Os12g10810	Chr12	+	5817169	5819154
LOC_Os12g11040	Chr12	-	5957946	5961246	LOC_Os12g11050	Chr12	+	5962114	5963884
LOC_Os12g11450	Chr12	-	6193088	6193582	LOC_Os12g11460	Chr12	+	6194165	6195487
LOC_Os12g11760	Chr12	-	6374637	6380367	LOC_Os12g11770	Chr12	+	6381024	6381350
LOC_Os12g12950	Chr12	-	7171810	7176578	LOC_Os12g12960	Chr12	+	7177076	7178381
LOC_Os12g14080	Chr12	-	7992897	7994722	LOC_Os12g14090	Chr12	+	7995399	7996722
LOC_Os12g14120	Chr12	-	8011827	8015581	LOC_Os12g14126	Chr12	+	8015779	8019944
LOC_Os12g14132	Chr12	-	8023520	8024741	LOC_Os12g14140	Chr12	+	8025152	8027413
LOC_Os12g14850	Chr12	-	8506702	8506950	LOC_Os12g14860	Chr12	+	8507859	8509896
LOC_Os12g14984	Chr12	-	8568192	8571895	LOC_Os12g15000	Chr12	+	8572227	8573179
LOC_Os12g15040	Chr12	-	8590294	8591526	LOC_Os12g15050	Chr12	+	8591970	8593508
LOC_Os12g15070	Chr12	-	8604158	8604865	LOC_Os12g15080	Chr12	+	8605811	8606704
LOC_Os12g15570	Chr12	-	8897611	8902304	LOC_Os12g15580	Chr12	+	8902729	8903556
LOC_Os12g16390	Chr12	-	9382998	9384611	LOC_Os12g16400	Chr12	+	9385469	9389184
LOC_Os12g16480	Chr12	-	9435934	9438197	LOC_Os12g16490	Chr12	+	9438799	9443959
LOC_Os12g18130	Chr12	-	10454432	10458548	LOC_Os12g18140	Chr12	+	10458960	10466192
LOC_Os12g19304	Chr12	-	11193846	11205134	LOC_Os12g19320	Chr12	+	11205640	11206020
LOC_Os12g19990	Chr12	-	11640608	11641538	LOC_Os12g20000	Chr12	+	11642106	11644993
LOC_Os12g22060	Chr12	-	12415241	12418014	LOC_Os12g22070	Chr12	+	12418753	12419498
LOC_Os12g22180	Chr12	-	12494877	12496115	LOC_Os12g22190	Chr12	+	12497036	12504116
LOC_Os12g22580	Chr12	-	12743691	12746459	LOC_Os12g22590	Chr12	+	12747364	12749814
LOC_Os12g23030	Chr12	-	13017446	13021475	LOC_Os12g23040	Chr12	+	13021927	13029735
LOC_Os12g23340	Chr12	-	13214663	13215088	LOC_Os12g23350	Chr12	+	13215277	13218309
LOC_Os12g24030	Chr12	-	13660662	13660946	LOC_Os12g24040	Chr12	+	13661628	13665792
LOC_Os12g24090	Chr12	-	13705072	13706157	LOC_Os12g24100	Chr12	+	13707128	13710974
LOC_Os12g24420	Chr12	-	13936541	13938215	LOC_Os12g24430	Chr12	+	13938795	13941761
LOC_Os12g24500	Chr12	-	13986406	13991082	LOC_Os12g24510	Chr12	+	13991594	13995223
LOC_Os12g24940	Chr12	-	14323802	14324251	LOC_Os12g24950	Chr12	+	14324907	14327611
LOC_Os12g25494	Chr12	-	14754305	14757989	LOC_Os12g25500	Chr12	+	14758101	14761519
LOC_Os12g25530	Chr12	-	14779926	14783008	LOC_Os12g25540	Chr12	+	14783214	14783735
LOC_Os12g26420	Chr12	-	15440360	15444799	LOC_Os12g26430	Chr12	+	15445520	15447829
LOC_Os12g26510	Chr12	-	15498809	15499785	LOC_Os12g26520	Chr12	+	15500650	15504675
LOC_Os12g27080	Chr12	-	15856699	15857103	LOC_Os12g27090	Chr12	+	15857979	15866742
LOC_Os12g27400	Chr12	-	16129364	16132283	LOC_Os12g27410	Chr12	+	16132882	16138453
LOC_Os12g27910	Chr12	-	16454454	16456697	LOC_Os12g27920	Chr12	+	16457449	16458388
LOC_Os12g28350	Chr12	-	16769650	16770997	LOC_Os12g28360	Chr12	+	16771604	16777759
LOC_Os12g28450	Chr12	-	16812926	16813921	LOC_Os12g28460	Chr12	+	16814904	16816028
LOC_Os12g29660	Chr12	-	17684779	17694915	LOC_Os12g29670	Chr12	+	17695043	17698326
LOC_Os12g30360	Chr12	-	18225922	18232035	LOC_Os12g30370	Chr12	+	18232819	18233803
LOC_Os12g30444	Chr12	-	18271681	18272321	LOC_Os12g30450	Chr12	+	18272552	18273001
LOC_Os12g30550	Chr12	-	18351588	18353679	LOC_Os12g30555	Chr12	+	18353983	18355756
LOC_Os12g31190	Chr12	-	18776649	18782759	LOC_Os12g31200	Chr12	+	18783467	18787349
LOC_Os12g31790	Chr12	-	19126131	19129712	LOC_Os12g31800	Chr12	+	19129924	19133778
LOC_Os12g31820	Chr12	-	19147384	19150955	LOC_Os12g31830	Chr12	+	19151192	19156207
LOC_Os12g32280	Chr12	-	19488028	19492689	LOC_Os12g32284	Chr12	+	19493161	19494922
LOC_Os12g32760	Chr12	-	19788309	19791483	LOC_Os12g32770	Chr12	+	19792032	19794091
LOC_Os12g33194	Chr12	-	20080388	20083537	LOC_Os12g33210	Chr12	+	20084212	20088112
LOC_Os12g33270	Chr12	-	20125264	20128306	LOC_Os12g33280	Chr12	+	20128399	20139593
LOC_Os12g33320	Chr12	-	20149946	20158794	LOC_Os12g33330	Chr12	+	20159452	20165547
LOC_Os12g33480	Chr12	-	20232037	20232534	LOC_Os12g33490	Chr12	+	20232727	20234264
LOC_Os12g33670	Chr12	-	20326847	20329960	LOC_Os12g33680	Chr12	+	20330905	20332522
LOC_Os12g33760	Chr12	-	20369879	20370118	LOC_Os12g33770	Chr12	+	20371001	20372076
LOC_Os12g33928	Chr12	-	20460169	20460926	LOC_Os12g33946	Chr12	+	20461923	20463497
LOC_Os12g34040	Chr12	-	20546102	20547574	LOC_Os12g34045	Chr12	+	20548245	20548691
LOC_Os12g34330	Chr12	-	20806080	20813363	LOC_Os12g34340	Chr12	+	20814294	20816344
LOC_Os12g34390	Chr12	-	20847972	20849838	LOC_Os12g34400	Chr12	+	20850016	20851258
LOC_Os12g35010	Chr12	-	21308655	21314965	LOC_Os12g35020	Chr12	+	21315197	21320903
LOC_Os12g35070	Chr12	-	21337513	21338221	LOC_Os12g35080	Chr12	+	21339106	21339683
LOC_Os12g35270	Chr12	-	21429634	21431701	LOC_Os12g35280	Chr12	+	21432423	21438830
LOC_Os12g36020	Chr12	-	22046236	22047513	LOC_Os12g36030	Chr12	+	22047697	22054209
LOC_Os12g36370	Chr12	-	22268263	22269435	LOC_Os12g36380	Chr12	+	22270214	22273180
LOC_Os12g36570	Chr12	-	22389836	22392521	LOC_Os12g36580	Chr12	+	22393304	22397383
LOC_Os12g37340	Chr12	-	22928175	22934273	LOC_Os12g37350	Chr12	+	22934817	22936818
LOC_Os12g37380	Chr12	-	22948365	22951096	LOC_Os12g37390	Chr12	+	22951705	22953983
LOC_Os12g37610	Chr12	-	23096994	23099367	LOC_Os12g37620	Chr12	+	23100195	23101376
LOC_Os12g37720	Chr12	-	23156684	23164663	LOC_Os12g37730	Chr12	+	23164910	23165523
LOC_Os12g37990	Chr12	-	23348723	23349502	LOC_Os12g38000	Chr12	+	23349992	23351879
LOC_Os12g38640	Chr12	-	23735746	23736790	LOC_Os12g38650	Chr12	+	23737322	23739415
LOC_Os12g39340	Chr12	-	24204768	24208276	LOC_Os12g39350	Chr12	+	24208658	24209269
LOC_Os12g40230	Chr12	-	24902772	24905263	LOC_Os12g40240	Chr12	+	24905718	24907427
LOC_Os12g40390	Chr12	-	25004455	25007073	LOC_Os12g40400	Chr12	+	25007716	25008292
LOC_Os12g40550	Chr12	-	25086913	25091564	LOC_Os12g40560	Chr12	+	25091762	25098839
LOC_Os12g40750	Chr12	-	25233485	25234048	LOC_Os12g40760	Chr12	+	25234869	25235831
LOC_Os12g41300	Chr12	-	25612474	25614313	LOC_Os12g41310	Chr12	+	25614595	25615119
LOC_Os12g41550	Chr12	-	25726236	25726754	LOC_Os12g41560	Chr12	+	25727713	25729368
LOC_Os12g41840	Chr12	-	25916322	25917832	LOC_Os12g41850	Chr12	+	25918563	25920483
LOC_Os12g42044	Chr12	-	26081664	26086841	LOC_Os12g42060	Chr12	+	26087069	26090656
LOC_Os12g42550	Chr12	-	26425320	26430083	LOC_Os12g42560	Chr12	+	26430198	26432361
LOC_Os12g42650	Chr12	-	26506281	26507187	LOC_Os12g42660	Chr12	+	26507440	26513551
LOC_Os12g43290	Chr12	-	26869842	26872153	LOC_Os12g43300	Chr12	+	26872750	26878203
LOC_Os12g43500	Chr12	-	26983587	26984808	LOC_Os12g43510	Chr12	+	26985399	26986298
LOC_Os12g44330	Chr12	-	27480116	27486529	LOC_Os12g44340	Chr12	+	27487110	27491590
LOC_Os02g01020	Chr2	-	9239	13896	LOC_Os02g01030	Chr2	+	14061	18598
LOC_Os02g01470	Chr2	-	271926	273503	LOC_Os02g01480	Chr2	+	274428	277257
LOC_Os02g01830	Chr2	-	458596	459988	LOC_Os02g01840	Chr2	+	460866	464983
LOC_Os02g01940	Chr2	-	509377	517148	LOC_Os02g01950	Chr2	+	518032	522644
LOC_Os02g02100	Chr2	-	619851	622715	LOC_Os02g02110	Chr2	+	623174	628425
LOC_Os02g02350	Chr2	-	780642	785676	LOC_Os02g02360	Chr2	+	785941	789235
LOC_Os02g02510	Chr2	-	894656	895733	LOC_Os02g02520	Chr2	+	896074	900377
LOC_Os02g02610	Chr2	-	956628	960792	LOC_Os02g02620	Chr2	+	961509	965543
LOC_Os02g02630	Chr2	-	965931	966388	LOC_Os02g02640	Chr2	+	967172	974497
LOC_Os02g02740	Chr2	-	1036857	1039710	LOC_Os02g02750	Chr2	+	1040539	1046183
LOC_Os02g02960	Chr2	-	1158885	1161300	LOC_Os02g02970	Chr2	+	1162143	1165062
LOC_Os02g03140	Chr2	-	1249053	1249268	LOC_Os02g03150	Chr2	+	1250017	1250226
LOC_Os02g03340	Chr2	-	1347132	1351335	LOC_Os02g03350	Chr2	+	1352190	1358088
LOC_Os02g03810	Chr2	-	1601977	1603063	LOC_Os02g03820	Chr2	+	1603358	1607212
LOC_Os02g03850	Chr2	-	1631971	1636772	LOC_Os02g03860	Chr2	+	1637578	1641859
LOC_Os02g04060	Chr2	-	1766071	1767766	LOC_Os02g04070	Chr2	+	1768220	1772620
LOC_Os02g04260	Chr2	-	1878983	1882476	LOC_Os02g04270	Chr2	+	1882715	1888956
LOC_Os02g04420	Chr2	-	1946071	1949419	LOC_Os02g04430	Chr2	+	1949825	1953397
LOC_Os02g05140	Chr2	-	2459397	2460148	LOC_Os02g05150	Chr2	+	2461095	2464636
LOC_Os02g05360	Chr2	-	2575642	2577069	LOC_Os02g05365	Chr2	+	2577378	2578660
LOC_Os02g05430	Chr2	-	2611228	2614087	LOC_Os02g05440	Chr2	+	2614247	2619027
LOC_Os02g05580	Chr2	-	2708167	2711322	LOC_Os02g05590	Chr2	+	2712291	2712959
LOC_Os02g05800	Chr2	-	2863337	2864536	LOC_Os02g05810	Chr2	+	2865048	2869033
LOC_Os02g06000	Chr2	-	2992173	2994784	LOC_Os02g06010	Chr2	+	2995485	2999838
LOC_Os02g06080	Chr2	-	3034039	3036378	LOC_Os02g06090	Chr2	+	3037225	3040483
LOC_Os02g06230	Chr2	-	3114378	3118799	LOC_Os02g06240	Chr2	+	3119603	3120819
LOC_Os02g06480	Chr2	-	3227508	3233934	LOC_Os02g06490	Chr2	+	3234309	3237983
LOC_Os02g07670	Chr2	-	3992040	3995076	LOC_Os02g07680	Chr2	+	3995980	4006898
LOC_Os02g08210	Chr2	-	4346843	4350250	LOC_Os02g08220	Chr2	+	4350872	4352048
LOC_Os02g09130	Chr2	-	4681347	4689703	LOC_Os02g09140	Chr2	+	4690518	4693590
LOC_Os02g09460	Chr2	-	4855908	4859073	LOC_Os02g09470	Chr2	+	4859711	4862875
LOC_Os02g09600	Chr2	-	4938608	4942075	LOC_Os02g09610	Chr2	+	4942762	4944255
LOC_Os02g10070	Chr2	-	5242705	5249326	LOC_Os02g10080	Chr2	+	5250031	5253741
LOC_Os02g10160	Chr2	-	5324532	5328301	LOC_Os02g10170	Chr2	+	5329017	5330522
LOC_Os02g10450	Chr2	-	5490496	5491873	LOC_Os02g10460	Chr2	+	5492446	5493614
LOC_Os02g10680	Chr2	-	5622522	5622924	LOC_Os02g10690	Chr2	+	5623352	5627373
LOC_Os02g10920	Chr2	-	5798886	5806501	LOC_Os02g10930	Chr2	+	5806604	5806954
LOC_Os02g12120	Chr2	-	6299213	6310619	LOC_Os02g12130	Chr2	+	6311211	6313776
LOC_Os02g12610	Chr2	-	6587089	6588245	LOC_Os02g12620	Chr2	+	6588391	6590160
LOC_Os02g12860	Chr2	-	6788990	6789840	LOC_Os02g12870	Chr2	+	6790686	6795165
LOC_Os02g13030	Chr2	-	6905218	6905667	LOC_Os02g13040	Chr2	+	6906296	6907364
LOC_Os02g13390	Chr2	-	7141810	7143857	LOC_Os02g13400	Chr2	+	7144545	7150537
LOC_Os02g13530	Chr2	-	7258483	7260380	LOC_Os02g13540	Chr2	+	7260978	7261178
LOC_Os02g13690	Chr2	-	7346820	7347587	LOC_Os02g13700	Chr2	+	7348539	7349632
LOC_Os02g14855	Chr2	-	8261308	8262089	LOC_Os02g14860	Chr2	+	8262546	8265723
LOC_Os02g15360	Chr2	-	8597167	8601727	LOC_Os02g15370	Chr2	+	8602054	8602314
LOC_Os02g16200	Chr2	-	9207190	9210331	LOC_Os02g16210	Chr2	+	9210689	9214700
LOC_Os02g16220	Chr2	-	9215267	9222851	LOC_Os02g16230	Chr2	+	9223458	9223829
LOC_Os02g16240	Chr2	-	9233934	9238111	LOC_Os02g16250	Chr2	+	9238439	9239236
LOC_Os02g16640	Chr2	-	9506232	9509762	LOC_Os02g16650	Chr2	+	9510002	9514048
LOC_Os02g16680	Chr2	-	9535410	9538490	LOC_Os02g16690	Chr2	+	9539380	9542540
LOC_Os02g17060	Chr2	-	9757895	9762119	LOC_Os02g17070	Chr2	+	9763051	9763677
LOC_Os02g18612	Chr2	-	10853017	10853920	LOC_Os02g18614	Chr2	+	10854309	10854680
LOC_Os02g18612	Chr2	-	10853017	10853920	LOC_Os02g18620	Chr2	+	10854812	10855588
LOC_Os02g18760	Chr2	-	10934280	10938657	LOC_Os02g18770	Chr2	+	10939566	10941272
LOC_Os02g19730	Chr2	-	11546785	11548446	LOC_Os02g19740	Chr2	+	11548999	11549599
LOC_Os02g19790	Chr2	-	11577059	11577993	LOC_Os02g19804	Chr2	+	11578489	11583591
LOC_Os02g19850	Chr2	-	11663436	11668036	LOC_Os02g19860	Chr2	+	11668278	11673605
LOC_Os02g20150	Chr2	-	11875276	11876022	LOC_Os02g20160	Chr2	+	11876336	11879831
LOC_Os02g20320	Chr2	-	11968305	11968736	LOC_Os02g20330	Chr2	+	11969202	11976036
LOC_Os02g20870	Chr2	-	12339729	12348543	LOC_Os02g20880	Chr2	+	12348943	12349761
LOC_Os02g20934	Chr2	-	12378127	12382343	LOC_Os02g20940	Chr2	+	12382696	12384370
LOC_Os02g21070	Chr2	-	12492610	12493561	LOC_Os02g21080	Chr2	+	12494315	12495288
LOC_Os02g21120	Chr2	-	12543435	12544141	LOC_Os02g21130	Chr2	+	12545020	12548081
LOC_Os02g21280	Chr2	-	12630044	12633507	LOC_Os02g21290	Chr2	+	12634417	12635837
LOC_Os02g21620	Chr2	-	12839175	12846289	LOC_Os02g21630	Chr2	+	12846471	12851443
LOC_Os02g22080	Chr2	-	13133210	13137035	LOC_Os02g22084	Chr2	+	13137869	13141343
LOC_Os02g22390	Chr2	-	13374965	13379793	LOC_Os02g22400	Chr2	+	13380427	13381994
LOC_Os02g23900	Chr2	-	13853367	13854064	LOC_Os02g23910	Chr2	+	13854941	13855207
LOC_Os02g23990	Chr2	-	13909825	13911973	LOC_Os02g24000	Chr2	+	13912806	13914430
LOC_Os02g24280	Chr2	-	14081529	14086290	LOC_Os02g24290	Chr2	+	14086625	14088766
LOC_Os02g24570	Chr2	-	14236102	14239214	LOC_Os02g24574	Chr2	+	14240035	14240565
LOC_Os02g25310	Chr2	-	14761555	14763798	LOC_Os02g25320	Chr2	+	14764657	14764947
LOC_Os02g25590	Chr2	-	14962135	14963250	LOC_Os02g25600	Chr2	+	14964041	14965529
LOC_Os02g25790	Chr2	-	15110902	15116105	LOC_Os02g25800	Chr2	+	15116680	15119286
LOC_Os02g25870	Chr2	-	15155177	15160626	LOC_Os02g25880	Chr2	+	15161147	15166352
LOC_Os02g26170	Chr2	-	15368258	15368593	LOC_Os02g26180	Chr2	+	15369578	15372458
LOC_Os02g26270	Chr2	-	15425492	15428958	LOC_Os02g26280	Chr2	+	15429609	15435035
LOC_Os02g26570	Chr2	-	15609092	15611174	LOC_Os02g26580	Chr2	+	15612070	15612426
LOC_Os02g26950	Chr2	-	15828056	15828738	LOC_Os02g26960	Chr2	+	15829250	15833220
LOC_Os02g27070	Chr2	-	15916061	15919906	LOC_Os02g27080	Chr2	+	15920199	15920892
LOC_Os02g27110	Chr2	-	15931297	15950110	LOC_Os02g27120	Chr2	+	15950826	15952256
LOC_Os02g27730	Chr2	-	16424761	16425567	LOC_Os02g27740	Chr2	+	16426109	16430574
LOC_Os02g27780	Chr2	-	16448977	16449399	LOC_Os02g27790	Chr2	+	16449536	16453254
LOC_Os02g28170	Chr2	-	16678144	16680057	LOC_Os02g28180	Chr2	+	16680405	16683082
LOC_Os02g28280	Chr2	-	16721215	16722896	LOC_Os02g28290	Chr2	+	16723633	16724146
LOC_Os02g28460	Chr2	-	16830245	16831209	LOC_Os02g28465	Chr2	+	16831620	16834298
LOC_Os02g29310	Chr2	-	17415304	17415726	LOC_Os02g29320	Chr2	+	17416383	17419363
LOC_Os02g29370	Chr2	-	17443434	17445593	LOC_Os02g29380	Chr2	+	17446354	17455159
LOC_Os02g29840	Chr2	-	17744129	17744959	LOC_Os02g29850	Chr2	+	17745814	17749970
LOC_Os02g30040	Chr2	-	17842431	17845361	LOC_Os02g30050	Chr2	+	17846285	17847898
LOC_Os02g30560	Chr2	-	18186372	18186659	LOC_Os02g30570	Chr2	+	18187498	18190634
LOC_Os02g30624	Chr2	-	18231125	18235800	LOC_Os02g30630	Chr2	+	18236025	18238376
LOC_Os02g31960	Chr2	-	18889920	18897018	LOC_Os02g31970	Chr2	+	18897549	18902091
LOC_Os02g32120	Chr2	-	18980838	18984207	LOC_Os02g32130	Chr2	+	18984990	18985193
LOC_Os02g32160	Chr2	-	18994014	19001080	LOC_Os02g32170	Chr2	+	19001998	19004349
LOC_Os02g32220	Chr2	-	19034339	19035764	LOC_Os02g32230	Chr2	+	19035974	19041018
LOC_Os02g32300	Chr2	-	19073508	19077836	LOC_Os02g32310	Chr2	+	19078299	19078712
LOC_Os02g32710	Chr2	-	19430928	19432663	LOC_Os02g32720	Chr2	+	19433610	19434434
LOC_Os02g32780	Chr2	-	19466313	19469360	LOC_Os02g32790	Chr2	+	19469622	19470512
LOC_Os02g33050	Chr2	-	19643649	19644194	LOC_Os02g33060	Chr2	+	19644999	19646089
LOC_Os02g33070	Chr2	-	19648491	19649521	LOC_Os02g33080	Chr2	+	19649913	19653468
LOC_Os02g33220	Chr2	-	19748894	19749343	LOC_Os02g33230	Chr2	+	19750113	19755163
LOC_Os02g33530	Chr2	-	19939369	19941808	LOC_Os02g33540	Chr2	+	19942510	19948370
LOC_Os02g33850	Chr2	-	20179013	20182030	LOC_Os02g33860	Chr2	+	20182213	20186136
LOC_Os02g34730	Chr2	-	20832813	20835420	LOC_Os02g34740	Chr2	+	20836392	20838251
LOC_Os02g34750	Chr2	-	20839687	20846214	LOC_Os02g34760	Chr2	+	20846402	20847993
LOC_Os02g34950	Chr2	-	20962938	20966686	LOC_Os02g34960	Chr2	+	20966831	20969333
LOC_Os02g35160	Chr2	-	21115354	21122133	LOC_Os02g35170	Chr2	+	21122299	21125139
LOC_Os02g35590	Chr2	-	21410731	21413683	LOC_Os02g35600	Chr2	+	21413884	21417221
LOC_Os02g35640	Chr2	-	21432224	21434983	LOC_Os02g35650	Chr2	+	21435187	21435990
LOC_Os02g35740	Chr2	-	21470444	21471136	LOC_Os02g35750	Chr2	+	21471731	21475633
LOC_Os02g36530	Chr2	-	22065229	22065495	LOC_Os02g36540	Chr2	+	22065706	22067688
LOC_Os02g37690	Chr2	-	22741363	22743361	LOC_Os02g37694	Chr2	+	22743750	22746433
LOC_Os02g37710	Chr2	-	22765762	22766403	LOC_Os02g37720	Chr2	+	22767234	22770566
LOC_Os02g37940	Chr2	-	22930973	22933545	LOC_Os02g37950	Chr2	+	22934104	22940327
LOC_Os02g38499	Chr2	-	23286099	23287232	LOC_Os02g38508	Chr2	+	23287726	23288742
LOC_Os02g38589	Chr2	-	23332434	23333734	LOC_Os02g38598	Chr2	+	23334194	23335341
LOC_Os02g38790	Chr2	-	23444066	23448837	LOC_Os02g38795	Chr2	+	23449737	23451125
LOC_Os02g39170	Chr2	-	23662619	23664459	LOC_Os02g39180	Chr2	+	23664745	23667163
LOC_Os02g39190	Chr2	-	23673844	23676540	LOC_Os02g39200	Chr2	+	23677345	23682665
LOC_Os02g39290	Chr2	-	23726236	23729128	LOC_Os02g39300	Chr2	+	23729249	23734397
LOC_Os02g39384	Chr2	-	23768426	23769165	LOC_Os02g39390	Chr2	+	23769390	23772842
LOC_Os02g39730	Chr2	-	23998079	24000801	LOC_Os02g39740	Chr2	+	24000931	24003192
LOC_Os02g40784	Chr2	-	24718047	24724120	LOC_Os02g40800	Chr2	+	24724834	24725502
LOC_Os02g40880	Chr2	-	24777727	24779637	LOC_Os02g40890	Chr2	+	24780566	24782489
LOC_Os02g41920	Chr2	-	25194429	25194887	LOC_Os02g41930	Chr2	+	25195759	25196955
LOC_Os02g42040	Chr2	-	25273044	25284061	LOC_Os02g42050	Chr2	+	25284993	25285310
LOC_Os02g42200	Chr2	-	25379779	25392811	LOC_Os02g42210	Chr2	+	25392975	25394765
LOC_Os02g42314	Chr2	-	25450214	25454110	LOC_Os02g42320	Chr2	+	25454224	25458627
LOC_Os02g42700	Chr2	-	25679712	25683601	LOC_Os02g42710	Chr2	+	25684044	25687149
LOC_Os02g43010	Chr2	-	25890441	25895244	LOC_Os02g43020	Chr2	+	25895454	25899931
LOC_Os02g43090	Chr2	-	25946390	25955327	LOC_Os02g43100	Chr2	+	25955402	25956356
LOC_Os02g43194	Chr2	-	26034320	26041422	LOC_Os02g43210	Chr2	+	26042360	26043139
LOC_Os02g43480	Chr2	-	26243664	26246240	LOC_Os02g43490	Chr2	+	26246799	26248165
LOC_Os02g43610	Chr2	-	26321920	26322626	LOC_Os02g43620	Chr2	+	26323316	26326135
LOC_Os02g43880	Chr2	-	26498817	26499299	LOC_Os02g43890	Chr2	+	26499768	26500371
LOC_Os02g44150	Chr2	-	26725313	26725738	LOC_Os02g44155	Chr2	+	26726600	26727230
LOC_Os02g44410	Chr2	-	26896043	26899252	LOC_Os02g44420	Chr2	+	26900039	26900850
LOC_Os02g44599	Chr2	-	27022924	27028418	LOC_Os02g44610	Chr2	+	27029184	27035743
LOC_Os02g44690	Chr2	-	27079285	27082653	LOC_Os02g44700	Chr2	+	27082947	27083411
LOC_Os02g45100	Chr2	-	27357584	27359660	LOC_Os02g45110	Chr2	+	27360417	27365800
LOC_Os02g45400	Chr2	-	27611073	27614795	LOC_Os02g45410	Chr2	+	27615756	27616028
LOC_Os02g45470	Chr2	-	27661425	27661658	LOC_Os02g45480	Chr2	+	27662418	27667356
LOC_Os02g45820	Chr2	-	27909552	27912067	LOC_Os02g45830	Chr2	+	27912870	27916096
LOC_Os02g45940	Chr2	-	27993898	27994741	LOC_Os02g45950	Chr2	+	27995118	27998650
LOC_Os02g46120	Chr2	-	28108632	28113427	LOC_Os02g46130	Chr2	+	28113604	28118991
LOC_Os02g46400	Chr2	-	28272220	28272753	LOC_Os02g46410	Chr2	+	28273398	28274123
LOC_Os02g46750	Chr2	-	28548351	28551884	LOC_Os02g46760	Chr2	+	28552739	28553761
LOC_Os02g47000	Chr2	-	28694688	28696453	LOC_Os02g47010	Chr2	+	28696678	28700851
LOC_Os02g47030	Chr2	-	28704620	28706214	LOC_Os02g47040	Chr2	+	28706487	28708073
LOC_Os02g47080	Chr2	-	28748814	28749113	LOC_Os02g47090	Chr2	+	28749597	28753097
LOC_Os02g47230	Chr2	-	28826708	28833632	LOC_Os02g47240	Chr2	+	28833934	28834344
LOC_Os02g47320	Chr2	-	28898090	28900862	LOC_Os02g47330	Chr2	+	28901585	28901947
LOC_Os02g47490	Chr2	-	29019213	29020773	LOC_Os02g47500	Chr2	+	29021664	29025077
LOC_Os02g48260	Chr2	-	29541116	29544312	LOC_Os02g48270	Chr2	+	29544700	29545460
LOC_Os02g48670	Chr2	-	29799451	29800579	LOC_Os02g48680	Chr2	+	29800719	29801815
LOC_Os02g48820	Chr2	-	29875563	29876705	LOC_Os02g48830	Chr2	+	29877249	29881458
LOC_Os02g48930	Chr2	-	29923972	29926924	LOC_Os02g48940	Chr2	+	29927485	29930613
LOC_Os02g49180	Chr2	-	30067771	30071645	LOC_Os02g49190	Chr2	+	30072267	30074360
LOC_Os02g49320	Chr2	-	30139655	30143452	LOC_Os02g49326	Chr2	+	30144260	30148692
LOC_Os02g49350	Chr2	-	30157599	30158663	LOC_Os02g49360	Chr2	+	30159132	30161718
LOC_Os02g49540	Chr2	-	30281301	30281664	LOC_Os02g49550	Chr2	+	30282358	30284007
LOC_Os02g49580	Chr2	-	30308843	30309552	LOC_Os02g49590	Chr2	+	30310537	30313421
LOC_Os02g49610	Chr2	-	30323240	30325666	LOC_Os02g49620	Chr2	+	30325784	30329466
LOC_Os02g49680	Chr2	-	30361876	30363745	LOC_Os02g49690	Chr2	+	30364405	30365822
LOC_Os02g49780	Chr2	-	30432143	30434086	LOC_Os02g49790	Chr2	+	30435028	30437515
LOC_Os02g49800	Chr2	-	30437882	30441548	LOC_Os02g49810	Chr2	+	30442468	30442834
LOC_Os02g50360	Chr2	-	30750564	30756536	LOC_Os02g50370	Chr2	+	30756675	30762768
LOC_Os02g51119	Chr2	-	31273211	31284049	LOC_Os02g51130	Chr2	+	31284722	31286741
LOC_Os02g51830	Chr2	-	31748768	31754456	LOC_Os02g51840	Chr2	+	31754625	31758360
LOC_Os02g52140	Chr2	-	31916107	31920602	LOC_Os02g52150	Chr2	+	31920854	31922712
LOC_Os02g52350	Chr2	-	32046208	32047210	LOC_Os02g52360	Chr2	+	32047766	32052325
LOC_Os02g52580	Chr2	-	32172681	32176147	LOC_Os02g52590	Chr2	+	32177117	32179124
LOC_Os02g52860	Chr2	-	32319364	32323332	LOC_Os02g52870	Chr2	+	32324316	32326103
LOC_Os02g53220	Chr2	-	32582687	32583600	LOC_Os02g53230	Chr2	+	32584567	32591372
LOC_Os02g53330	Chr2	-	32643352	32648504	LOC_Os02g53340	Chr2	+	32648606	32659777
LOC_Os02g53360	Chr2	-	32666343	32668045	LOC_Os02g53370	Chr2	+	32668244	32669287
LOC_Os02g53440	Chr2	-	32698880	32700051	LOC_Os02g53450	Chr2	+	32700433	32704654
LOC_Os02g53835	Chr2	-	32974653	32975956	LOC_Os02g53840	Chr2	+	32976864	32977977
LOC_Os02g54480	Chr2	-	33361870	33363847	LOC_Os02g54490	Chr2	+	33364263	33370987
LOC_Os02g54730	Chr2	-	33511971	33517881	LOC_Os02g54740	Chr2	+	33518525	33523210
LOC_Os02g54770	Chr2	-	33541861	33546538	LOC_Os02g54780	Chr2	+	33547294	33550445
LOC_Os02g55150	Chr2	-	33786224	33790986	LOC_Os02g55160	Chr2	+	33791186	33792629
LOC_Os02g55260	Chr2	-	33838658	33843647	LOC_Os02g55270	Chr2	+	33843885	33845147
LOC_Os02g55290	Chr2	-	33851297	33853794	LOC_Os02g55300	Chr2	+	33854163	33857048
LOC_Os02g55930	Chr2	-	34237736	34238470	LOC_Os02g55940	Chr2	+	34238929	34242102
LOC_Os02g55980	Chr2	-	34259963	34263088	LOC_Os02g55990	Chr2	+	34263983	34265816
LOC_Os02g56150	Chr2	-	34358288	34360428	LOC_Os02g56160	Chr2	+	34361204	34362409
LOC_Os02g56210	Chr2	-	34378631	34382107	LOC_Os02g56219	Chr2	+	34382284	34388181
LOC_Os02g56790	Chr2	-	34809438	34812742	LOC_Os02g56800	Chr2	+	34813592	34814690
LOC_Os02g56950	Chr2	-	34905434	34910822	LOC_Os02g56960	Chr2	+	34911030	34913524
LOC_Os02g56980	Chr2	-	34915791	34917986	LOC_Os02g56990	Chr2	+	34918111	34920148
LOC_Os02g57170	Chr2	-	35011392	35013385	LOC_Os02g57180	Chr2	+	35013566	35017652
LOC_Os02g57330	Chr2	-	35119963	35122745	LOC_Os02g57340	Chr2	+	35122839	35126816
LOC_Os02g57500	Chr2	-	35230702	35233962	LOC_Os02g57510	Chr2	+	35234126	35238028
LOC_Os02g57770	Chr2	-	35376562	35378827	LOC_Os02g57780	Chr2	+	35379378	35385147
LOC_Os02g57830	Chr2	-	35421415	35423687	LOC_Os02g57840	Chr2	+	35424002	35425624
LOC_Os02g57850	Chr2	-	35426318	35427341	LOC_Os02g57854	Chr2	+	35427552	35430640
LOC_Os02g57900	Chr2	-	35443340	35446869	LOC_Os02g57910	Chr2	+	35447595	35449965
LOC_Os02g57980	Chr2	-	35502083	35507050	LOC_Os02g57990	Chr2	+	35507155	35510880
LOC_Os02g58500	Chr2	-	35770614	35772124	LOC_Os02g58510	Chr2	+	35772233	35773369
LOC_Os03g01770	Chr3	-	482919	484763	LOC_Os03g01780	Chr3	+	485271	486556
LOC_Os03g01840	Chr3	-	509215	510284	LOC_Os03g01850	Chr3	+	510595	514786
LOC_Os03g01920	Chr3	-	567974	570856	LOC_Os03g01930	Chr3	+	571684	574066
LOC_Os03g01950	Chr3	-	592299	598044	LOC_Os03g01960	Chr3	+	598920	599960
LOC_Os03g02050	Chr3	-	651993	652803	LOC_Os03g02060	Chr3	+	653199	654378
LOC_Os03g02070	Chr3	-	656450	657834	LOC_Os03g02080	Chr3	+	658618	661585
LOC_Os03g02260	Chr3	-	766648	771264	LOC_Os03g02270	Chr3	+	771440	777098
LOC_Os03g02540	Chr3	-	935043	939214	LOC_Os03g02544	Chr3	+	939338	939908
LOC_Os03g02590	Chr3	-	956806	960249	LOC_Os03g02600	Chr3	+	960445	962656
LOC_Os03g03220	Chr3	-	1368902	1371815	LOC_Os03g03230	Chr3	+	1372179	1373900
LOC_Os03g03670	Chr3	-	1630161	1631864	LOC_Os03g03680	Chr3	+	1631964	1638192
LOC_Os03g03710	Chr3	-	1653196	1661442	LOC_Os03g03720	Chr3	+	1662172	1665576
LOC_Os03g03730	Chr3	-	1668201	1669268	LOC_Os03g03740	Chr3	+	1669804	1670145
LOC_Os03g03930	Chr3	-	1798696	1804326	LOC_Os03g03949	Chr3	+	1804460	1813294
LOC_Os03g04320	Chr3	-	1990596	1996019	LOC_Os03g04330	Chr3	+	1996943	1997425
LOC_Os03g04360	Chr3	-	2010987	2013532	LOC_Os03g04370	Chr3	+	2014048	2014770
LOC_Os03g05140	Chr3	-	2495806	2498898	LOC_Os03g05150	Chr3	+	2499203	2502100
LOC_Os03g05210	Chr3	-	2528867	2530420	LOC_Os03g05220	Chr3	+	2530961	2532705
LOC_Os03g05340	Chr3	-	2610040	2618997	LOC_Os03g05350	Chr3	+	2619664	2624049
LOC_Os03g05420	Chr3	-	2676953	2682168	LOC_Os03g05430	Chr3	+	2682307	2685444
LOC_Os03g05710	Chr3	-	2843447	2844831	LOC_Os03g05720	Chr3	+	2845709	2851689
LOC_Os03g05780	Chr3	-	2883005	2887922	LOC_Os03g05790	Chr3	+	2888808	2893599
LOC_Os03g05850	Chr3	-	2937749	2942049	LOC_Os03g05860	Chr3	+	2942767	2943245
LOC_Os03g06170	Chr3	-	3095752	3096978	LOC_Os03g06180	Chr3	+	3097959	3102114
LOC_Os03g06290	Chr3	-	3151513	3165238	LOC_Os03g06330	Chr3	+	3165266	3168965
LOC_Os03g06360	Chr3	-	3184492	3185937	LOC_Os03g06370	Chr3	+	3186739	3190051
LOC_Os03g06390	Chr3	-	3194990	3196661	LOC_Os03g06400	Chr3	+	3197655	3199982
LOC_Os03g06674	Chr3	-	3378425	3379340	LOC_Os03g06680	Chr3	+	3379732	3381772
LOC_Os03g06830	Chr3	-	3462821	3463090	LOC_Os03g06835	Chr3	+	3463649	3467640
LOC_Os03g06840	Chr3	-	3468237	3469143	LOC_Os03g06850	Chr3	+	3469653	3471023
LOC_Os03g07090	Chr3	-	3624833	3625902	LOC_Os03g07100	Chr3	+	3626392	3628635
LOC_Os03g07260	Chr3	-	3705167	3706777	LOC_Os03g07270	Chr3	+	3707180	3708517
LOC_Os03g07320	Chr3	-	3722976	3723629	LOC_Os03g07330	Chr3	+	3724584	3726496
LOC_Os03g07340	Chr3	-	3727762	3729070	LOC_Os03g07350	Chr3	+	3729193	3733484
LOC_Os03g07840	Chr3	-	3986729	3989999	LOC_Os03g07850	Chr3	+	3990105	3997815
LOC_Os03g07994	Chr3	-	4086997	4089784	LOC_Os03g08000	Chr3	+	4090003	4094134
LOC_Os03g08114	Chr3	-	4144020	4146639	LOC_Os03g08120	Chr3	+	4146849	4148126
LOC_Os03g08130	Chr3	-	4148821	4150165	LOC_Os03g08140	Chr3	+	4150736	4157419
LOC_Os03g08180	Chr3	-	4179521	4180057	LOC_Os03g08190	Chr3	+	4180419	4180820
LOC_Os03g08530	Chr3	-	4384011	4389386	LOC_Os03g08540	Chr3	+	4390172	4393335
LOC_Os03g08560	Chr3	-	4402550	4408415	LOC_Os03g08570	Chr3	+	4409075	4414803
LOC_Os03g08800	Chr3	-	4543317	4544646	LOC_Os03g08810	Chr3	+	4545306	4548185
LOC_Os03g09180	Chr3	-	4786018	4789365	LOC_Os03g09190	Chr3	+	4789625	4793146
LOC_Os03g10450	Chr3	-	5320785	5323970	LOC_Os03g10460	Chr3	+	5324622	5328327
LOC_Os03g11734	Chr3	-	6131845	6142785	LOC_Os03g11750	Chr3	+	6143420	6145422
LOC_Os03g11980	Chr3	-	6280174	6282712	LOC_Os03g11990	Chr3	+	6282854	6284385
LOC_Os03g12130	Chr3	-	6368491	6368928	LOC_Os03g12140	Chr3	+	6369445	6373705
LOC_Os03g12180	Chr3	-	6392811	6395478	LOC_Os03g12190	Chr3	+	6395965	6397272
LOC_Os03g12430	Chr3	-	6563354	6565219	LOC_Os03g12440	Chr3	+	6566149	6570203
LOC_Os03g12510	Chr3	-	6624958	6626083	LOC_Os03g12520	Chr3	+	6626961	6630244
LOC_Os03g12560	Chr3	-	6654500	6656681	LOC_Os03g12570	Chr3	+	6657604	6668721
LOC_Os03g12810	Chr3	-	6871765	6875398	LOC_Os03g12815	Chr3	+	6876091	6876874
LOC_Os03g13460	Chr3	-	7277308	7284310	LOC_Os03g13470	Chr3	+	7284942	7286733
LOC_Os03g13750	Chr3	-	7445990	7449611	LOC_Os03g13760	Chr3	+	7449782	7453038
LOC_Os03g13970	Chr3	-	7579359	7583747	LOC_Os03g13976	Chr3	+	7584013	7584973
LOC_Os03g14150	Chr3	-	7681524	7682838	LOC_Os03g14160	Chr3	+	7683415	7684202
LOC_Os03g14254	Chr3	-	7750528	7751545	LOC_Os03g14258	Chr3	+	7751927	7752619
LOC_Os03g14400	Chr3	-	7831876	7833791	LOC_Os03g14410	Chr3	+	7834535	7838837
LOC_Os03g14420	Chr3	-	7840807	7843174	LOC_Os03g14430	Chr3	+	7843649	7844297
LOC_Os03g14480	Chr3	-	7863540	7864778	LOC_Os03g14490	Chr3	+	7865302	7868337
LOC_Os03g15033	Chr3	-	8207583	8211913	LOC_Os03g15040	Chr3	+	8212344	8218148
LOC_Os03g15810	Chr3	-	8720361	8728030	LOC_Os03g15820	Chr3	+	8728642	8729157
LOC_Os03g15920	Chr3	-	8788612	8790420	LOC_Os03g15930	Chr3	+	8790747	8795738
LOC_Os03g15950	Chr3	-	8800461	8805102	LOC_Os03g15960	Chr3	+	8805567	8806601
LOC_Os03g16020	Chr3	-	8833913	8834377	LOC_Os03g16030	Chr3	+	8834823	8835802
LOC_Os03g16460	Chr3	-	9075623	9079409	LOC_Os03g16470	Chr3	+	9079602	9081544
LOC_Os03g16718	Chr3	-	9261272	9265343	LOC_Os03g16730	Chr3	+	9266217	9269866
LOC_Os03g16870	Chr3	-	9373153	9375798	LOC_Os03g16874	Chr3	+	9375951	9377728
LOC_Os03g17070	Chr3	-	9491414	9492494	LOC_Os03g17084	Chr3	+	9492890	9497494
LOC_Os03g17270	Chr3	-	9619834	9628261	LOC_Os03g17280	Chr3	+	9628803	9632061
LOC_Os03g17440	Chr3	-	9700359	9703425	LOC_Os03g17450	Chr3	+	9703689	9707179
LOC_Os03g17590	Chr3	-	9783786	9788821	LOC_Os03g17600	Chr3	+	9788873	9791862
LOC_Os03g17634	Chr3	-	9797352	9822129	LOC_Os03g17660	Chr3	+	9822716	9826979
LOC_Os03g18030	Chr3	-	10038840	10044429	LOC_Os03g18040	Chr3	+	10044705	10045796
LOC_Os03g18410	Chr3	-	10320222	10324857	LOC_Os03g18420	Chr3	+	10324916	10330596
LOC_Os03g18500	Chr3	-	10368888	10372608	LOC_Os03g18510	Chr3	+	10372800	10376042
LOC_Os03g18560	Chr3	-	10391657	10392766	LOC_Os03g18570	Chr3	+	10393654	10395829
LOC_Os03g18770	Chr3	-	10517108	10518361	LOC_Os03g18779	Chr3	+	10518910	10520197
LOC_Os03g18830	Chr3	-	10551741	10556172	LOC_Os03g18840	Chr3	+	10556232	10561845
LOC_Os03g19030	Chr3	-	10661190	10661954	LOC_Os03g19040	Chr3	+	10662390	10663805
LOC_Os03g19270	Chr3	-	10839437	10840785	LOC_Os03g19275	Chr3	+	10841438	10842514
LOC_Os03g19390	Chr3	-	10911693	10913611	LOC_Os03g19400	Chr3	+	10913761	10916716
LOC_Os03g20560	Chr3	-	11652964	11653968	LOC_Os03g20570	Chr3	+	11653999	11656617
LOC_Os03g21520	Chr3	-	12291811	12296862	LOC_Os03g21530	Chr3	+	12297075	12307635
LOC_Os03g21740	Chr3	-	12422482	12432698	LOC_Os03g21750	Chr3	+	12433251	12434076
LOC_Os03g22060	Chr3	-	12643065	12646801	LOC_Os03g22070	Chr3	+	12647212	12648580
LOC_Os03g22450	Chr3	-	12865228	12869292	LOC_Os03g22460	Chr3	+	12869417	12871374
LOC_Os03g24020	Chr3	-	13627561	13630342	LOC_Os03g24030	Chr3	+	13631341	13632387
LOC_Os03g24080	Chr3	-	13674781	13675248	LOC_Os03g24090	Chr3	+	13675985	13677066
LOC_Os03g24880	Chr3	-	14174526	14176267	LOC_Os03g24890	Chr3	+	14176397	14181042
LOC_Os03g24970	Chr3	-	14253793	14254884	LOC_Os03g24980	Chr3	+	14255373	14258529
LOC_Os03g25130	Chr3	-	14357771	14359171	LOC_Os03g25140	Chr3	+	14359330	14370739
LOC_Os03g25250	Chr3	-	14422982	14424331	LOC_Os03g25260	Chr3	+	14424629	14427869
LOC_Os03g25310	Chr3	-	14448597	14449419	LOC_Os03g25314	Chr3	+	14450256	14450627
LOC_Os03g25940	Chr3	-	14850286	14854494	LOC_Os03g25945	Chr3	+	14854762	14860453
LOC_Os03g26190	Chr3	-	14992307	14992484	LOC_Os03g26200	Chr3	+	14992817	14997413
LOC_Os03g26460	Chr3	-	15118428	15121529	LOC_Os03g26470	Chr3	+	15121861	15122308
LOC_Os03g27340	Chr3	-	15658785	15661409	LOC_Os03g27350	Chr3	+	15661851	15665670
LOC_Os03g27880	Chr3	-	16016493	16018739	LOC_Os03g27890	Chr3	+	16019690	16021845
LOC_Os03g27900	Chr3	-	16025189	16026190	LOC_Os03g27910	Chr3	+	16026705	16032147
LOC_Os03g28289	Chr3	-	16280355	16282155	LOC_Os03g28300	Chr3	+	16282710	16290482
LOC_Os03g29730	Chr3	-	16937580	16940919	LOC_Os03g29740	Chr3	+	16941146	16943327
LOC_Os03g30880	Chr3	-	17597720	17598603	LOC_Os03g30890	Chr3	+	17599288	17603532
LOC_Os03g31944	Chr3	-	18279278	18280174	LOC_Os03g31950	Chr3	+	18280443	18281629
LOC_Os03g32020	Chr3	-	18318103	18318638	LOC_Os03g32030	Chr3	+	18318940	18319467
LOC_Os03g33030	Chr3	-	18893360	18895385	LOC_Os03g33040	Chr3	+	18895943	18896820
LOC_Os03g33290	Chr3	-	19039604	19042851	LOC_Os03g33300	Chr3	+	19043489	19051206
LOC_Os03g33710	Chr3	-	19275089	19276315	LOC_Os03g33720	Chr3	+	19276815	19278309
LOC_Os03g35340	Chr3	-	19585427	19604619	LOC_Os03g35350	Chr3	+	19605412	19605744
LOC_Os03g35370	Chr3	-	19614917	19616644	LOC_Os03g35380	Chr3	+	19617159	19620665
LOC_Os03g35620	Chr3	-	19735745	19737687	LOC_Os03g35630	Chr3	+	19738242	19739163
LOC_Os03g36239	Chr3	-	20096461	20109013	LOC_Os03g36260	Chr3	+	20109909	20110992
LOC_Os03g36300	Chr3	-	20134035	20137533	LOC_Os03g36310	Chr3	+	20138056	20141586
LOC_Os03g36930	Chr3	-	20492378	20496911	LOC_Os03g36944	Chr3	+	20497739	20499900
LOC_Os03g37010	Chr3	-	20515439	20519238	LOC_Os03g37020	Chr3	+	20519900	20520439
LOC_Os03g37060	Chr3	-	20548724	20550075	LOC_Os03g37070	Chr3	+	20550478	20550912
LOC_Os03g37110	Chr3	-	20566233	20568523	LOC_Os03g37120	Chr3	+	20569313	20572626
LOC_Os03g37250	Chr3	-	20642169	20649649	LOC_Os03g37260	Chr3	+	20650253	20653294
LOC_Os03g38510	Chr3	-	21376503	21377386	LOC_Os03g38520	Chr3	+	21378137	21382233
LOC_Os03g38610	Chr3	-	21428521	21429270	LOC_Os03g38620	Chr3	+	21430261	21433994
LOC_Os03g38750	Chr3	-	21522298	21524999	LOC_Os03g38764	Chr3	+	21525820	21531408
LOC_Os03g38800	Chr3	-	21544801	21546790	LOC_Os03g38804	Chr3	+	21547631	21547948
LOC_Os03g38940	Chr3	-	21631065	21634055	LOC_Os03g38950	Chr3	+	21634867	21637243
LOC_Os03g38980	Chr3	-	21665214	21673593	LOC_Os03g38990	Chr3	+	21673710	21680377
LOC_Os03g39090	Chr3	-	21724426	21725595	LOC_Os03g39100	Chr3	+	21726158	21727660
LOC_Os03g39370	Chr3	-	21880770	21881621	LOC_Os03g39380	Chr3	+	21881931	21885333
LOC_Os03g39655	Chr3	-	22053827	22056431	LOC_Os03g39660	Chr3	+	22056764	22058465
LOC_Os03g40020	Chr3	-	22233268	22238894	LOC_Os03g40030	Chr3	+	22239456	22239986
LOC_Os03g40860	Chr3	-	22721921	22722178	LOC_Os03g40870	Chr3	+	22723013	22729444
LOC_Os03g40910	Chr3	-	22737749	22738570	LOC_Os03g40920	Chr3	+	22739267	22743374
LOC_Os03g40970	Chr3	-	22768487	22774452	LOC_Os03g40980	Chr3	+	22775104	22775430
LOC_Os03g41070	Chr3	-	22825897	22826541	LOC_Os03g41080	Chr3	+	22827426	22833017
LOC_Os03g42660	Chr3	-	23765062	23768125	LOC_Os03g42670	Chr3	+	23768899	23771242
LOC_Os03g42700	Chr3	-	23780175	23780484	LOC_Os03g42710	Chr3	+	23781111	23782726
LOC_Os03g43030	Chr3	-	24009227	24010121	LOC_Os03g43040	Chr3	+	24010375	24013822
LOC_Os03g43220	Chr3	-	24098772	24105769	LOC_Os03g43230	Chr3	+	24106025	24110042
LOC_Os03g44190	Chr3	-	24833915	24835229	LOC_Os03g44200	Chr3	+	24835540	24841338
LOC_Os03g44310	Chr3	-	24905585	24911076	LOC_Os03g44320	Chr3	+	24911782	24913374
LOC_Os03g44430	Chr3	-	25001591	25003485	LOC_Os03g44440	Chr3	+	25003664	25008006
LOC_Os03g45310	Chr3	-	25585653	25585895	LOC_Os03g45320	Chr3	+	25586205	25590717
LOC_Os03g45344	Chr3	-	25601289	25603942	LOC_Os03g45350	Chr3	+	25604765	25605088
LOC_Os03g46190	Chr3	-	26115848	26119703	LOC_Os03g46200	Chr3	+	26119968	26120832
LOC_Os03g46490	Chr3	-	26308552	26312894	LOC_Os03g46500	Chr3	+	26313840	26315447
LOC_Os03g46674	Chr3	-	26418175	26419729	LOC_Os03g46681	Chr3	+	26420392	26422206
LOC_Os03g46720	Chr3	-	26440669	26442532	LOC_Os03g46730	Chr3	+	26442702	26444359
LOC_Os03g46740	Chr3	-	26445251	26448758	LOC_Os03g46750	Chr3	+	26448826	26451482
LOC_Os03g46810	Chr3	-	26474762	26476337	LOC_Os03g46820	Chr3	+	26476450	26477364
LOC_Os03g47169	Chr3	-	26693979	26695287	LOC_Os03g47178	Chr3	+	26695661	26696048
LOC_Os03g47440	Chr3	-	26815687	26816515	LOC_Os03g47460	Chr3	+	26817445	26822034
LOC_Os03g47980	Chr3	-	27276383	27282274	LOC_Os03g47990	Chr3	+	27283074	27286338
LOC_Os03g48104	Chr3	-	27363047	27364553	LOC_Os03g48110	Chr3	+	27364958	27365242
LOC_Os03g48360	Chr3	-	27531657	27534421	LOC_Os03g48364	Chr3	+	27534870	27535265
LOC_Os03g48830	Chr3	-	27820011	27822921	LOC_Os03g48840	Chr3	+	27823028	27825718
LOC_Os03g49680	Chr3	-	28292434	28293932	LOC_Os03g49690	Chr3	+	28294526	28295482
LOC_Os03g49730	Chr3	-	28308340	28312269	LOC_Os03g49740	Chr3	+	28312846	28313603
LOC_Os03g50140	Chr3	-	28598172	28599213	LOC_Os03g50150	Chr3	+	28599798	28603935
LOC_Os03g50364	Chr3	-	28744729	28746317	LOC_Os03g50380	Chr3	+	28746650	28748955
LOC_Os03g50390	Chr3	-	28750043	28762297	LOC_Os03g50400	Chr3	+	28763236	28764874
LOC_Os03g51490	Chr3	-	29456742	29458702	LOC_Os03g51495	Chr3	+	29458951	29460502
LOC_Os03g52350	Chr3	-	30066696	30070754	LOC_Os03g52360	Chr3	+	30071523	30072371
LOC_Os03g52780	Chr3	-	30258841	30262238	LOC_Os03g52794	Chr3	+	30262476	30280513
LOC_Os03g53500	Chr3	-	30679685	30689230	LOC_Os03g53510	Chr3	+	30689440	30693101
LOC_Os03g53680	Chr3	-	30787620	30787850	LOC_Os03g53690	Chr3	+	30788422	30789523
LOC_Os03g53730	Chr3	-	30807648	30808709	LOC_Os03g53740	Chr3	+	30809029	30810138
LOC_Os03g53880	Chr3	-	30890100	30899911	LOC_Os03g53890	Chr3	+	30900069	30902209
LOC_Os03g54114	Chr3	-	31019976	31022670	LOC_Os03g54130	Chr3	+	31023379	31025227
LOC_Os03g55034	Chr3	-	31297244	31297934	LOC_Os03g55040	Chr3	+	31298866	31301009
LOC_Os03g55330	Chr3	-	31476238	31480062	LOC_Os03g55340	Chr3	+	31480148	31483288
LOC_Os03g56400	Chr3	-	32150804	32153382	LOC_Os03g56410	Chr3	+	32153881	32157431
LOC_Os03g56440	Chr3	-	32169189	32170208	LOC_Os03g56450	Chr3	+	32170524	32171927
LOC_Os03g56520	Chr3	-	32200590	32201281	LOC_Os03g56530	Chr3	+	32201858	32207516
LOC_Os03g56840	Chr3	-	32384812	32388231	LOC_Os03g56850	Chr3	+	32388963	32392220
LOC_Os03g56942	Chr3	-	32427006	32427425	LOC_Os03g56944	Chr3	+	32428037	32428661
LOC_Os03g56960	Chr3	-	32440882	32443979	LOC_Os03g56970	Chr3	+	32444365	32448906
LOC_Os03g57090	Chr3	-	32550896	32554338	LOC_Os03g57100	Chr3	+	32554538	32560169
LOC_Os03g57160	Chr3	-	32591695	32599028	LOC_Os03g57170	Chr3	+	32599191	32602584
LOC_Os03g57360	Chr3	-	32718050	32718862	LOC_Os03g57370	Chr3	+	32719755	32725876
LOC_Os03g57830	Chr3	-	32948214	32950895	LOC_Os03g57840	Chr3	+	32951544	32956889
LOC_Os03g57980	Chr3	-	33025902	33027430	LOC_Os03g57990	Chr3	+	33028009	33029181
LOC_Os03g58150	Chr3	-	33103022	33105443	LOC_Os03g58160	Chr3	+	33105828	33109091
LOC_Os03g58510	Chr3	-	33324182	33324520	LOC_Os03g58520	Chr3	+	33325003	33327288
LOC_Os03g58640	Chr3	-	33394104	33402264	LOC_Os03g58650	Chr3	+	33402553	33405439
LOC_Os03g58710	Chr3	-	33433222	33436715	LOC_Os03g58720	Chr3	+	33437693	33444938
LOC_Os03g59160	Chr3	-	33688274	33692248	LOC_Os03g59170	Chr3	+	33693108	33696230
LOC_Os03g59540	Chr3	-	33891971	33894614	LOC_Os03g59550	Chr3	+	33894809	33899648
LOC_Os03g59600	Chr3	-	33936155	33937972	LOC_Os03g59610	Chr3	+	33938923	33941373
LOC_Os03g59700	Chr3	-	33995585	33998683	LOC_Os03g59710	Chr3	+	33998808	33999646
LOC_Os03g59840	Chr3	-	34070422	34073687	LOC_Os03g59850	Chr3	+	34074396	34075996
LOC_Os03g60740	Chr3	-	34526481	34529102	LOC_Os03g60750	Chr3	+	34529176	34531831
LOC_Os03g60910	Chr3	-	34609761	34614454	LOC_Os03g60920	Chr3	+	34614571	34616975
LOC_Os03g61019	Chr3	-	34668985	34671141	LOC_Os03g61030	Chr3	+	34671286	34674494
LOC_Os03g61410	Chr3	-	34851536	34852552	LOC_Os03g61419	Chr3	+	34853233	34854294
LOC_Os03g61600	Chr3	-	34923862	34926706	LOC_Os03g61610	Chr3	+	34927341	34928622
LOC_Os03g61940	Chr3	-	35113761	35114300	LOC_Os03g61950	Chr3	+	35115269	35121803
LOC_Os03g62030	Chr3	-	35147241	35149805	LOC_Os03g62040	Chr3	+	35150338	35153150
LOC_Os03g62100	Chr3	-	35189423	35190547	LOC_Os03g62110	Chr3	+	35190795	35197564
LOC_Os03g62440	Chr3	-	35365795	35366307	LOC_Os03g62450	Chr3	+	35366968	35370255
LOC_Os03g62620	Chr3	-	35440975	35443615	LOC_Os03g62630	Chr3	+	35444418	35446363
LOC_Os03g62640	Chr3	-	35446438	35452471	LOC_Os03g62650	Chr3	+	35453423	35460417
LOC_Os03g62680	Chr3	-	35470284	35473955	LOC_Os03g62690	Chr3	+	35474092	35479977
LOC_Os03g62800	Chr3	-	35529674	35532811	LOC_Os03g62810	Chr3	+	35533575	35536741
LOC_Os03g62830	Chr3	-	35543736	35546969	LOC_Os03g62840	Chr3	+	35547681	35548244
LOC_Os03g63220	Chr3	-	35725976	35727195	LOC_Os03g63230	Chr3	+	35727868	35729279
LOC_Os03g63250	Chr3	-	35736065	35741607	LOC_Os03g63260	Chr3	+	35741792	35748174
LOC_Os03g63300	Chr3	-	35772622	35777460	LOC_Os03g63310	Chr3	+	35777909	35781336
LOC_Os03g63410	Chr3	-	35826263	35830205	LOC_Os03g63420	Chr3	+	35830359	35832570
LOC_Os03g63550	Chr3	-	35897233	35899393	LOC_Os03g63554	Chr3	+	35899556	35901799
LOC_Os03g63670	Chr3	-	35964861	35968404	LOC_Os03g63680	Chr3	+	35968492	35970517
LOC_Os03g63690	Chr3	-	35970786	35973334	LOC_Os03g63700	Chr3	+	35973550	35974651
LOC_Os03g63720	Chr3	-	35979772	35982391	LOC_Os03g63730	Chr3	+	35982552	35985822
LOC_Os03g64310	Chr3	-	36345554	36346953	LOC_Os03g64320	Chr3	+	36347802	36358609
LOC_Os03g64350	Chr3	-	36376402	36381544	LOC_Os03g64360	Chr3	+	36381707	36384500
LOC_Os04g01380	Chr4	-	278070	280642	LOC_Os04g01390	Chr4	+	281280	282578
LOC_Os04g01460	Chr4	-	315020	315743	LOC_Os04g01470	Chr4	+	316366	319162
LOC_Os04g01770	Chr4	-	495996	497739	LOC_Os04g01780	Chr4	+	498116	501013
LOC_Os04g01910	Chr4	-	568843	570185	LOC_Os04g01920	Chr4	+	570477	570764
LOC_Os04g02280	Chr4	-	793538	799310	LOC_Os04g02300	Chr4	+	799905	803510
LOC_Os04g02460	Chr4	-	893646	894599	LOC_Os04g02470	Chr4	+	895462	895989
LOC_Os04g02870	Chr4	-	1120524	1125013	LOC_Os04g02880	Chr4	+	1125771	1126731
LOC_Os04g03260	Chr4	-	1388964	1391713	LOC_Os04g03270	Chr4	+	1391922	1392935
LOC_Os04g03730	Chr4	-	1651348	1652364	LOC_Os04g03740	Chr4	+	1652403	1653677
LOC_Os04g03880	Chr4	-	1770115	1773908	LOC_Os04g03884	Chr4	+	1774809	1778296
LOC_Os04g03930	Chr4	-	1793266	1794983	LOC_Os04g03940	Chr4	+	1795561	1800699
LOC_Os04g04310	Chr4	-	2018207	2018805	LOC_Os04g04320	Chr4	+	2019220	2026444
LOC_Os04g05710	Chr4	-	2916472	2921612	LOC_Os04g05720	Chr4	+	2921891	2922793
LOC_Os04g06200	Chr4	-	3221245	3222582	LOC_Os04g06210	Chr4	+	3222826	3223469
LOC_Os04g06960	Chr4	-	3668127	3670808	LOC_Os04g06970	Chr4	+	3671642	3673217
LOC_Os04g07020	Chr4	-	3730187	3736297	LOC_Os04g07010	Chr4	+	3736897	3739080
LOC_Os04g07590	Chr4	-	4037451	4038926	LOC_Os04g07600	Chr4	+	4039853	4042102
LOC_Os04g07750	Chr4	-	4122502	4123635	LOC_Os04g07760	Chr4	+	4124355	4133318
LOC_Os04g08160	Chr4	-	4343761	4345056	LOC_Os04g08170	Chr4	+	4345692	4346213
LOC_Os04g08610	Chr4	-	4681565	4682167	LOC_Os04g08620	Chr4	+	4683132	4683931
LOC_Os04g09340	Chr4	-	4964866	4965150	LOC_Os04g09350	Chr4	+	4965526	4975369
LOC_Os04g10150	Chr4	-	5483441	5484258	LOC_Os04g10160	Chr4	+	5484768	5486773
LOC_Os04g10210	Chr4	-	5518778	5521211	LOC_Os04g10214	Chr4	+	5521913	5522778
LOC_Os04g10219	Chr4	-	5522847	5523558	LOC_Os04g10230	Chr4	+	5523899	5524921
LOC_Os04g10720	Chr4	-	5826475	5827655	LOC_Os04g10724	Chr4	+	5828643	5829713
LOC_Os04g10850	Chr4	-	5883649	5889758	LOC_Os04g10860	Chr4	+	5890687	5893234
LOC_Os04g11280	Chr4	-	6162048	6164320	LOC_Os04g11290	Chr4	+	6165235	6167136
LOC_Os04g11600	Chr4	-	6350580	6352224	LOC_Os04g11610	Chr4	+	6352798	6355583
LOC_Os04g11770	Chr4	-	6443420	6447642	LOC_Os04g11780	Chr4	+	6448554	6452290
LOC_Os04g12220	Chr4	-	6743561	6744555	LOC_Os04g12230	Chr4	+	6745259	6748315
LOC_Os04g12320	Chr4	-	6801122	6807314	LOC_Os04g12330	Chr4	+	6808288	6808713
LOC_Os04g12499	Chr4	-	6913245	6916224	LOC_Os04g12520	Chr4	+	6916911	6923695
LOC_Os04g13030	Chr4	-	7183567	7189665	LOC_Os04g13040	Chr4	+	7190269	7191171
LOC_Os04g13400	Chr4	-	7459935	7462283	LOC_Os04g13410	Chr4	+	7462978	7465379
LOC_Os04g13620	Chr4	-	7602588	7605878	LOC_Os04g13630	Chr4	+	7606180	7619293
LOC_Os04g13970	Chr4	-	7806392	7809019	LOC_Os04g13980	Chr4	+	7809691	7810698
LOC_Os04g14240	Chr4	-	7984409	7985179	LOC_Os04g14250	Chr4	+	7985651	7989812
LOC_Os04g14340	Chr4	-	8033307	8037976	LOC_Os04g14350	Chr4	+	8038525	8039290
LOC_Os04g14360	Chr4	-	8040659	8042276	LOC_Os04g14370	Chr4	+	8043146	8046774
LOC_Os04g14480	Chr4	-	8101217	8102104	LOC_Os04g14490	Chr4	+	8102584	8106068
LOC_Os04g14630	Chr4	-	8205233	8205514	LOC_Os04g14640	Chr4	+	8206136	8207725
LOC_Os04g14730	Chr4	-	8274727	8275182	LOC_Os04g14740	Chr4	+	8275604	8276381
LOC_Os04g15800	Chr4	-	8586210	8588305	LOC_Os04g15820	Chr4	+	8588650	8594339
LOC_Os04g16190	Chr4	-	8789720	8792556	LOC_Os04g16200	Chr4	+	8793260	8800171
LOC_Os04g16550	Chr4	-	8997100	9003189	LOC_Os04g16560	Chr4	+	9003927	9006749
LOC_Os04g16764	Chr4	-	9134187	9135280	LOC_Os04g16770	Chr4	+	9136121	9137288
LOC_Os04g16816	Chr4	-	9153148	9153561	LOC_Os04g16775	Chr4	+	9153684	9153932
LOC_Os04g16816	Chr4	-	9153148	9153561	LOC_Os04g16818	Chr4	+	9153929	9154210
LOC_Os04g16816	Chr4	-	9153148	9153561	LOC_Os04g16822	Chr4	+	9154281	9154730
LOC_Os04g17250	Chr4	-	9459765	9462509	LOC_Os04g17260	Chr4	+	9463303	9469461
LOC_Os04g17440	Chr4	-	9538571	9544726	LOC_Os04g17450	Chr4	+	9545332	9547717
LOC_Os04g18340	Chr4	-	10122760	10130502	LOC_Os04g18350	Chr4	+	10131129	10131662
LOC_Os04g18790	Chr4	-	10452265	10453725	LOC_Os04g18800	Chr4	+	10453998	10454507
LOC_Os04g19800	Chr4	-	11060351	11062063	LOC_Os04g19810	Chr4	+	11062499	11064084
LOC_Os04g20210	Chr4	-	11263895	11271570	LOC_Os04g20220	Chr4	+	11272494	11286378
LOC_Os04g21580	Chr4	-	12205409	12211067	LOC_Os04g21590	Chr4	+	12211882	12213341
LOC_Os04g22260	Chr4	-	12608399	12608617	LOC_Os04g22270	Chr4	+	12609523	12612282
LOC_Os04g22320	Chr4	-	12633823	12634468	LOC_Os04g22330	Chr4	+	12635155	12635733
LOC_Os04g23319	Chr4	-	13311048	13311971	LOC_Os04g23330	Chr4	+	13312591	13314802
LOC_Os04g23470	Chr4	-	13414950	13421992	LOC_Os04g23480	Chr4	+	13422158	13423866
LOC_Os04g24030	Chr4	-	13730656	13731105	LOC_Os04g24040	Chr4	+	13731611	13736656
LOC_Os04g24319	Chr4	-	13936564	13937522	LOC_Os04g24328	Chr4	+	13937943	13939152
LOC_Os04g24469	Chr4	-	14039128	14040014	LOC_Os04g24478	Chr4	+	14040508	14041461
LOC_Os04g24930	Chr4	-	14362941	14363207	LOC_Os04g24940	Chr4	+	14363775	14366509
LOC_Os04g25590	Chr4	-	14833892	14836059	LOC_Os04g25600	Chr4	+	14836843	14842997
LOC_Os04g26020	Chr4	-	15140643	15141281	LOC_Os04g26030	Chr4	+	15141735	15146118
LOC_Os04g26880	Chr4	-	15896545	15903693	LOC_Os04g26890	Chr4	+	15904657	15905424
LOC_Os04g27160	Chr4	-	16047376	16048620	LOC_Os04g27170	Chr4	+	16049333	16050621
LOC_Os04g27620	Chr4	-	16329591	16332078	LOC_Os04g27630	Chr4	+	16332396	16338384
LOC_Os04g27840	Chr4	-	16447445	16449292	LOC_Os04g27850	Chr4	+	16449496	16456516
LOC_Os04g28060	Chr4	-	16567700	16571047	LOC_Os04g28074	Chr4	+	16571656	16579661
LOC_Os04g29880	Chr4	-	17816005	17818582	LOC_Os04g29890	Chr4	+	17819354	17823540
LOC_Os04g30170	Chr4	-	18011256	18011871	LOC_Os04g30180	Chr4	+	18012199	18015102
LOC_Os04g30190	Chr4	-	18017180	18022925	LOC_Os04g30200	Chr4	+	18023678	18026030
LOC_Os04g30840	Chr4	-	18429943	18430263	LOC_Os04g30850	Chr4	+	18431246	18432124
LOC_Os04g30870	Chr4	-	18443611	18452124	LOC_Os04g30880	Chr4	+	18452744	18456670
LOC_Os04g30890	Chr4	-	18457553	18459056	LOC_Os04g30900	Chr4	+	18459897	18463491
LOC_Os04g31040	Chr4	-	18551238	18553801	LOC_Os04g31050	Chr4	+	18554460	18559331
LOC_Os04g31470	Chr4	-	18825889	18826460	LOC_Os04g31484	Chr4	+	18827086	18827448
LOC_Os04g31570	Chr4	-	18875322	18876537	LOC_Os04g31580	Chr4	+	18877217	18878792
LOC_Os04g31984	Chr4	-	19152877	19157773	LOC_Os04g32000	Chr4	+	19158604	19161796
LOC_Os04g33110	Chr4	-	20045882	20046919	LOC_Os04g33115	Chr4	+	20047507	20048091
LOC_Os04g33470	Chr4	-	20245217	20249961	LOC_Os04g33480	Chr4	+	20250089	20255825
LOC_Os04g33530	Chr4	-	20283434	20285410	LOC_Os04g33540	Chr4	+	20286090	20286971
LOC_Os04g33620	Chr4	-	20364171	20364754	LOC_Os04g33630	Chr4	+	20365611	20369229
LOC_Os04g33710	Chr4	-	20411176	20411922	LOC_Os04g33720	Chr4	+	20412315	20415242
LOC_Os04g34800	Chr4	-	21100460	21101558	LOC_Os04g34810	Chr4	+	21102107	21103431
LOC_Os04g35480	Chr4	-	21591640	21595329	LOC_Os04g35490	Chr4	+	21595744	21597815
LOC_Os04g35760	Chr4	-	21792887	21795243	LOC_Os04g35770	Chr4	+	21795403	21797246
LOC_Os04g35864	Chr4	-	21856902	21858679	LOC_Os04g35870	Chr4	+	21858813	21863618
LOC_Os04g36020	Chr4	-	21964632	21965891	LOC_Os04g36030	Chr4	+	21966332	21969852
LOC_Os04g36820	Chr4	-	22229872	22230571	LOC_Os04g36830	Chr4	+	22231245	22239010
LOC_Os04g37460	Chr4	-	22314071	22316433	LOC_Os04g37470	Chr4	+	22316817	22319418
LOC_Os04g37530	Chr4	-	22337499	22339890	LOC_Os04g37540	Chr4	+	22340794	22346494
LOC_Os04g37590	Chr4	-	22358725	22361576	LOC_Os04g37600	Chr4	+	22362239	22367204
LOC_Os04g38270	Chr4	-	22773468	22778458	LOC_Os04g38274	Chr4	+	22779285	22779555
LOC_Os04g39080	Chr4	-	23226180	23228272	LOC_Os04g39090	Chr4	+	23228941	23234980
LOC_Os04g39660	Chr4	-	23630050	23631990	LOC_Os04g39670	Chr4	+	23632417	23635271
LOC_Os04g40170	Chr4	-	23911413	23912049	LOC_Os04g40180	Chr4	+	23912883	23915214
LOC_Os04g40360	Chr4	-	23992130	23998033	LOC_Os04g40370	Chr4	+	23998827	24002250
LOC_Os04g40475	Chr4	-	24052947	24054476	LOC_Os04g40490	Chr4	+	24054885	24058958
LOC_Os04g40740	Chr4	-	24180681	24187263	LOC_Os04g40750	Chr4	+	24187919	24188910
LOC_Os04g40840	Chr4	-	24237082	24240761	LOC_Os04g40850	Chr4	+	24240921	24243770
LOC_Os04g41140	Chr4	-	24399162	24402461	LOC_Os04g41150	Chr4	+	24402658	24405107
LOC_Os04g41370	Chr4	-	24538462	24541590	LOC_Os04g41380	Chr4	+	24541955	24545637
LOC_Os04g41790	Chr4	-	24759625	24760118	LOC_Os04g41800	Chr4	+	24761107	24761707
LOC_Os04g41840	Chr4	-	24787424	24794732	LOC_Os04g41850	Chr4	+	24795660	24802127
LOC_Os04g41920	Chr4	-	24841303	24843711	LOC_Os04g41930	Chr4	+	24844183	24845054
LOC_Os04g42200	Chr4	-	24971439	24972408	LOC_Os04g42210	Chr4	+	24973156	24974134
LOC_Os04g42350	Chr4	-	25059789	25061979	LOC_Os04g42360	Chr4	+	25062518	25067130
LOC_Os04g42451	Chr4	-	25121049	25122693	LOC_Os04g42460	Chr4	+	25123382	25125264
LOC_Os04g42490	Chr4	-	25145877	25149607	LOC_Os04g42500	Chr4	+	25150360	25152873
LOC_Os04g42870	Chr4	-	25372491	25374580	LOC_Os04g42880	Chr4	+	25374638	25376829
LOC_Os04g42900	Chr4	-	25381717	25384946	LOC_Os04g42910	Chr4	+	25385433	25388775
LOC_Os04g43340	Chr4	-	25631835	25636842	LOC_Os04g43350	Chr4	+	25637067	25639424
LOC_Os04g43450	Chr4	-	25713551	25714930	LOC_Os04g43464	Chr4	+	25715856	25722178
LOC_Os04g43690	Chr4	-	25855652	25860033	LOC_Os04g43700	Chr4	+	25860364	25865216
LOC_Os04g44220	Chr4	-	26179449	26184228	LOC_Os04g44224	Chr4	+	26184978	26186908
LOC_Os04g44380	Chr4	-	26277046	26278178	LOC_Os04g44390	Chr4	+	26278811	26279572
LOC_Os04g44540	Chr4	-	26368688	26371832	LOC_Os04g44550	Chr4	+	26372025	26375186
LOC_Os04g44800	Chr4	-	26524258	26528379	LOC_Os04g44810	Chr4	+	26528479	26531710
LOC_Os04g44900	Chr4	-	26572700	26575257	LOC_Os04g44910	Chr4	+	26576092	26578766
LOC_Os04g45030	Chr4	-	26642171	26643637	LOC_Os04g45040	Chr4	+	26644022	26650268
LOC_Os04g45200	Chr4	-	26716419	26719506	LOC_Os04g45210	Chr4	+	26720072	26721360
LOC_Os04g46370	Chr4	-	27494465	27498017	LOC_Os04g46380	Chr4	+	27498110	27498747
LOC_Os04g46610	Chr4	-	27633179	27637907	LOC_Os04g46620	Chr4	+	27638052	27643893
LOC_Os04g46950	Chr4	-	27836610	27838008	LOC_Os04g46960	Chr4	+	27838693	27840786
LOC_Os04g47280	Chr4	-	28071433	28074595	LOC_Os04g47290	Chr4	+	28075558	28081240
LOC_Os04g47400	Chr4	-	28126890	28130289	LOC_Os04g47410	Chr4	+	28131106	28136785
LOC_Os04g47500	Chr4	-	28178730	28180009	LOC_Os04g47510	Chr4	+	28180691	28181047
LOC_Os04g48300	Chr4	-	28786771	28787582	LOC_Os04g48310	Chr4	+	28788484	28791208
LOC_Os04g48950	Chr4	-	29194394	29197172	LOC_Os04g48960	Chr4	+	29198024	29199914
LOC_Os04g49070	Chr4	-	29256629	29259003	LOC_Os04g49080	Chr4	+	29259182	29260085
LOC_Os04g49270	Chr4	-	29412733	29416839	LOC_Os04g49280	Chr4	+	29417620	29419001
LOC_Os04g49290	Chr4	-	29419093	29423456	LOC_Os04g49300	Chr4	+	29423955	29428509
LOC_Os04g49520	Chr4	-	29534884	29538538	LOC_Os04g49530	Chr4	+	29538734	29542566
LOC_Os04g49790	Chr4	-	29682474	29687968	LOC_Os04g49800	Chr4	+	29688476	29693941
LOC_Os04g49950	Chr4	-	29790931	29797361	LOC_Os04g49954	Chr4	+	29798220	29801756
LOC_Os04g50040	Chr4	-	29849841	29850891	LOC_Os04g50050	Chr4	+	29851861	29854887
LOC_Os04g51270	Chr4	-	30374681	30377085	LOC_Os04g51280	Chr4	+	30377262	30379530
LOC_Os04g51540	Chr4	-	30530155	30536309	LOC_Os04g51550	Chr4	+	30536943	30537853
LOC_Os04g51640	Chr4	-	30605827	30606831	LOC_Os04g51650	Chr4	+	30607646	30607954
LOC_Os04g51770	Chr4	-	30678806	30681800	LOC_Os04g51780	Chr4	+	30682174	30685313
LOC_Os04g51796	Chr4	-	30697527	30701645	LOC_Os04g51800	Chr4	+	30702497	30710998
LOC_Os04g52270	Chr4	-	31063845	31068874	LOC_Os04g52280	Chr4	+	31069545	31075601
LOC_Os04g52290	Chr4	-	31073380	31076344	LOC_Os04g52300	Chr4	+	31076461	31077928
[truncated: 710 more rows]

## Sheet: Os-BDTPs
List of location annotations for rice BDTPs.
[truncated: 2,810 more rows]

## Sheet: Gm-BDGPs
List of location annotations for soybean BDGPs.
[truncated: 400 more rows]

[truncated: 3 more sheets: Gm-BDTPs, At-BDGPs, At-BDTPs]
