# Supplementary material for: Identification and functional characterization of bidirectional gene pairs and their intergenic regions in maize
Source: BMC Genomics. 2014 May 5;15(1):338. doi: 10.1186/1471-2164-15-338 (PMC4035068; doi:10.1186/1471-2164-15-338)
Supplement: Supplementary file 2 — Additional file 2: List of expression annotations for BDGPs/BDTPs of maize and BD PROs clone primers. Worksheet “expression profile”: Analysis was repeated three times per tissue; R: BDG in the reverse strand; F: BDG in the forward strand. Worksheet “candidate”: Y-axis: relative expression values of candidate BDGs; X-axis: B73 maize tissues, E: Embryo; En: Endosperm; R: BDG in the reverse strand; F: BDG in the forward strand. Worksheet “RNA-seq”: #N/A: No transcript detected; R: BDT in the reverse strand; F: BDT in the forward strand. A BDGP that produced more than two transcripts would result in more than one BDTP. This would lead to cloning of more than one putative BD PRO derived from a single BDGP. To remove such redundant promoters, we sorted the putative promoters that were derived from one BDGP by length and then retained the putative promoters that were at least 50 bp longer than the shorter promoters. Hence, we annotated 814 unique BDTPs that contained unique putative maize BD PROs. Worksheet “primers”: b–n: Used to clone promoters identified using the MA data set; 7-n: Used to clone promoters identified using the RS data sets. 1-n/5-n: Used to clone promoters identified from a genome-wide search (GS). (XLSX 2 MB) [file 12864_2013_6028_MOESM2_ESM.xlsx]

## Sheet: Mix
List of BDGPs that contain a pseudogene or a transposable element.
gene1	chr	start	end	strand	gene 2	chr	start	end	strand
ID=AC185300.4_FG002;Name=AC185300.4_FG002;biotype=protein_coding	4	228011331	228012407	-	ID=GRMZM2G092321;Name=GRMZM2G092321;biotype=transposable_element	4	228012641	228014534	+
ID=GRMZM2G391831;Name=GRMZM2G391831;biotype=protein_coding	5	163651024	163654011	-	ID=GRMZM5G836969;Name=GRMZM5G836969;biotype=pseudogene	5	163654420	163654560	+
ID=GRMZM2G386362;Name=GRMZM2G386362;biotype=protein_coding	2	4618751	4620557	-	ID=GRMZM2G534175;Name=GRMZM2G534175;biotype=pseudogene	2	4621264	4621507	+
ID=GRMZM2G573072;Name=GRMZM2G573072;biotype=pseudogene	2	83015007	83016416	-	ID=GRMZM5G851403;Name=GRMZM5G851403;biotype=protein_coding	2	83016628	83016948	+
ID=GRMZM2G703247;Name=GRMZM2G703247;biotype=protein_coding	2	169533831	169534636	-	ID=GRMZM2G048202;Name=GRMZM2G048202;biotype=pseudogene	2	169535124	169536039	+
ID=GRMZM2G111637;Name=GRMZM2G111637;biotype=protein_coding	3	194818944	194820744	-	ID=GRMZM2G549842;Name=GRMZM2G549842;biotype=pseudogene	3	194821737	194822198	+
ID=GRMZM2G582044;Name=GRMZM2G582044;biotype=pseudogene	6	28074763	28074969	-	ID=GRMZM2G465617;Name=GRMZM2G465617;biotype=protein_coding	6	28075395	28081870	+
ID=GRMZM2G440902;Name=GRMZM2G440902;biotype=protein_coding	6	155636125	155637819	-	ID=GRMZM2G566873;Name=GRMZM2G566873;biotype=pseudogene	6	155638186	155638959	+
ID=GRMZM2G560105;Name=GRMZM2G560105;biotype=pseudogene	7	121542757	121543327	-	ID=AC195826.2_FG006;Name=AC195826.2_FG006;biotype=protein_coding	7	121543689	121544528	+
ID=AC196978.5_FG007;Name=AC196978.5_FG007;biotype=protein_coding	10	4516274	4517728	-	ID=GRMZM2G508740;Name=GRMZM2G508740;biotype=pseudogene	10	4518661	4519597	+
ID=GRMZM2G531256;Name=GRMZM2G531256;biotype=pseudogene	10	14443215	14443530	-	ID=GRMZM2G083347;Name=GRMZM2G083347;biotype=protein_coding	10	14444468	14446346	+
ID=GRMZM2G575954;Name=GRMZM2G575954;biotype=pseudogene	10	100014968	100017245	-	ID=GRMZM2G455413;Name=GRMZM2G455413;biotype=protein_coding	10	100017747	100018574	+
ID=GRMZM5G838379;Name=GRMZM5G838379;biotype=pseudogene	Pt	137578	137718	-	ID=GRMZM5G818111;Name=GRMZM5G818111;biotype=protein_coding	Pt	138323	139807	+

## Sheet: microarray 
List of microarray annotation data for maize BDGPs.
gene1	gene2	gene1 microarray probe	gene2 microarray probe
AC194084.3_FG004	GRMZM2G100979	#N/A	#N/A
GRMZM2G158838	GRMZM2G349983	#N/A	#N/A
GRMZM2G362470	GRMZM2G063717	#N/A	#N/A
GRMZM2G034991	GRMZM2G451394	Zm.15972.1.A1_at	#N/A
GRMZM2G053852	GRMZM2G053891	#N/A	#N/A
GRMZM2G008033	GRMZM2G007956	#N/A	#N/A
GRMZM2G584408	GRMZM5G872710	#N/A	#N/A
GRMZM2G168546	GRMZM2G584485	ZmAffx.1535.1.S1_at	#N/A
GRMZM5G899721	GRMZM2G174087	#N/A	#N/A
GRMZM2G000231	GRMZM2G703223	Zm.17992.1.A1_at	#N/A
GRMZM2G120353	GRMZM2G120302	#N/A	#N/A
GRMZM2G066373	GRMZM2G066358	#N/A	#N/A
GRMZM5G808624	AC213896.2_FG005	#N/A	#N/A
GRMZM2G122793	AC194719.3_FG002	Zm.101.2.S1_a_at	#N/A
GRMZM2G335107	GRMZM2G036608	#N/A	#N/A
GRMZM2G013318	GRMZM2G013607	Zm.10037.1.S1_at	#N/A
GRMZM2G703370	GRMZM2G703371	#N/A	#N/A
GRMZM2G177215	GRMZM2G177098	#N/A	Zm.571.1.S1_at
GRMZM2G151913	GRMZM2G455306	#N/A	Zm.12588.1.S1_at
GRMZM2G109720	AC212720.3_FG006	Zm.12565.1.A1_at	#N/A
GRMZM2G084971	GRMZM2G084964	#N/A	#N/A
GRMZM2G398736	GRMZM5G843474	Zm.7689.2.A1_at	#N/A
GRMZM2G160842	GRMZM5G831993	#N/A	Zm.4129.1.S1_at
GRMZM2G005209	GRMZM2G005080	#N/A	Zm.6197.1.A1_at
GRMZM2G017692	GRMZM2G017761	#N/A	#N/A
GRMZM2G178558	GRMZM2G140689	#N/A	Zm.10381.1.S1_at
GRMZM2G016855	GRMZM2G016330	#N/A	#N/A
GRMZM2G581319	GRMZM2G020418	#N/A	#N/A
GRMZM5G885592	GRMZM5G857132	#N/A	#N/A
GRMZM2G352601	GRMZM2G022730	#N/A	#N/A
GRMZM2G173641	GRMZM2G173628	Zm.13827.1.S1_at	#N/A
GRMZM2G106276	GRMZM2G405655	#N/A	#N/A
GRMZM2G081942	GRMZM2G081947	#N/A	#N/A
GRMZM2G370155	GRMZM2G069008	#N/A	Zm.8948.2.A1_a_at
GRMZM5G882758	GRMZM5G825515	#N/A	#N/A
GRMZM2G083682	AC202398.4_FG003	#N/A	#N/A
GRMZM2G042323	GRMZM2G042080	Zm.3509.1.A1_at	Zm.3980.1.A1_at
GRMZM2G093291	GRMZM2G393146	#N/A	#N/A
GRMZM2G352525	GRMZM2G352524	#N/A	#N/A
GRMZM2G499945	GRMZM2G026100	#N/A	#N/A
AC220924.2_FG004	GRMZM5G887218	#N/A	#N/A
GRMZM2G332452	AC188756.2_FG004	#N/A	#N/A
GRMZM2G465868	AC188734.3_FG004	#N/A	#N/A
GRMZM2G116739	AC187809.3_FG006	#N/A	#N/A
GRMZM2G420988	GRMZM2G120277	#N/A	#N/A
GRMZM5G890373	GRMZM2G028571	#N/A	#N/A
GRMZM2G177084	GRMZM2G177111	#N/A	#N/A
GRMZM2G177132	GRMZM2G475673	#N/A	#N/A
AC209697.3_FG004	GRMZM2G132569	#N/A	#N/A
AC215607.3_FG004	GRMZM2G163576	#N/A	#N/A
GRMZM2G548946	GRMZM2G110865	#N/A	#N/A
GRMZM5G846702	GRMZM2G366313	#N/A	#N/A
GRMZM2G448894	GRMZM2G448895	#N/A	#N/A
GRMZM2G567672	GRMZM2G141605	#N/A	#N/A
GRMZM2G141618	GRMZM2G141621	#N/A	#N/A
GRMZM2G141644	GRMZM5G869587	#N/A	#N/A
GRMZM2G442168	GRMZM2G567739	#N/A	Zm.4872.2.A1_at
GRMZM5G817301	GRMZM2G141667	#N/A	#N/A
GRMZM5G803859	GRMZM5G816243	#N/A	#N/A
GRMZM5G834285	GRMZM5G861256	#N/A	#N/A
GRMZM5G889313	GRMZM5G881548	#N/A	Zm.18214.1.S1_at
GRMZM5G877707	GRMZM5G897562	#N/A	#N/A
GRMZM5G800374	GRMZM5G885990	#N/A	#N/A
GRMZM5G835207	GRMZM5G896048	#N/A	#N/A
GRMZM5G835207	GRMZM5G821779	#N/A	#N/A
GRMZM2G109911	GRMZM5G833635	#N/A	#N/A
GRMZM5G822582	GRMZM2G109550	#N/A	ZmAffx.1376.1.S1_s_at
GRMZM2G109411	GRMZM2G109388	#N/A	#N/A
GRMZM5G821753	GRMZM5G891617	#N/A	#N/A
GRMZM2G575636	GRMZM2G156553	#N/A	#N/A
GRMZM2G142261	GRMZM2G142258	#N/A	#N/A
GRMZM2G443343	GRMZM5G866827	#N/A	#N/A
GRMZM2G470035	GRMZM2G584704	#N/A	#N/A
AC207667.3_FG001	GRMZM2G061455	#N/A	#N/A
GRMZM2G565354	GRMZM2G140175	#N/A	#N/A
GRMZM2G406350	GRMZM2G106039	#N/A	#N/A
GRMZM2G173361	GRMZM2G173358	#N/A	#N/A
GRMZM5G857810	GRMZM2G394722	#N/A	#N/A
GRMZM2G704268	AC202930.4_FG007	#N/A	#N/A
GRMZM2G105167	AC211394.4_FG004	#N/A	#N/A
GRMZM2G065641	GRMZM2G389205	#N/A	#N/A
GRMZM5G840940	AC203748.3_FG002	#N/A	#N/A
GRMZM2G328578	GRMZM2G029345	#N/A	#N/A
GRMZM2G166837	GRMZM2G468428	#N/A	#N/A
GRMZM5G880856	GRMZM5G839638	#N/A	#N/A
GRMZM2G041068	GRMZM2G507533	Zm.8748.1.A1_at	#N/A
GRMZM2G011812	AC211683.4_FG002	#N/A	#N/A
AC233855.1_FG004	AC233855.1_FG003	#N/A	#N/A
GRMZM2G458929	GRMZM2G157670	#N/A	#N/A
GRMZM2G170148	GRMZM2G472077	#N/A	#N/A
AC206168.2_FG003	GRMZM2G067450	#N/A	#N/A
GRMZM2G170716	GRMZM2G170721	#N/A	#N/A
AC208652.3_FG010	AC208652.3_FG011	#N/A	#N/A
GRMZM2G144730	GRMZM2G446213	Zm.5969.2.A1_a_at	Zm.16514.1.S1_at
GRMZM2G067493	GRMZM2G368758	#N/A	#N/A
GRMZM5G830250	GRMZM2G302873	#N/A	#N/A
GRMZM5G811697	AC217887.3_FG003	#N/A	#N/A
GRMZM5G875581	GRMZM2G113389	#N/A	#N/A
GRMZM2G163766	GRMZM5G875253	#N/A	#N/A
GRMZM2G591258	GRMZM2G547246	#N/A	#N/A
GRMZM2G108272	GRMZM2G108309	#N/A	Zm.1172.1.A1_at
GRMZM2G011520	GRMZM2G310321	Zm.8073.1.A1_at	#N/A
GRMZM2G446363	GRMZM2G570402	#N/A	#N/A
GRMZM2G117746	GRMZM2G117779	Zm.4216.1.A1_at	#N/A
GRMZM2G400806	AC193646.3_FG002	#N/A	#N/A
GRMZM2G379964	GRMZM2G080409	#N/A	#N/A
GRMZM2G311710	AC202069.3_FG002	#N/A	#N/A
GRMZM2G404274	GRMZM2G404279	Zm.311.1.A1_at	#N/A
AC189753.3_FG002	GRMZM2G030669	#N/A	#N/A
GRMZM2G029038	AC196074.2_FG003	#N/A	#N/A
GRMZM2G350397	GRMZM2G325530	#N/A	#N/A
AC205709.3_FG004	GRMZM2G172099	#N/A	#N/A
GRMZM2G368350	AC205709.3_FG001	#N/A	#N/A
AC206223.3_FG004	GRMZM2G700011	#N/A	#N/A
GRMZM2G124312	GRMZM2G124313	#N/A	#N/A
GRMZM2G162467	GRMZM2G162460	Zm.4644.1.S1_at	Zm.10281.1.S1_at
GRMZM2G315730	GRMZM2G020953	#N/A	#N/A
GRMZM2G043892	GRMZM5G818232	#N/A	#N/A
GRMZM2G317895	GRMZM5G831481	#N/A	#N/A
GRMZM2G163527	GRMZM5G828123	#N/A	#N/A
GRMZM2G101001	GRMZM2G100988	Zm.4893.1.A1_at	#N/A
GRMZM2G140799	GRMZM2G440918	Zm.12705.1.S1_at	#N/A
GRMZM2G077711	GRMZM2G555972	#N/A	#N/A
GRMZM2G036439	AC191598.3_FG007	#N/A	#N/A
GRMZM2G351149	AC191598.3_FG010	#N/A	#N/A
GRMZM2G057950	GRMZM2G058037	Zm.13332.1.S1_at	#N/A
GRMZM2G126763	GRMZM2G126754	Zm.540.1.A1_at	#N/A
GRMZM2G057529	GRMZM2G057528	#N/A	#N/A
GRMZM5G806059	GRMZM2G426544	#N/A	#N/A
AC149475.2_FG003	AC149475.2_FG004	#N/A	#N/A
GRMZM2G172014	GRMZM2G172021	#N/A	Zm.4857.1.A1_at
GRMZM2G171464	GRMZM2G584993	#N/A	#N/A
GRMZM2G552826	GRMZM2G116853	#N/A	#N/A
GRMZM2G109987	GRMZM5G847608	Zm.4627.1.S1_a_at	#N/A
GRMZM2G093944	GRMZM2G537807	#N/A	#N/A
GRMZM2G093964	GRMZM2G079066	#N/A	#N/A
GRMZM5G897653	GRMZM2G175797	#N/A	#N/A
GRMZM2G059865	GRMZM2G059856	Zm.4603.1.S1_at	#N/A
GRMZM2G006128	AC177838.2_FG015	Zm.4622.1.A1_at	#N/A
GRMZM2G085872	GRMZM2G085885	#N/A	ZmAffx.1201.1.A1_at
GRMZM2G393083	GRMZM2G393062	#N/A	#N/A
GRMZM2G077760	GRMZM2G077769	#N/A	Zm.11990.1.A1_at
GRMZM2G176840	GRMZM2G176849	Zm.19071.1.S1_at	#N/A
GRMZM2G476107	GRMZM2G176530	#N/A	#N/A
GRMZM2G032703	GRMZM2G032702	#N/A	#N/A
GRMZM2G321041	GRMZM2G321040	#N/A	#N/A
GRMZM5G826824	GRMZM5G812553	#N/A	#N/A
GRMZM2G075870	GRMZM2G075901	#N/A	#N/A
GRMZM5G833774	AC155624.2_FG008	#N/A	#N/A
GRMZM2G067614	GRMZM2G018417	#N/A	Zm.12315.2.A1_at
GRMZM2G046888	GRMZM2G046919	#N/A	#N/A
GRMZM2G149254	GRMZM2G149257	#N/A	Zm.7080.1.A1_at
AC191040.2_FG002	GRMZM2G445783	#N/A	Zm.3788.1.S1_at
GRMZM2G472236	GRMZM2G169747	#N/A	#N/A
GRMZM2G103292	AC210834.4_FG011	Zm.11469.2.A1_a_at	#N/A
GRMZM2G546647	GRMZM2G407396	#N/A	#N/A
GRMZM2G124032	GRMZM2G556515	#N/A	#N/A
GRMZM2G112793	GRMZM2G412674	#N/A	#N/A
GRMZM5G857303	GRMZM2G162725	#N/A	#N/A
GRMZM2G119852	GRMZM2G119933	Zm.309.1.S1_at	#N/A
GRMZM2G012102	GRMZM2G489031	Zm.3418.1.A1_at	#N/A
GRMZM2G445613	GRMZM2G445588	#N/A	#N/A
GRMZM2G006626	GRMZM2G006631	#N/A	#N/A
GRMZM5G892492	GRMZM2G469002	#N/A	#N/A
GRMZM2G029000	GRMZM2G029055	#N/A	Zm.10287.1.S1_at
GRMZM2G464510	GRMZM2G464515	#N/A	#N/A
GRMZM2G004422	GRMZM2G004523	Zm.4557.1.S1_at	#N/A
GRMZM2G355358	AC177837.3_FG007	#N/A	#N/A
GRMZM5G816089	GRMZM2G055101	#N/A	#N/A
GRMZM2G071217	GRMZM2G153814	#N/A	#N/A
GRMZM2G376074	GRMZM2G077045	Zm.14149.1.A1_at	#N/A
GRMZM2G173067	GRMZM5G873975	Zm.16381.1.S1_at	#N/A
GRMZM2G314766	GRMZM2G703529	#N/A	#N/A
GRMZM2G180044	GRMZM5G846676	#N/A	#N/A
GRMZM2G043569	AC204831.3_FG004	#N/A	#N/A
GRMZM2G116292	GRMZM2G116823	Zm.17322.1.A1_at	#N/A
GRMZM2G061075	GRMZM2G060952	#N/A	Zm.10810.1.S1_at
GRMZM2G149646	GRMZM2G149647	#N/A	Zm.11.1.S1_at
GRMZM2G110023	GRMZM2G110004	#N/A	#N/A
AC214841.3_FG009	GRMZM2G151524	#N/A	#N/A
GRMZM2G359879	GRMZM2G058870	#N/A	#N/A
GRMZM2G372509	AC217351.3_FG005	#N/A	#N/A
GRMZM2G418575	GRMZM2G118208	#N/A	Zm.4755.1.A1_at
AC204035.3_FG003	GRMZM2G306753	#N/A	#N/A
GRMZM2G110366	GRMZM2G110403	#N/A	#N/A
AC205541.3_FG002	GRMZM2G350001	#N/A	#N/A
GRMZM2G026953	GRMZM2G026910	#N/A	#N/A
GRMZM5G839462	GRMZM5G824405	#N/A	Zm.14074.1.A1_at
GRMZM2G452692	GRMZM2G452695	#N/A	#N/A
GRMZM2G308034	GRMZM2G006981	#N/A	Zm.6604.1.A1_at
GRMZM2G032047	GRMZM2G030016	Zm.9906.1.A1_at	Zm.16958.2.A1_x_at
GRMZM2G311465	GRMZM2G017536	#N/A	Zm.6286.1.A1_at
GRMZM2G394188	GRMZM2G394203	#N/A	Zm.1670.1.A1_at
GRMZM2G326335	GRMZM2G023884	#N/A	#N/A
GRMZM2G006404	GRMZM2G487141	#N/A	#N/A
GRMZM5G849236	GRMZM2G027595	#N/A	#N/A
GRMZM5G896108	GRMZM2G552469	#N/A	#N/A
GRMZM2G133986	GRMZM2G134109	Zm.5012.1.A1_at	#N/A
GRMZM2G124576	GRMZM2G425079	Zm.10383.3.A1_at	#N/A
GRMZM2G063048	GRMZM2G063073	#N/A	#N/A
GRMZM2G378931	GRMZM2G082068	#N/A	#N/A
GRMZM5G856599	GRMZM2G320142	Zm.13142.1.S1_at	#N/A
AC199053.2_FG005	GRMZM2G038153	#N/A	Zm.4909.1.A1_at
AC204530.4_FG003	GRMZM5G898740	#N/A	Zm.13707.1.A1_at
GRMZM5G802598	GRMZM5G830483	#N/A	#N/A
GRMZM2G109271	GRMZM5G828047	#N/A	#N/A
AC226368.2_FG006	GRMZM2G109182	#N/A	Zm.10780.1.S1_at
GRMZM2G015902	GRMZM2G016281	#N/A	#N/A
GRMZM2G042667	GRMZM2G042662	#N/A	#N/A
GRMZM2G311822	GRMZM2G115025	#N/A	#N/A
GRMZM2G100452	GRMZM2G100497	#N/A	#N/A
GRMZM2G038811	GRMZM2G507046	#N/A	#N/A
GRMZM2G106853	GRMZM2G106834	#N/A	#N/A
GRMZM2G703616	GRMZM2G471240	#N/A	#N/A
GRMZM2G477869	AC205700.3_FG004	#N/A	#N/A
GRMZM2G142352	GRMZM2G442087	#N/A	#N/A
GRMZM2G004811	GRMZM2G004736	#N/A	Zm.16938.1.A1_at
GRMZM2G060620	GRMZM2G360867	#N/A	#N/A
GRMZM2G036543	GRMZM2G036484	Zm.13412.1.S1_at	#N/A
AC208123.3_FG003	GRMZM2G329194	#N/A	#N/A
GRMZM2G456401	GRMZM2G576562	#N/A	#N/A
GRMZM2G498220	GRMZM2G022069	#N/A	#N/A
AC191046.2_FG002	GRMZM2G087243	#N/A	Zm.18807.1.A1_at
GRMZM2G040068	GRMZM2G340267	#N/A	#N/A
GRMZM5G865909	GRMZM5G883408	#N/A	#N/A
GRMZM5G836426	GRMZM2G176451	#N/A	#N/A
GRMZM2G140298	GRMZM2G330609	#N/A	#N/A
AC213614.3_FG002	GRMZM2G094639	#N/A	Zm.16964.1.S1_at
GRMZM2G161459	GRMZM2G460422	#N/A	#N/A
GRMZM2G180916	AC196411.3_FG007	Zm.17516.1.S1_at	#N/A
GRMZM2G413975	GRMZM2G703671	#N/A	#N/A
GRMZM2G034383	GRMZM2G034096	Zm.8054.1.A1_at	#N/A
GRMZM2G408474	AC205280.2_FG004	#N/A	#N/A
GRMZM5G873519	AC215862.2_FG002	Zm.772.1.S1_at	#N/A
GRMZM2G481227	GRMZM2G481226	#N/A	#N/A
GRMZM2G538829	GRMZM2G394410	#N/A	Zm.9502.1.A1_at
GRMZM2G703706	AC207190.3_FG001	#N/A	#N/A
GRMZM2G430518	GRMZM2G131559	#N/A	#N/A
GRMZM2G450361	GRMZM2G450308	#N/A	#N/A
GRMZM2G002114	GRMZM5G860390	#N/A	#N/A
AC215913.3_FG001	GRMZM2G042361	#N/A	#N/A
GRMZM2G326618	GRMZM2G326635	#N/A	#N/A
GRMZM2G487778	AC214146.3_FG007	#N/A	#N/A
GRMZM2G550611	GRMZM2G115168	#N/A	#N/A
GRMZM2G087083	GRMZM2G174854	#N/A	#N/A
AC194293.3_FG001	GRMZM5G895903	#N/A	#N/A
GRMZM5G881798	GRMZM5G811053	#N/A	#N/A
GRMZM2G006704	GRMZM2G007001	Zm.6960.1.S1_a_at	#N/A
GRMZM2G321750	GRMZM2G321795	#N/A	#N/A
GRMZM2G074393	GRMZM2G074368	Zm.3357.1.A1_at	#N/A
GRMZM2G429128	GRMZM2G429139	#N/A	#N/A
GRMZM2G179121	GRMZM2G179118	#N/A	#N/A
GRMZM2G075706	GRMZM2G075707	#N/A	#N/A
GRMZM5G824236	AF546187.1_FG006	#N/A	#N/A
GRMZM2G034645	GRMZM2G034174	#N/A	Zm.8581.1.A1_at
GRMZM2G130034	GRMZM2G130095	Zm.15463.1.A1_at	ZmAffx.1052.1.A1_at
GRMZM2G465907	GRMZM2G165090	#N/A	#N/A
GRMZM2G049088	GRMZM2G049201	#N/A	#N/A
AC210828.3_FG007	GRMZM2G396494	#N/A	#N/A
GRMZM5G865967	AC210828.3_FG003	#N/A	#N/A
GRMZM2G035444	GRMZM2G035521	#N/A	#N/A
AC186222.3_FG004	AC186222.3_FG003	#N/A	#N/A
GRMZM2G013842	GRMZM2G314273	#N/A	#N/A
GRMZM2G059029	GRMZM2G358924	Zm.7457.1.A1_at	#N/A
GRMZM2G098494	GRMZM2G399359	#N/A	#N/A
GRMZM2G107163	GRMZM2G107162	#N/A	#N/A
AC192264.4_FG002	GRMZM2G042371	#N/A	#N/A
GRMZM2G113196	GRMZM2G113229	#N/A	#N/A
GRMZM2G080746	GRMZM2G080775	Zm.2385.3.S1_at	#N/A
GRMZM2G419430	GRMZM2G419431	#N/A	#N/A
GRMZM2G419436	GRMZM2G119547	#N/A	#N/A
GRMZM2G362303	GRMZM2G308597	#N/A	#N/A
GRMZM2G391288	GRMZM5G811972	#N/A	#N/A
AC213857.4_FG001	GRMZM2G083755	#N/A	Zm.13808.2.A1_at
GRMZM2G342437	GRMZM2G042622	#N/A	#N/A
GRMZM2G169323	GRMZM2G169270	#N/A	Zm.13184.1.S1_at
GRMZM2G026696	GRMZM2G329909	#N/A	#N/A
GRMZM5G819673	GRMZM2G473457	#N/A	#N/A
GRMZM2G081160	GRMZM2G379773	#N/A	#N/A
GRMZM2G379237	GRMZM5G812644	#N/A	#N/A
GRMZM2G328309	AC198871.3_FG002	#N/A	#N/A
GRMZM2G535982	GRMZM2G090177	ZmAffx.1114.1.S1_at	Zm.2323.1.A1_at
GRMZM2G106892	GRMZM2G106899	#N/A	Zm.3016.1.S1_at
AC208434.3_FG007	GRMZM2G103258	#N/A	#N/A
GRMZM2G037839	GRMZM5G833511	#N/A	#N/A
GRMZM2G152996	GRMZM2G153003	#N/A	#N/A
GRMZM2G354144	GRMZM2G053037	#N/A	#N/A
GRMZM5G821369	GRMZM2G448277	#N/A	#N/A
GRMZM2G067067	GRMZM2G422720	#N/A	#N/A
GRMZM2G052114	GRMZM2G052123	#N/A	#N/A
AC205372.3_FG003	GRMZM2G115707	#N/A	#N/A
AC186683.3_FG004	GRMZM2G154111	#N/A	#N/A
GRMZM2G078022	GRMZM2G078389	ZmAffx.729.1.S1_at	#N/A
GRMZM2G082327	GRMZM5G883468	#N/A	#N/A
GRMZM5G893868	GRMZM5G880435	#N/A	#N/A
GRMZM2G588128	GRMZM2G172451	#N/A	#N/A
GRMZM2G449478	GRMZM2G449479	#N/A	#N/A
AC225222.2_FG011	GRMZM2G433790	#N/A	#N/A
AC205713.4_FG007	GRMZM2G071304	#N/A	Zm.9695.1.A1_at
GRMZM2G165963	GRMZM2G465734	#N/A	#N/A
GRMZM5G849915	GRMZM5G820503	#N/A	#N/A
GRMZM2G148323	GRMZM2G448054	#N/A	#N/A
GRMZM2G397432	GRMZM2G479491	#N/A	#N/A
AC194076.3_FG006	GRMZM2G112656	#N/A	#N/A
GRMZM2G351261	GRMZM2G351248	#N/A	#N/A
GRMZM2G369491	GRMZM2G369484	#N/A	#N/A
GRMZM2G523917	GRMZM2G523916	#N/A	#N/A
GRMZM2G523913	GRMZM2G369434	#N/A	#N/A
GRMZM2G121647	GRMZM2G556066	#N/A	#N/A
GRMZM2G121647	GRMZM2G556052	#N/A	#N/A
GRMZM2G155697	GRMZM2G450912	#N/A	#N/A
GRMZM2G450825	GRMZM2G573054	ZmAffx.1502.1.S1_at	#N/A
GRMZM2G314405	AC186905.3_FG013	#N/A	#N/A
GRMZM2G314361	GRMZM2G314328	#N/A	Zm.17915.1.A1_at
GRMZM2G315666	GRMZM2G020295	#N/A	#N/A
GRMZM2G301031	GRMZM2G001606	#N/A	#N/A
GRMZM2G574993	GRMZM2G154090	#N/A	#N/A
GRMZM5G835118	GRMZM5G897290	#N/A	#N/A
AC210171.3_FG002	GRMZM2G426023	#N/A	#N/A
AC214267.3_FG004	GRMZM2G108410	#N/A	#N/A
GRMZM2G339203	GRMZM2G035594	#N/A	Zm.18940.1.A1_at
GRMZM2G105269	GRMZM2G105256	#N/A	Zm.16842.1.A1_at
GRMZM2G307928	GRMZM2G011269	#N/A	Zm.6522.2.A1_a_at
GRMZM2G146589	GRMZM2G146486	Zm.6555.2.S1_at	#N/A
GRMZM2G357806	GRMZM2G357807	#N/A	#N/A
GRMZM2G374024	GRMZM2G074899	#N/A	#N/A
GRMZM5G840740	GRMZM2G153887	#N/A	Zm.6912.1.A1_at
GRMZM2G074193	GRMZM2G074024	#N/A	Zm.17238.1.S1_at
GRMZM2G094022	GRMZM2G393935	#N/A	#N/A
GRMZM2G364127	GRMZM2G065498	#N/A	#N/A
GRMZM2G342105	AC211910.4_FG005	#N/A	#N/A
GRMZM2G043127	GRMZM2G342892	Zm.6145.1.A1_at	#N/A
GRMZM2G329757	GRMZM2G329740	#N/A	#N/A
GRMZM2G014951	GRMZM2G014934	#N/A	#N/A
GRMZM5G801291	GRMZM2G388909	#N/A	#N/A
GRMZM5G801291	GRMZM2G388911	#N/A	#N/A
GRMZM2G530531	GRMZM2G079668	#N/A	Zm.7040.2.S1_x_at
GRMZM2G123159	GRMZM2G123128	Zm.2210.1.S1_at	Zm.7413.1.A1_at
GRMZM5G893141	AC194164.3_FG004	#N/A	#N/A
GRMZM5G810275	GRMZM2G002687	#N/A	#N/A
GRMZM5G814549	GRMZM2G009442	#N/A	#N/A
AC186684.4_FG001	GRMZM2G127652	#N/A	#N/A
GRMZM2G127437	GRMZM5G835691	#N/A	#N/A
GRMZM2G457346	AC190496.1_FG002	#N/A	#N/A
GRMZM5G863645	GRMZM5G865188	Zm.10492.1.S1_at	#N/A
AC231640.1_FG009	GRMZM2G412814	#N/A	#N/A
GRMZM2G327208	GRMZM2G413835	#N/A	#N/A
GRMZM5G801539	GRMZM2G180207	#N/A	#N/A
AC190915.3_FG007	GRMZM2G361662	#N/A	Zm.13750.1.A1_at
GRMZM2G133652	GRMZM2G133749	Zm.13962.1.S1_at	Zm.13427.1.S1_at
GRMZM2G008542	GRMZM2G309547	#N/A	#N/A
GRMZM2G396431	GRMZM2G396430	#N/A	#N/A
GRMZM2G131626	GRMZM2G131629	#N/A	Zm.1620.1.A1_at
GRMZM2G078275	GRMZM2G078252	Zm.13503.1.S1_at	Zm.5051.1.A1_at
GRMZM2G072653	GRMZM2G376668	#N/A	#N/A
GRMZM2G135414	GRMZM2G135447	#N/A	#N/A
GRMZM2G177473	GRMZM2G475968	#N/A	#N/A
GRMZM2G122139	AC177890.3_FG005	Zm.12923.1.A1_at	#N/A
AC234189.1_FG003	AC234189.1_FG002	#N/A	#N/A
AC193745.3_FG004	GRMZM2G029385	#N/A	#N/A
GRMZM2G040145	GRMZM2G039906	#N/A	Zm.19128.1.S1_at
GRMZM2G550979	GRMZM2G414540	#N/A	Zm.9852.1.A1_at
GRMZM2G074404	GRMZM2G132971	Zm.5758.1.A1_at	Zm.6345.1.A1_at
GRMZM2G397190	GRMZM2G096241	#N/A	#N/A
AC196793.2_FG002	AC186656.4_FG004	#N/A	#N/A
GRMZM2G047223	GRMZM2G349062	Zm.15266.2.A1_at	#N/A
GRMZM5G889364	AC186529.4_FG014	#N/A	#N/A
GRMZM2G077079	GRMZM2G376310	Zm.18060.1.A1_at	#N/A
GRMZM2G439654	GRMZM2G704127	#N/A	#N/A
GRMZM2G093712	GRMZM2G093725	#N/A	#N/A
GRMZM2G068244	GRMZM2G068443	#N/A	#N/A
GRMZM5G899025	GRMZM2G540799	#N/A	#N/A
GRMZM5G881438	GRMZM2G544823	#N/A	#N/A
GRMZM2G156848	GRMZM2G156937	Zm.3076.2.A1_at	#N/A
GRMZM2G139102	GRMZM2G139123	#N/A	#N/A
GRMZM2G156739	AC177926.2_FG017	#N/A	#N/A
GRMZM2G114692	GRMZM2G114775	Zm.13540.1.A1_at	Zm.12666.2.S1_at
AC217353.3_FG005	GRMZM2G058075	#N/A	#N/A
GRMZM2G053803	GRMZM2G351160	#N/A	Zm.7555.1.A1_at
GRMZM2G170137	GRMZM2G470382	Zm.4735.1.A1_at	#N/A
AC217358.3_FG005	GRMZM5G881369	#N/A	#N/A
GRMZM2G304657	GRMZM2G304638	#N/A	#N/A
GRMZM2G022269	GRMZM2G022248	Zm.537.2.S1_at	Zm.4812.1.A1_at
GRMZM2G422671	GRMZM2G422670	#N/A	#N/A
GRMZM2G138053	GRMZM2G137968	Zm.12977.2.S1_at	#N/A
AC209212.3_FG005	GRMZM2G302613	#N/A	#N/A
GRMZM2G377477	GRMZM2G077222	#N/A	Zm.6963.2.A1_at
GRMZM2G058359	GRMZM2G058328	#N/A	#N/A
GRMZM5G876241	GRMZM2G164225	#N/A	#N/A
GRMZM2G156346	GRMZM2G455321	#N/A	#N/A
GRMZM2G106336	GRMZM5G802407	#N/A	#N/A
GRMZM2G070429	GRMZM2G070374	Zm.13580.1.A1_at	#N/A
GRMZM2G089830	GRMZM5G891430	#N/A	#N/A
GRMZM2G165322	AC214255.3_FG006	#N/A	#N/A
GRMZM2G583640	GRMZM2G165341	#N/A	#N/A
GRMZM5G893102	GRMZM5G822888	#N/A	#N/A
GRMZM5G835418	AC196002.2_FG002	Zm.9613.1.A1_at	#N/A
GRMZM2G039971	GRMZM2G039928	#N/A	#N/A
GRMZM2G117965	GRMZM2G117904	Zm.2227.1.A1_at	#N/A
GRMZM2G011896	AC196262.4_FG006	#N/A	#N/A
GRMZM2G127143	AC213782.3_FG003	#N/A	#N/A
AC203567.3_FG003	GRMZM2G447299	#N/A	#N/A
GRMZM2G173354	AC188005.3_FG003	Zm.2716.1.A1_at	#N/A
GRMZM2G327884	GRMZM2G024527	#N/A	#N/A
AC185122.3_FG008	AC185122.3_FG009	#N/A	#N/A
GRMZM2G114898	GRMZM2G551925	#N/A	#N/A
GRMZM2G111228	GRMZM2G111261	Zm.10795.1.A1_at	#N/A
GRMZM2G477158	GRMZM2G477161	#N/A	#N/A
GRMZM2G319062	GRMZM2G013519	Zm.11837.1.A1_at	#N/A
GRMZM2G124115	GRMZM2G059445	#N/A	#N/A
GRMZM5G870572	GRMZM2G390096	Zm.6490.1.A1_at	#N/A
GRMZM2G091811	AC216262.2_FG001	Zm.12481.1.S1_at	#N/A
GRMZM2G007981	GRMZM5G853928	#N/A	#N/A
GRMZM2G159247	GRMZM2G458256	#N/A	#N/A
GRMZM2G520662	AC211700.4_FG002	#N/A	#N/A
GRMZM2G135526	GRMZM2G135547	#N/A	#N/A
GRMZM5G863229	GRMZM5G855361	#N/A	#N/A
GRMZM2G360352	GRMZM2G059325	#N/A	Zm.12674.1.A1_at
GRMZM2G126276	AC183521.2_FG002	#N/A	#N/A
GRMZM2G088317	GRMZM2G388778	#N/A	#N/A
AC185234.4_FG005	GRMZM2G034407	#N/A	#N/A
GRMZM2G032367	GRMZM2G337128	Zm.788.1.A1_a_at	#N/A
GRMZM2G354504	GRMZM2G053811	#N/A	#N/A
AC205526.4_FG007	GRMZM2G076443	#N/A	#N/A
GRMZM5G894944	GRMZM2G169207	#N/A	#N/A
AC192368.3_FG010	AC192368.3_FG009	#N/A	#N/A
AC186026.3_FG003	AC186026.3_FG004	#N/A	#N/A
AC207048.3_FG001	GRMZM2G103721	#N/A	#N/A
AC185272.3_FG005	GRMZM2G119671	#N/A	#N/A
GRMZM2G044886	AC213834.3_FG005	#N/A	#N/A
AC184787.2_FG003	GRMZM2G147712	#N/A	Zm.1740.1.A1_at
GRMZM2G178536	GRMZM2G178547	#N/A	#N/A
GRMZM2G132856	GRMZM2G132857	#N/A	#N/A
GRMZM2G117786	GRMZM2G117811	Zm.3872.1.A1_at	Zm.8292.1.S1_at
GRMZM2G095552	GRMZM2G095663	#N/A	#N/A
GRMZM5G879184	GRMZM2G091932	#N/A	#N/A
AC202405.3_FG003	GRMZM2G576477	#N/A	#N/A
GRMZM2G339159	AC216251.3_FG001	#N/A	#N/A
GRMZM2G155399	GRMZM2G575016	#N/A	#N/A
GRMZM2G054655	GRMZM2G054548	ZmAffx.1448.1.S1_at	#N/A
GRMZM2G054229	GRMZM2G516488	#N/A	#N/A
GRMZM2G492477	GRMZM2G316892	#N/A	#N/A
GRMZM2G429992	GRMZM2G429999	#N/A	#N/A
GRMZM2G033665	AC205143.3_FG001	#N/A	#N/A
GRMZM5G860399	GRMZM2G360266	#N/A	#N/A
GRMZM2G041344	AC209926.4_FG002	#N/A	#N/A
GRMZM5G840720	GRMZM2G456757	#N/A	#N/A
GRMZM2G150584	GRMZM2G452353	#N/A	#N/A
GRMZM2G038079	GRMZM2G038028	#N/A	#N/A
GRMZM5G864784	GRMZM5G806469	#N/A	#N/A
GRMZM2G067417	GRMZM2G366392	Zm.4833.1.A1_at	Zm.5534.1.S1_at
GRMZM2G366389	GRMZM2G067114	#N/A	#N/A
GRMZM5G882739	GRMZM2G346278	#N/A	#N/A
GRMZM2G576114	GRMZM2G154105	#N/A	#N/A
GRMZM2G054531	AC185453.3_FG002	#N/A	#N/A
GRMZM2G461537	GRMZM2G161696	#N/A	#N/A
GRMZM2G702612	GRMZM2G702613	#N/A	#N/A
GRMZM2G163925	AC204951.3_FG002	#N/A	#N/A
AC185473.3_FG005	GRMZM2G112174	#N/A	#N/A
GRMZM2G549229	GRMZM2G411652	#N/A	#N/A
AC185623.4_FG010	GRMZM2G532794	#N/A	#N/A
GRMZM2G059338	GRMZM2G059339	#N/A	#N/A
GRMZM2G410150	GRMZM2G110287	#N/A	#N/A
GRMZM2G061303	GRMZM5G812170	#N/A	#N/A
GRMZM2G020438	GRMZM2G325589	#N/A	#N/A
AC185504.4_FG006	GRMZM2G105522	#N/A	Zm.3856.1.S1_at
AC185504.4_FG002	GRMZM2G168420	#N/A	#N/A
GRMZM2G020191	GRMZM2G020162	#N/A	#N/A
GRMZM2G059908	AC185642.4_FG001	#N/A	#N/A
GRMZM2G392951	GRMZM2G093262	#N/A	#N/A
GRMZM2G351636	GRMZM2G351637	#N/A	#N/A
GRMZM2G355600	GRMZM2G053285	#N/A	#N/A
GRMZM2G021248	GRMZM2G021339	#N/A	Zm.12247.1.S1_at
GRMZM2G125745	AC186159.3_FG005	#N/A	#N/A
GRMZM2G347047	GRMZM2G045294	#N/A	#N/A
GRMZM2G006063	GRMZM2G006062	#N/A	#N/A
GRMZM2G417682	GRMZM2G118579	#N/A	#N/A
GRMZM2G096343	GRMZM2G544441	Zm.8709.1.A1_at	#N/A
GRMZM2G102200	GRMZM2G402319	#N/A	#N/A
GRMZM2G410487	GRMZM2G108284	#N/A	#N/A
GRMZM2G364793	GRMZM2G364786	#N/A	#N/A
GRMZM2G308074	AC187917.3_FG001	#N/A	#N/A
GRMZM5G852159	AC185668.3_FG004	#N/A	#N/A
GRMZM2G139292	GRMZM2G139293	Zm.17869.1.S1_at	#N/A
GRMZM2G344977	GRMZM2G344936	#N/A	#N/A
GRMZM2G461230	GRMZM2G161553	Zm.18523.1.A1_at	#N/A
GRMZM5G859220	AC217662.2_FG004	#N/A	#N/A
GRMZM2G033089	GRMZM2G033086	#N/A	#N/A
GRMZM2G060465	GRMZM2G060322	#N/A	#N/A
GRMZM2G174782	GRMZM2G174797	ZmAffx.108.1.S1_at	#N/A
GRMZM2G464036	GRMZM2G464037	#N/A	#N/A
GRMZM2G076087	GRMZM2G075942	Zm.6823.1.A1_at	Zm.18286.1.A1_at
AC217271.3_FG003	GRMZM2G702743	#N/A	#N/A
GRMZM2G702746	GRMZM2G702747	#N/A	#N/A
GRMZM2G562394	GRMZM2G433521	#N/A	#N/A
GRMZM5G874446	GRMZM2G027711	#N/A	#N/A
GRMZM5G855894	GRMZM5G828058	#N/A	#N/A
AC190609.3_FG002	AC190609.3_FG003	#N/A	#N/A
GRMZM2G149836	GRMZM2G149843	#N/A	Zm.1768.1.A1_at
GRMZM2G079436	GRMZM2G079477	#N/A	#N/A
AC205735.3_FG006	GRMZM2G123728	#N/A	#N/A
GRMZM5G855419	GRMZM2G312399	#N/A	#N/A
GRMZM2G338313	GRMZM2G035168	#N/A	#N/A
AC184764.3_FG006	GRMZM2G175453	#N/A	#N/A
GRMZM5G889382	GRMZM5G814787	#N/A	#N/A
GRMZM2G537479	AC209159.3_FG001	#N/A	#N/A
GRMZM2G523169	GRMZM2G067910	#N/A	Zm.16800.1.S1_at
GRMZM2G702814	GRMZM2G096958	#N/A	#N/A
GRMZM2G156238	GRMZM2G156283	#N/A	#N/A
GRMZM2G147026	GRMZM2G034298	Zm.13119.1.A1_at	#N/A
GRMZM2G088138	GRMZM2G387881	#N/A	#N/A
GRMZM2G345055	GRMZM2G044848	Zm.3107.1.A1_at	#N/A
GRMZM2G155822	GRMZM2G030542	#N/A	#N/A
GRMZM2G336761	GRMZM2G039848	Zm.18349.1.A1_at	#N/A
GRMZM5G899984	GRMZM2G570768	Zm.3316.1.A1_at	Zm.3921.1.S1_at
GRMZM2G179857	GRMZM2G179854	#N/A	#N/A
GRMZM2G142966	GRMZM2G142967	#N/A	#N/A
GRMZM2G023182	GRMZM2G023191	#N/A	#N/A
GRMZM2G163676	GRMZM2G163679	#N/A	#N/A
GRMZM2G132854	GRMZM2G433609	Zm.6731.1.A1_at	#N/A
GRMZM2G419844	GRMZM2G419847	#N/A	#N/A
GRMZM2G166145	GRMZM2G166044	Zm.4356.1.S1_at	Zm.10513.2.S1_a_at
GRMZM2G117346	GRMZM2G117441	Zm.3656.3.S1_at	#N/A
GRMZM2G133988	GRMZM2G435219	#N/A	#N/A
GRMZM2G373914	GRMZM2G106053	Zm.18356.1.S1_at	#N/A
GRMZM2G324162	GRMZM2G023399	Zm.5875.1.A1_at	#N/A
GRMZM2G024310	GRMZM2G324285	Zm.5566.1.A1_a_at	#N/A
AC205853.3_FG014	GRMZM2G121520	#N/A	#N/A
GRMZM2G074423	GRMZM2G074414	#N/A	#N/A
GRMZM2G562741	GRMZM2G133660	#N/A	ZmAffx.708.1.A1_at
GRMZM2G133643	GRMZM2G133636	#N/A	#N/A
GRMZM2G457685	GRMZM2G155956	#N/A	#N/A
AC193744.3_FG009	GRMZM2G315594	#N/A	#N/A
GRMZM2G134889	GRMZM2G134806	Zm.14476.1.A1_a_at	Zm.4878.1.A1_at
GRMZM2G309624	GRMZM2G424981	Zm.3953.1.S1_at	#N/A
GRMZM2G083529	GRMZM2G083510	#N/A	#N/A
GRMZM2G083081	GRMZM2G082976	Zm.18350.1.A1_at	Zm.3755.2.S1_at
GRMZM5G851103	GRMZM2G144273	#N/A	#N/A
GRMZM2G148937	GRMZM2G134270	ZmAffx.769.1.S1_at	#N/A
GRMZM2G125784	GRMZM2G426745	Zm.3208.1.S1_at	#N/A
GRMZM2G053378	GRMZM2G053381	#N/A	#N/A
GRMZM2G133481	GRMZM2G436250	#N/A	#N/A
GRMZM5G809688	GRMZM2G121715	#N/A	#N/A
GRMZM2G465112	GRMZM2G165255	#N/A	#N/A
GRMZM2G701286	AC210013.4_FG011	#N/A	#N/A
AC209249.2_FG015	GRMZM2G701297	#N/A	Zm.4744.1.A1_at
GRMZM2G423734	GRMZM2G556417	#N/A	#N/A
GRMZM2G431445	GRMZM2G130536	#N/A	#N/A
GRMZM2G425512	GRMZM2G124243	#N/A	#N/A
GRMZM5G861451	GRMZM5G874903	Zm.16056.1.S1_at	#N/A
GRMZM5G892151	GRMZM5G809787	#N/A	#N/A
GRMZM2G166409	GRMZM2G166396	#N/A	Zm.7750.3.A1_at
GRMZM2G351716	GRMZM2G050741	#N/A	#N/A
GRMZM2G035082	GRMZM2G035103	#N/A	#N/A
GRMZM2G176065	GRMZM2G176042	#N/A	#N/A
AC212572.3_FG007	GRMZM2G030821	#N/A	#N/A
GRMZM2G471196	GRMZM5G820586	#N/A	#N/A
GRMZM2G132121	GRMZM2G131998	Zm.3475.1.S1_at	Zm.5357.1.S1_at
GRMZM2G014380	GRMZM2G014441	#N/A	#N/A
GRMZM2G115149	AC205783.3_FG009	#N/A	#N/A
GRMZM2G129554	GRMZM2G129681	Zm.3867.1.S1_at	#N/A
GRMZM2G160611	GRMZM2G160606	#N/A	#N/A
GRMZM2G157172	GRMZM2G457881	#N/A	#N/A
GRMZM2G452026	GRMZM2G573819	Zm.13318.1.S1_at	Zm.9642.1.A1_at
GRMZM2G102598	GRMZM2G102601	#N/A	Zm.14806.1.A1_at
GRMZM2G102692	GRMZM2G102711	#N/A	Zm.9477.1.A1_at
GRMZM2G166099	GRMZM2G166094	#N/A	#N/A
AC206827.2_FG009	GRMZM2G120986	#N/A	#N/A
GRMZM2G370484	GRMZM5G802231	#N/A	#N/A
GRMZM2G017068	GRMZM2G017137	#N/A	#N/A
GRMZM2G176723	GRMZM2G176688	#N/A	Zm.17924.2.A1_a_at
GRMZM2G094900	AC194402.2_FG004	#N/A	#N/A
GRMZM2G549543	AC191676.3_FG011	#N/A	#N/A
GRMZM2G157303	GRMZM5G869564	#N/A	#N/A
GRMZM2G364373	GRMZM2G065194	#N/A	Zm.10767.1.A1_at
GRMZM5G892567	AC197122.3_FG003	#N/A	#N/A
AC217550.3_FG006	GRMZM2G100246	#N/A	#N/A
GRMZM2G078178	GRMZM2G377619	Zm.10406.1.S1_at	#N/A
AC194158.3_FG004	AC194158.3_FG005	#N/A	#N/A
GRMZM2G019956	GRMZM2G019979	#N/A	#N/A
GRMZM2G048356	GRMZM2G048363	#N/A	#N/A
GRMZM2G074835	GRMZM2G074826	#N/A	#N/A
GRMZM2G333140	GRMZM2G333143	#N/A	#N/A
GRMZM2G095244	AC186028.3_FG002	#N/A	#N/A
GRMZM2G048150	GRMZM2G048233	#N/A	#N/A
GRMZM2G090642	GRMZM2G090669	ZmAffx.465.1.S1_at	#N/A
GRMZM2G132036	GRMZM2G132067	Zm.19111.1.A1_at	#N/A
GRMZM2G546557	GRMZM2G107402	#N/A	Zm.17543.1.A1_at
GRMZM2G034276	GRMZM2G338853	Zm.14554.1.S1_at	#N/A
GRMZM2G404920	GRMZM2G105987	#N/A	#N/A
AC190483.1_FG005	GRMZM2G104254	#N/A	Zm.5761.1.A1_at
GRMZM2G319000	GRMZM2G019071	#N/A	#N/A
AC214484.3_FG003	AC214484.3_FG001	#N/A	#N/A
GRMZM2G123492	GRMZM2G123495	#N/A	Zm.14265.1.A1_at
GRMZM2G345262	GRMZM2G042927	#N/A	#N/A
GRMZM2G357152	AC201991.3_FG004	#N/A	#N/A
AC212000.3_FG001	GRMZM2G122805	#N/A	#N/A
GRMZM2G136901	GRMZM2G436064	#N/A	#N/A
GRMZM2G467573	GRMZM2G166430	#N/A	#N/A
GRMZM5G829337	GRMZM2G121704	#N/A	Zm.17116.1.S1_at
GRMZM2G148790	GRMZM2G148807	#N/A	#N/A
AC201815.4_FG001	GRMZM2G464043	#N/A	#N/A
GRMZM2G163544	GRMZM2G463913	#N/A	Zm.5449.1.A1_at
GRMZM2G177828	GRMZM2G177915	#N/A	#N/A
AC211327.4_FG006	AC211327.4_FG005	#N/A	#N/A
GRMZM2G028910	GRMZM2G061596	#N/A	#N/A
GRMZM2G061485	GRMZM2G168920	#N/A	Zm.6980.1.S1_at
GRMZM2G016973	GRMZM2G493066	#N/A	#N/A
GRMZM2G089119	GRMZM2G089050	#N/A	Zm.7719.1.A1_at
GRMZM2G439203	GRMZM2G439198	#N/A	#N/A
GRMZM5G806227	GRMZM2G385945	#N/A	Zm.4290.1.A1_at
AC185314.4_FG008	GRMZM2G085117	#N/A	#N/A
GRMZM2G399073	AC190922.3_FG003	Zm.13554.1.S1_at	#N/A
AC207107.4_FG001	AC207107.4_FG002	#N/A	#N/A
GRMZM2G439246	GRMZM2G136863	#N/A	#N/A
GRMZM2G152056	GRMZM2G152111	Zm.10099.1.A1_at	Zm.2402.1.A1_at
GRMZM2G128806	GRMZM2G128807	#N/A	Zm.975.1.A1_at
AC190909.3_FG003	AC190909.3_FG002	#N/A	#N/A
GRMZM2G011998	AC212758.3_FG012	Zm.7645.1.A1_at	#N/A
GRMZM2G534814	GRMZM2G387471	#N/A	#N/A
GRMZM2G074957	GRMZM2G074956	Zm.16639.1.A1_at	#N/A
GRMZM2G168603	GRMZM5G816426	#N/A	#N/A
GRMZM2G068277	GRMZM2G338327	Zm.18079.1.A1_at	#N/A
GRMZM5G872147	GRMZM2G005730	Zm.3490.1.A1_at	Zm.9729.1.A1_at
GRMZM2G168762	GRMZM2G168791	#N/A	#N/A
GRMZM2G139714	GRMZM5G895728	#N/A	#N/A
GRMZM2G565424	GRMZM2G139723	#N/A	#N/A
GRMZM2G489669	GRMZM2G489662	#N/A	#N/A
GRMZM2G036178	GRMZM2G332749	#N/A	#N/A
AC193606.2_FG005	GRMZM2G068097	#N/A	#N/A
GRMZM2G100240	GRMZM2G400197	#N/A	#N/A
GRMZM2G409658	GRMZM2G111201	Zm.18038.1.S1_at	#N/A
GRMZM2G138516	GRMZM2G138527	#N/A	Zm.14075.1.A1_at
GRMZM2G449257	GRMZM2G148732	#N/A	#N/A
GRMZM2G131638	GRMZM2G431721	#N/A	#N/A
GRMZM2G518764	GRMZM2G059363	#N/A	Zm.5591.1.S1_at
GRMZM2G479332	AC196126.3_FG004	#N/A	#N/A
GRMZM2G118452	GRMZM2G551565	#N/A	#N/A
GRMZM2G065195	GRMZM2G701717	#N/A	#N/A
AC207665.3_FG002	GRMZM2G157599	#N/A	#N/A
GRMZM2G394846	GRMZM2G093913	#N/A	#N/A
GRMZM2G160404	AC214244.4_FG006	#N/A	#N/A
AC194591.2_FG005	GRMZM2G507583	#N/A	#N/A
GRMZM2G431291	GRMZM2G132358	#N/A	Zm.12108.1.A1_at
GRMZM2G134468	AC196965.3_FG006	#N/A	#N/A
GRMZM2G102180	GRMZM2G102189	#N/A	#N/A
GRMZM2G389560	GRMZM2G090083	#N/A	#N/A
GRMZM2G142693	AC212475.4_FG001	#N/A	#N/A
GRMZM2G151755	GRMZM2G451806	Zm.1417.3.A1_a_at	#N/A
AC185310.4_FG002	GRMZM2G701781	#N/A	#N/A
GRMZM2G058478	GRMZM2G359409	#N/A	#N/A
GRMZM2G026026	AC194613.2_FG002	#N/A	#N/A
GRMZM2G024024	GRMZM2G024079	#N/A	#N/A
GRMZM2G094105	GRMZM5G892408	#N/A	#N/A
GRMZM2G176766	GRMZM2G589889	#N/A	#N/A
GRMZM2G567512	GRMZM2G138607	#N/A	#N/A
GRMZM2G091653	AC211190.4_FG004	#N/A	#N/A
GRMZM2G430224	GRMZM2G129543	#N/A	#N/A
AC191147.3_FG002	GRMZM2G141965	#N/A	#N/A
GRMZM2G467391	GRMZM2G167356	#N/A	#N/A
GRMZM2G028366	AC202567.4_FG004	Zm.12617.1.A1_at	#N/A
GRMZM2G159544	AC200215.3_FG002	#N/A	#N/A
GRMZM2G395850	AC211269.3_FG002	#N/A	#N/A
GRMZM2G062499	GRMZM5G840726	ZmAffx.1081.1.A1_at	#N/A
GRMZM2G386811	GRMZM2G534430	#N/A	#N/A
GRMZM2G568431	GRMZM2G143008	#N/A	Zm.6977.2.A1_at
AC213763.2_FG005	GRMZM5G861959	#N/A	ZmAffx.734.1.A1_at
GRMZM5G852403	GRMZM2G701979	#N/A	#N/A
GRMZM2G074017	GRMZM2G073950	Zm.1444.1.A1_at	Zm.2415.1.A1_at
GRMZM2G092609	GRMZM2G092588	#N/A	#N/A
GRMZM2G172260	AC210009.3_FG007	#N/A	#N/A
GRMZM2G502198	GRMZM2G037865	#N/A	Zm.4752.1.A1_at
GRMZM2G128146	GRMZM2G128189	#N/A	ZmAffx.453.1.A1_at
GRMZM2G064255	GRMZM2G063864	Zm.547.1.A1_at	Zm.6475.2.A1_at
GRMZM5G808596	AC194321.3_FG009	#N/A	#N/A
GRMZM2G100003	GRMZM5G846907	Zm.9738.1.S1_at	#N/A
GRMZM2G454705	AC212289.2_FG001	#N/A	#N/A
GRMZM2G556845	GRMZM5G810058	#N/A	#N/A
GRMZM2G092743	GRMZM2G092672	Zm.8280.1.A1_at	#N/A
GRMZM5G816691	GRMZM2G095286	#N/A	#N/A
GRMZM2G081826	GRMZM2G081955	Zm.15381.1.A1_at	#N/A
GRMZM2G095382	AC214231.3_FG002	#N/A	#N/A
GRMZM5G824831	AC211999.3_FG002	Zm.16922.1.A1_a_at	#N/A
GRMZM2G357601	GRMZM2G057268	#N/A	#N/A
GRMZM2G584134	GRMZM5G807734	#N/A	#N/A
GRMZM5G815576	GRMZM2G435818	#N/A	#N/A
GRMZM2G112914	AC185458.4_FG003	#N/A	#N/A
AC207275.4_FG006	GRMZM2G432002	#N/A	#N/A
GRMZM2G702152	GRMZM2G404622	#N/A	#N/A
GRMZM2G578460	GRMZM2G160563	#N/A	#N/A
AC185464.3_FG001	GRMZM2G569622	#N/A	#N/A
AC207402.3_FG002	GRMZM5G820331	#N/A	#N/A
GRMZM5G891295	GRMZM2G145692	#N/A	#N/A
AC203324.3_FG009	GRMZM2G076549	#N/A	#N/A
GRMZM2G497422	GRMZM2G325001	#N/A	#N/A
GRMZM2G325038	GRMZM2G028605	#N/A	#N/A
GRMZM2G170595	GRMZM2G170588	Zm.3304.1.S1_at	#N/A
AC213983.3_FG005	GRMZM2G542272	#N/A	Zm.8130.1.A1_at
GRMZM5G867878	GRMZM2G531719	Zm.3539.1.S1_at	#N/A
GRMZM5G806728	GRMZM2G129146	#N/A	#N/A
GRMZM2G012213	GRMZM2G012044	Zm.2923.1.A1_at	#N/A
GRMZM2G385880	GRMZM2G090495	#N/A	#N/A
GRMZM2G162216	GRMZM2G162233	#N/A	Zm.14257.1.A1_x_at
GRMZM2G531025	GRMZM5G847331	#N/A	#N/A
GRMZM2G017340	GRMZM2G017355	#N/A	#N/A
AC220927.3_FG008	AC220927.3_FG009	#N/A	#N/A
GRMZM2G101438	GRMZM2G101463	#N/A	ZmAffx.1016.1.S1_at
GRMZM2G083168	GRMZM2G384021	#N/A	#N/A
GRMZM2G394732	GRMZM2G540725	#N/A	#N/A
GRMZM2G394732	GRMZM2G102843	#N/A	ZmAffx.1112.1.A1_s_at
GRMZM2G449841	AC210267.3_FG006	#N/A	#N/A
AC216236.3_FG010	GRMZM2G021514	#N/A	#N/A
GRMZM2G104920	GRMZM2G382129	#N/A	#N/A
GRMZM2G458249	GRMZM2G161800	#N/A	#N/A
GRMZM2G143535	GRMZM5G862882	Zm.1664.1.S1_at	Zm.18006.1.A1_at
GRMZM2G163749	GRMZM2G163748	Zm.2304.1.S1_at	#N/A
GRMZM2G124374	GRMZM2G124377	#N/A	#N/A
GRMZM2G559198	GRMZM2G428379	#N/A	#N/A
AC192457.3_FG003	GRMZM2G122231	#N/A	Zm.15516.1.S1_at
GRMZM5G841670	AC187050.4_FG004	#N/A	#N/A
GRMZM2G017923	GRMZM2G017868	#N/A	#N/A
GRMZM2G119769	GRMZM2G119768	Zm.12552.1.A1_at	#N/A
GRMZM2G467756	GRMZM5G847230	#N/A	#N/A
GRMZM2G481027	GRMZM2G180384	#N/A	Zm.14051.1.S1_a_at
GRMZM2G078269	GRMZM5G824600	#N/A	Zm.2742.1.A1_at
GRMZM2G164489	AC209725.3_FG005	Zm.12061.1.A1_at	#N/A
GRMZM2G171801	GRMZM2G171662	#N/A	Zm.5448.1.A1_at
GRMZM2G062424	GRMZM2G362341	Zm.19010.1.A1_at	#N/A
GRMZM2G436199	GRMZM2G137574	#N/A	Zm.2660.1.A1_at
GRMZM2G009994	GRMZM2G010257	Zm.5625.1.S1_at	Zm.465.1.A1_at
GRMZM2G119916	GRMZM2G119941	Zm.13509.1.S1_at	Zm.13430.1.A1_at
GRMZM2G388818	GRMZM2G535623	#N/A	#N/A
GRMZM2G391741	GRMZM2G029113	#N/A	#N/A
GRMZM2G142048	GRMZM2G443885	#N/A	#N/A
GRMZM2G177145	GRMZM2G334514	#N/A	#N/A
GRMZM2G032209	GRMZM2G032022	Zm.5865.1.A1_at	Zm.18454.1.A1_at
GRMZM2G096546	GRMZM2G096577	Zm.15615.1.S1_at	#N/A
GRMZM2G023037	GRMZM2G022836	#N/A	#N/A
GRMZM2G021475	GRMZM2G495378	#N/A	#N/A
GRMZM5G811837	GRMZM5G801990	#N/A	#N/A
GRMZM2G004352	GRMZM2G305007	#N/A	Zm.3469.1.A1_at
GRMZM2G106393	GRMZM2G106384	Zm.10180.1.S1_at	#N/A
GRMZM2G406977	GRMZM2G106010	Zm.15446.1.A1_at	ZmAffx.1036.1.A1_at
GRMZM2G379764	AC193445.3_FG003	#N/A	#N/A
GRMZM2G114861	GRMZM2G132564	Zm.7330.1.A1_at	#N/A
GRMZM2G180891	GRMZM2G180870	#N/A	Zm.14507.1.A1_x_at
GRMZM5G840111	AC196954.2_FG007	#N/A	#N/A
GRMZM5G840111	GRMZM5G895307	#N/A	#N/A
GRMZM2G702918	GRMZM2G389135	#N/A	#N/A
GRMZM2G076086	AC196263.4_FG002	#N/A	#N/A
GRMZM2G124603	GRMZM2G124600	#N/A	#N/A
GRMZM2G337011	GRMZM2G041518	#N/A	#N/A
GRMZM2G539687	AC187212.3_FG009	#N/A	#N/A
GRMZM2G044800	GRMZM2G045331	Zm.2157.7.S1_at	Zm.19068.1.A1_at
GRMZM5G838907	GRMZM2G011132	#N/A	#N/A
GRMZM2G040917	GRMZM2G040878	#N/A	Zm.1341.1.A1_at
GRMZM2G040493	GRMZM5G870080	#N/A	#N/A
GRMZM2G156581	GRMZM2G456132	#N/A	#N/A
GRMZM2G478701	GRMZM2G178212	#N/A	#N/A
GRMZM2G354053	GRMZM5G866405	#N/A	#N/A
GRMZM2G090312	GRMZM2G090317	#N/A	#N/A
GRMZM2G314386	GRMZM2G017197	#N/A	#N/A
GRMZM2G430500	GRMZM2G129399	#N/A	#N/A
GRMZM2G318949	GRMZM2G318944	#N/A	#N/A
GRMZM2G001547	GRMZM2G001546	#N/A	#N/A
AC190907.3_FG003	GRMZM2G163110	#N/A	#N/A
GRMZM2G545802	GRMZM5G860469	#N/A	#N/A
GRMZM2G035122	GRMZM2G436523	#N/A	#N/A
GRMZM5G803490	GRMZM2G145802	Zm.5352.2.S1_at	#N/A
AC199765.4_FG010	GRMZM2G393583	#N/A	#N/A
GRMZM2G082670	GRMZM2G082677	#N/A	#N/A
GRMZM2G086371	GRMZM2G086298	#N/A	#N/A
GRMZM2G154397	AC197575.3_FG008	Zm.14479.1.S1_a_at	#N/A
GRMZM2G323672	GRMZM2G323679	#N/A	Zm.5996.1.A1_at
AC226225.1_FG004	GRMZM2G364901	#N/A	Zm.515.1.S1_at
GRMZM2G355993	GRMZM2G054046	#N/A	#N/A
GRMZM2G044548	GRMZM2G340763	#N/A	#N/A
GRMZM2G330430	AC213693.3_FG003	Zm.204.1.A1_at	#N/A
GRMZM2G337197	GRMZM2G337196	#N/A	#N/A
GRMZM2G105608	GRMZM2G105611	#N/A	#N/A
GRMZM2G314070	GRMZM2G021319	#N/A	#N/A
GRMZM2G021464	GRMZM2G021831	#N/A	#N/A
GRMZM5G886974	GRMZM2G536350	#N/A	#N/A
GRMZM5G861223	GRMZM2G005659	#N/A	#N/A
GRMZM5G856794	AC190503.1_FG002	#N/A	#N/A
GRMZM2G047705	GRMZM2G047512	#N/A	Zm.6547.1.A1_at
GRMZM2G157869	GRMZM2G157822	#N/A	#N/A
GRMZM2G062474	AC190744.2_FG003	#N/A	#N/A
GRMZM2G091169	GRMZM2G091124	#N/A	#N/A
AC207627.2_FG002	GRMZM2G091086	#N/A	#N/A
GRMZM2G089472	AC207672.2_FG007	#N/A	#N/A
GRMZM2G395279	AC191073.2_FG003	#N/A	#N/A
GRMZM2G373828	GRMZM2G373849	#N/A	#N/A
GRMZM2G019056	GRMZM2G019085	#N/A	#N/A
GRMZM5G886691	AC189755.3_FG004	#N/A	#N/A
GRMZM2G026918	GRMZM2G027219	#N/A	ZmAffx.170.1.S1_at
GRMZM2G459896	AC197056.3_FG004	#N/A	#N/A
AC205661.3_FG002	GRMZM2G126856	#N/A	#N/A
GRMZM5G874179	GRMZM5G817582	#N/A	#N/A
GRMZM5G874179	GRMZM2G037955	#N/A	#N/A
GRMZM2G173830	GRMZM2G173833	#N/A	#N/A
GRMZM2G475482	GRMZM2G587865	#N/A	#N/A
GRMZM2G102583	GRMZM5G859691	Zm.19049.1.A1_at	#N/A
GRMZM2G015832	GRMZM2G015859	#N/A	#N/A
GRMZM2G544836	GRMZM2G106331	#N/A	Zm.18791.1.A1_at
GRMZM2G173738	AC177933.2_FG002	#N/A	#N/A
GRMZM5G844124	GRMZM2G400925	#N/A	#N/A
GRMZM2G441974	GRMZM2G567619	#N/A	#N/A
GRMZM2G085243	GRMZM2G532994	#N/A	#N/A
GRMZM5G878497	GRMZM5G873389	#N/A	#N/A
GRMZM2G173016	GRMZM2G173023	#N/A	#N/A
GRMZM2G503086	GRMZM2G031693	#N/A	#N/A
AC204620.4_FG003	GRMZM2G113844	#N/A	Zm.18651.1.A1_at
GRMZM2G365736	GRMZM2G365761	#N/A	Zm.11956.1.A1_at
GRMZM5G880559	AC197344.2_FG001	#N/A	#N/A
GRMZM2G703132	GRMZM2G324340	#N/A	#N/A
GRMZM2G489307	GRMZM2G015568	#N/A	#N/A
GRMZM2G382762	GRMZM2G082527	#N/A	Zm.2358.1.A1_at
AC177859.4_FG010	GRMZM2G165665	#N/A	#N/A
GRMZM5G812860	GRMZM2G487596	#N/A	#N/A
GRMZM2G391351	GRMZM2G041588	#N/A	#N/A
AC219148.3_FG002	GRMZM5G806586	#N/A	#N/A
GRMZM2G404551	AC190870.3_FG001	#N/A	#N/A
GRMZM2G046498	GRMZM2G348879	Zm.13584.1.A1_at	#N/A
GRMZM2G326045	GRMZM2G025264	#N/A	#N/A
GRMZM2G087212	GRMZM2G534113	Zm.17849.1.A1_at	#N/A
GRMZM2G043263	AC211746.3_FG006	#N/A	#N/A
GRMZM2G352947	GRMZM2G052210	#N/A	#N/A
GRMZM2G452727	GRMZM2G152606	#N/A	#N/A
AC205544.3_FG004	GRMZM2G006765	#N/A	Zm.16513.5.S1_at
GRMZM2G044480	GRMZM2G044493	#N/A	#N/A
GRMZM2G444502	GRMZM2G145651	#N/A	Zm.16926.1.S1_at
AC206611.3_FG003	GRMZM2G430607	#N/A	#N/A
GRMZM2G537291	GRMZM2G391684	Zm.4526.1.S1_at	#N/A
GRMZM2G067540	GRMZM2G067553	#N/A	#N/A
GRMZM2G101867	GRMZM2G401288	Zm.2090.1.A1_at	#N/A
GRMZM5G890665	GRMZM5G866336	#N/A	#N/A
GRMZM2G166230	GRMZM2G166245	Zm.5093.1.A1_at	#N/A
GRMZM2G090837	GRMZM5G827661	#N/A	#N/A
GRMZM2G047727	GRMZM2G047694	Zm.16530.1.A1_at	#N/A
GRMZM2G367877	GRMZM2G367846	#N/A	#N/A
GRMZM2G342077	GRMZM5G801647	#N/A	#N/A
GRMZM2G151644	GRMZM2G151647	#N/A	#N/A
GRMZM2G383274	GRMZM2G703245	#N/A	#N/A
GRMZM2G173926	GRMZM2G475257	#N/A	#N/A
GRMZM2G047910	GRMZM2G346757	Zm.18507.1.A1_at	#N/A
AC205849.3_FG009	GRMZM2G134955	#N/A	#N/A
GRMZM2G072419	GRMZM2G335564	#N/A	#N/A
GRMZM2G412281	GRMZM2G412276	#N/A	#N/A
AC193499.3_FG007	GRMZM2G091887	#N/A	#N/A
GRMZM2G055960	GRMZM2G549433	#N/A	#N/A
GRMZM2G557799	GRMZM2G125744	#N/A	#N/A
GRMZM5G893201	GRMZM2G076031	#N/A	#N/A
GRMZM2G555011	GRMZM2G040840	#N/A	#N/A
GRMZM5G802668	GRMZM2G057852	#N/A	Zm.16065.2.A1_at
GRMZM2G364388	GRMZM2G063761	#N/A	#N/A
GRMZM2G048411	GRMZM2G048392	#N/A	ZmAffx.127.1.A1_at
GRMZM2G305864	GRMZM2G007885	#N/A	Zm.3084.1.A1_at
GRMZM2G042738	AC190992.2_FG009	#N/A	#N/A
GRMZM2G150530	GRMZM2G150533	#N/A	#N/A
AC199782.5_FG001	GRMZM2G703309	#N/A	#N/A
AC216348.3_FG006	GRMZM2G161155	#N/A	#N/A
GRMZM2G015395	GRMZM2G015386	#N/A	#N/A
GRMZM2G088473	GRMZM2G365644	#N/A	Zm.16080.1.S1_at
GRMZM2G095568	AC197262.3_FG011	#N/A	#N/A
GRMZM5G892094	GRMZM2G050268	#N/A	Zm.5511.1.A1_at
GRMZM2G108981	GRMZM2G409722	Zm.5961.1.S1_at	Zm.13685.1.A1_at
AC205673.3_FG006	GRMZM2G042741	#N/A	#N/A
GRMZM2G156392	GRMZM2G156447	Zm.11644.1.A1_at	#N/A
GRMZM2G512469	GRMZM2G048582	#N/A	#N/A
GRMZM5G819999	GRMZM5G887647	#N/A	Zm.13551.1.A1_at
GRMZM2G056632	GRMZM2G056651	Zm.3805.1.S1_at	#N/A
GRMZM5G866993	GRMZM5G877483	#N/A	#N/A
GRMZM2G133421	GRMZM5G814007	#N/A	#N/A
GRMZM2G417715	GRMZM2G117572	#N/A	#N/A
GRMZM5G831305	GRMZM2G379306	#N/A	#N/A
GRMZM5G831305	GRMZM2G076796	#N/A	#N/A
GRMZM2G154864	AC182622.3_FG004	Zm.17195.1.S1_at	#N/A
GRMZM2G179459	GRMZM2G179452	Zm.1639.3.S1_at	#N/A
GRMZM2G127729	GRMZM2G127714	Zm.5323.1.A1_at	#N/A
GRMZM2G329353	GRMZM5G895534	#N/A	#N/A
GRMZM2G125850	GRMZM2G558193	Zm.15311.1.S1_at	#N/A
GRMZM2G346509	GRMZM2G046004	#N/A	#N/A
GRMZM2G063263	GRMZM2G063238	#N/A	#N/A
GRMZM2G099285	GRMZM2G099270	#N/A	#N/A
GRMZM2G358109	GRMZM2G358102	#N/A	#N/A
GRMZM2G343426	GRMZM2G343445	#N/A	#N/A
AC204839.2_FG013	AC219035.2_FG006	#N/A	#N/A
GRMZM2G020231	GRMZM5G851698	#N/A	Zm.516.1.A1_at
GRMZM2G064938	GRMZM2G064941	#N/A	#N/A
GRMZM2G008082	GRMZM2G008095	#N/A	#N/A
GRMZM2G059114	GRMZM2G519769	#N/A	#N/A
GRMZM2G010428	GRMZM2G010471	#N/A	#N/A
GRMZM2G010542	GRMZM2G010551	#N/A	#N/A
GRMZM2G432750	GRMZM2G133475	#N/A	Zm.405.1.A1_at
GRMZM2G337514	GRMZM2G031125	#N/A	Zm.11933.1.A1_at
GRMZM2G395237	GRMZM2G395236	#N/A	#N/A
GRMZM5G852175	GRMZM5G808977	#N/A	#N/A
GRMZM2G453812	GRMZM2G453845	#N/A	#N/A
AC212560.4_FG006	GRMZM2G005990	#N/A	Zm.482.1.S1_at
GRMZM2G009032	GRMZM2G311011	#N/A	#N/A
GRMZM2G175882	GRMZM5G875676	#N/A	#N/A
AC210061.3_FG007	GRMZM2G426158	#N/A	Zm.2512.1.A1_at
GRMZM2G372068	GRMZM2G372081	#N/A	#N/A
GRMZM2G053384	GRMZM2G353343	#N/A	#N/A
GRMZM2G175126	GRMZM2G175195	#N/A	#N/A
GRMZM5G811409	GRMZM2G145916	#N/A	#N/A
GRMZM2G047561	GRMZM5G885445	#N/A	#N/A
GRMZM2G417092	GRMZM2G552397	#N/A	#N/A
GRMZM2G525215	GRMZM5G831452	#N/A	#N/A
GRMZM5G893669	GRMZM5G834830	#N/A	#N/A
GRMZM5G893669	GRMZM5G848676	#N/A	#N/A
GRMZM2G100634	GRMZM5G825467	#N/A	#N/A
GRMZM2G543396	GRMZM2G100733	#N/A	#N/A
GRMZM2G131443	GRMZM2G131440	#N/A	#N/A
GRMZM2G152287	GRMZM2G152258	#N/A	Zm.17633.1.A1_at
GRMZM2G372207	GRMZM2G070444	#N/A	#N/A
AC196710.3_FG013	GRMZM2G134992	#N/A	#N/A
AC196710.3_FG009	GRMZM2G082978	#N/A	#N/A
GRMZM2G412503	GRMZM2G111172	#N/A	Zm.6569.7.A1_x_at
GRMZM2G458733	GRMZM2G156362	#N/A	#N/A
GRMZM2G034599	AC215879.3_FG010	#N/A	#N/A
GRMZM2G037923	GRMZM2G340130	Zm.6736.1.S1_at	Zm.2144.1.A1_at
GRMZM5G822237	GRMZM2G330772	Zm.3632.1.S1_at	Zm.3781.1.S1_at
GRMZM2G399844	GRMZM2G098637	#N/A	Zm.19320.1.A1_at
GRMZM2G324471	GRMZM5G831634	Zm.11464.1.A1_at	#N/A
GRMZM2G370712	GRMZM2G370713	#N/A	#N/A
GRMZM5G825902	AC206764.4_FG004	#N/A	#N/A
GRMZM2G555985	AC195951.2_FG002	#N/A	#N/A
GRMZM5G814451	AC194022.3_FG014	Zm.6680.1.A1_at	#N/A
GRMZM5G846096	GRMZM2G589470	#N/A	#N/A
GRMZM2G055334	GRMZM2G055393	Zm.4637.1.A1_at	#N/A
GRMZM2G055434	GRMZM5G849977	#N/A	#N/A
GRMZM2G445057	GRMZM2G143246	Zm.11836.1.A1_s_at	Zm.5411.1.A1_at
GRMZM2G303044	GRMZM2G003523	#N/A	#N/A
GRMZM2G078594	GRMZM2G380319	#N/A	#N/A
GRMZM2G314934	GRMZM2G015805	#N/A	#N/A
GRMZM2G562840	GRMZM2G310965	#N/A	#N/A
GRMZM2G494495	AC225364.3_FG003	#N/A	#N/A
GRMZM2G066413	GRMZM2G066362	#N/A	Zm.18486.1.A1_at
AC203343.3_FG002	GRMZM2G066345	#N/A	#N/A
GRMZM5G889371	AC215286.2_FG004	#N/A	#N/A
GRMZM2G334740	GRMZM2G334741	#N/A	#N/A
AC206350.3_FG005	GRMZM2G401606	#N/A	#N/A
GRMZM2G322736	GRMZM2G025817	#N/A	#N/A
GRMZM2G131985	GRMZM2G131950	#N/A	#N/A
GRMZM2G427620	GRMZM2G120333	#N/A	#N/A
GRMZM2G079625	GRMZM2G384128	#N/A	#N/A
AC211704.3_FG011	GRMZM2G141798	#N/A	#N/A
GRMZM2G393436	AC213353.3_FG004	#N/A	#N/A
GRMZM2G044552	GRMZM2G044697	Zm.1199.1.S1_at	#N/A
GRMZM2G018990	AC191297.3_FG004	#N/A	#N/A
GRMZM2G123830	GRMZM2G426917	#N/A	#N/A
GRMZM2G095415	GRMZM2G095406	#N/A	#N/A
GRMZM2G049672	GRMZM2G049895	Zm.16805.4.A1_at	ZmAffx.712.1.A1_at
AC200904.3_FG003	GRMZM2G359185	#N/A	#N/A
GRMZM2G431306	GRMZM2G132465	#N/A	#N/A
GRMZM2G179918	GRMZM2G480263	#N/A	#N/A
GRMZM5G824205	GRMZM5G805699	Zm.9405.1.A1_at	#N/A
GRMZM2G115918	AC202919.3_FG003	#N/A	#N/A
GRMZM2G151674	GRMZM2G151807	#N/A	#N/A
AC190652.3_FG001	GRMZM2G119891	#N/A	#N/A
GRMZM2G096010	GRMZM2G396825	Zm.989.1.A1_at	#N/A
AC207814.3_FG003	AC207814.3_FG002	#N/A	#N/A
GRMZM2G066761	AC207814.3_FG006	#N/A	#N/A
GRMZM2G160958	AC196421.3_FG005	#N/A	#N/A
GRMZM2G429226	GRMZM2G128171	#N/A	Zm.5668.2.A1_at
GRMZM2G053230	AC210777.4_FG004	#N/A	#N/A
GRMZM5G856092	GRMZM2G341422	#N/A	#N/A
AC225179.3_FG004	GRMZM2G507340	#N/A	#N/A
GRMZM2G480380	GRMZM2G480381	#N/A	#N/A
GRMZM5G814228	AC209780.2_FG003	#N/A	#N/A
AC218973.3_FG003	GRMZM2G106748	#N/A	#N/A
AC194101.3_FG001	GRMZM2G468510	#N/A	#N/A
GRMZM2G084315	GRMZM2G084254	#N/A	#N/A
AC209327.2_FG001	GRMZM2G461983	#N/A	#N/A
GRMZM2G104066	GRMZM2G701600	#N/A	#N/A
GRMZM2G508767	GRMZM2G343974	#N/A	#N/A
GRMZM2G033578	GRMZM2G335803	#N/A	#N/A
GRMZM2G362306	GRMZM2G062080	Zm.19064.1.S1_at	#N/A
GRMZM2G026203	AC197777.3_FG001	Zm.8742.1.A1_at	#N/A
GRMZM2G502560	GRMZM2G502563	#N/A	#N/A
GRMZM2G390371	GRMZM5G845752	#N/A	#N/A
GRMZM2G114613	GRMZM2G114584	Zm.4177.1.A1_at	#N/A
GRMZM2G111140	GRMZM2G411131	#N/A	#N/A
GRMZM2G097651	GRMZM2G541262	#N/A	#N/A
GRMZM2G500698	GRMZM2G033767	#N/A	#N/A
AC208930.3_FG007	GRMZM2G421565	#N/A	#N/A
GRMZM2G567415	GRMZM2G139700	#N/A	#N/A
AC213398.3_FG008	GRMZM2G585025	#N/A	#N/A
GRMZM2G402368	AC196170.2_FG003	#N/A	#N/A
AC195980.2_FG004	GRMZM2G164482	#N/A	#N/A
GRMZM2G179715	GRMZM2G179714	Zm.4183.1.A1_at	#N/A
AC193753.3_FG003	GRMZM2G497978	#N/A	#N/A
AC193753.3_FG002	GRMZM2G497976	#N/A	#N/A
GRMZM2G174221	GRMZM2G174196	Zm.9543.1.A1_at	Zm.6510.1.A1_at
GRMZM2G061446	GRMZM5G843368	Zm.3182.1.A1_at	Zm.5280.1.S1_at
GRMZM2G044856	GRMZM2G044867	#N/A	#N/A
AC209376.3_FG006	GRMZM2G082405	#N/A	#N/A
GRMZM5G844545	GRMZM2G037422	#N/A	Zm.11783.1.A1_at
GRMZM2G369652	GRMZM2G068919	Zm.7535.1.A1_at	#N/A
GRMZM2G361501	GRMZM2G062524	#N/A	Zm.5545.1.A1_at
GRMZM2G155348	GRMZM5G808881	Zm.17257.1.A1_at	#N/A
GRMZM2G126370	GRMZM2G126371	#N/A	#N/A
GRMZM5G813933	GRMZM2G701857	#N/A	#N/A
GRMZM2G135581	GRMZM2G701867	#N/A	#N/A
GRMZM2G139608	GRMZM2G139617	#N/A	Zm.5481.2.A1_at
GRMZM5G828622	GRMZM2G447542	Zm.6271.2.S1_a_at	#N/A
GRMZM5G816423	AC214534.3_FG010	#N/A	#N/A
AC197170.1_FG010	AC197170.1_FG011	#N/A	#N/A
GRMZM2G007160	GRMZM2G307173	Zm.17823.1.A1_at	#N/A
GRMZM2G078667	GRMZM2G078500	#N/A	Zm.3592.1.S1_at
AC211274.5_FG004	GRMZM2G110070	#N/A	#N/A
GRMZM2G392598	GRMZM2G091845	#N/A	#N/A
GRMZM2G439532	GRMZM2G439545	#N/A	#N/A
GRMZM2G560756	GRMZM5G898347	#N/A	#N/A
GRMZM2G141480	AC202921.3_FG004	#N/A	#N/A
GRMZM2G426181	GRMZM2G125522	#N/A	Zm.6302.1.A1_at
GRMZM2G456158	GRMZM2G576415	#N/A	#N/A
GRMZM2G450474	AC195348.3_FG003	#N/A	#N/A
GRMZM2G702036	GRMZM2G445201	#N/A	#N/A
GRMZM2G152917	GRMZM2G454174	#N/A	#N/A
GRMZM5G878648	GRMZM5G812361	#N/A	#N/A
GRMZM2G157929	GRMZM2G157922	Zm.16861.3.S1_at	#N/A
GRMZM2G036099	GRMZM2G035820	Zm.11725.1.A1_at	Zm.3504.1.A1_at
GRMZM2G020002	GRMZM2G322331	Zm.2131.1.S1_at	#N/A
GRMZM2G071702	AC202564.3_FG006	#N/A	#N/A
GRMZM2G071790	GRMZM2G072837	Zm.7750.1.S1_at	Zm.5425.1.S1_a_at
AC213654.3_FG006	AC213654.3_FG005	#N/A	#N/A
GRMZM2G178704	GRMZM2G178707	#N/A	#N/A
GRMZM2G070591	GRMZM2G372156	#N/A	#N/A
GRMZM2G113397	GRMZM2G396029	#N/A	#N/A
GRMZM2G702070	AC233851.1_FG009	#N/A	#N/A
GRMZM5G867518	GRMZM5G801031	Zm.7130.1.A1_at	Zm.6081.1.S1_at
GRMZM2G173644	GRMZM2G173647	#N/A	#N/A
GRMZM2G702094	GRMZM5G876242	#N/A	#N/A
GRMZM2G702100	GRMZM5G873702	#N/A	#N/A
GRMZM5G899168	AC197578.4_FG002	#N/A	#N/A
GRMZM2G016068	GRMZM5G871846	Zm.17491.1.A1_at	#N/A
GRMZM2G148520	GRMZM2G571421	#N/A	#N/A
GRMZM2G049759	GRMZM2G049754	#N/A	#N/A
GRMZM5G835806	GRMZM2G454225	#N/A	#N/A
GRMZM2G552140	GRMZM5G898597	#N/A	Zm.4207.2.A1_at
GRMZM2G339513	GRMZM2G035790	#N/A	#N/A
GRMZM2G095084	GRMZM2G105827	#N/A	Zm.5500.1.A1_at
GRMZM2G107617	AC210205.3_FG002	#N/A	#N/A
GRMZM2G455320	GRMZM2G154165	#N/A	#N/A
GRMZM2G317285	GRMZM2G021604	#N/A	Zm.11384.1.A1_at
GRMZM2G043521	GRMZM2G043464	#N/A	#N/A
GRMZM2G549793	GRMZM2G412624	#N/A	#N/A
GRMZM2G158645	GRMZM2G158562	Zm.15449.1.A1_at	Zm.14070.1.S1_at
GRMZM2G078771	GRMZM2G078756	#N/A	Zm.10591.1.S1_at
GRMZM2G387993	GRMZM2G387976	#N/A	#N/A
GRMZM2G140409	GRMZM2G113319	#N/A	#N/A
GRMZM2G333833	GRMZM2G035276	#N/A	#N/A
GRMZM2G034961	GRMZM2G034932	#N/A	#N/A
GRMZM5G808143	GRMZM2G333740	#N/A	#N/A
AC191541.4_FG005	GRMZM2G454789	#N/A	#N/A
GRMZM5G852300	GRMZM2G087658	#N/A	#N/A
GRMZM2G073045	GRMZM2G073040	Zm.13313.1.S1_at	#N/A
AC209848.3_FG003	GRMZM2G427067	#N/A	#N/A
GRMZM5G828362	GRMZM2G092143	#N/A	#N/A
GRMZM2G122584	GRMZM2G122591	#N/A	#N/A
AC207884.3_FG002	GRMZM2G530440	#N/A	#N/A
GRMZM2G034676	GRMZM2G327999	#N/A	#N/A
GRMZM2G024391	GRMZM2G024348	#N/A	#N/A
AC210958.3_FG004	GRMZM2G121767	#N/A	#N/A
GRMZM2G360021	GRMZM2G040261	#N/A	Zm.9058.1.A1_at
GRMZM2G075732	GRMZM5G855338	#N/A	#N/A
GRMZM2G180825	GRMZM2G180824	#N/A	#N/A
GRMZM2G590725	GRMZM2G327299	#N/A	#N/A
GRMZM2G090619	GRMZM5G816921	#N/A	#N/A
GRMZM2G045565	GRMZM2G045318	#N/A	#N/A
AC191532.3_FG002	GRMZM2G117685	#N/A	#N/A
GRMZM2G371628	GRMZM2G070961	#N/A	#N/A
GRMZM2G099820	GRMZM5G879172	#N/A	#N/A
GRMZM2G087628	GRMZM2G087675	#N/A	#N/A
GRMZM2G019874	GRMZM2G019965	#N/A	#N/A
GRMZM2G097691	GRMZM2G097688	#N/A	#N/A
AC191045.3_FG006	GRMZM2G122757	#N/A	#N/A
GRMZM2G075340	GRMZM2G075345	#N/A	#N/A
GRMZM2G406438	GRMZM2G546097	#N/A	#N/A
GRMZM2G157588	GRMZM2G157605	#N/A	#N/A
GRMZM2G358965	GRMZM2G358956	#N/A	#N/A
GRMZM5G885701	GRMZM2G166745	#N/A	#N/A
GRMZM2G503308	GRMZM2G037001	#N/A	#N/A
GRMZM2G005834	GRMZM2G005849	Zm.2431.1.A1_at	Zm.11907.1.S1_at
GRMZM2G109785	GRMZM2G389299	Zm.18100.1.S1_at	#N/A
GRMZM2G473716	GRMZM2G172275	#N/A	#N/A
GRMZM2G060811	GRMZM2G361376	Zm.10700.1.S1_at	#N/A
GRMZM2G052239	GRMZM2G052218	#N/A	#N/A
GRMZM5G827453	GRMZM2G137894	#N/A	#N/A
GRMZM2G398279	GRMZM2G098174	#N/A	Zm.11662.1.A1_at
GRMZM2G457699	GRMZM2G157296	#N/A	Zm.14028.2.A1_at
GRMZM2G008994	GRMZM2G009025	#N/A	#N/A
GRMZM2G391364	GRMZM2G091713	Zm.16265.1.S1_at	#N/A
AC194149.3_FG007	GRMZM2G142152	#N/A	#N/A
GRMZM2G057091	GRMZM2G057026	#N/A	Zm.13310.1.S1_at
GRMZM2G491719	GRMZM2G020980	#N/A	#N/A
GRMZM2G090386	GRMZM2G090417	#N/A	#N/A
GRMZM5G896183	GRMZM2G356378	#N/A	#N/A
GRMZM2G106530	GRMZM2G409203	#N/A	#N/A
GRMZM2G536581	GRMZM2G390512	Zm.2676.1.A1_at	#N/A
GRMZM2G161750	GRMZM2G161761	#N/A	#N/A
GRMZM2G171304	GRMZM5G884722	#N/A	#N/A
GRMZM2G060373	GRMZM5G896756	#N/A	ZmAffx.1142.1.S1_at
GRMZM2G562451	GRMZM2G133738	#N/A	#N/A
GRMZM2G576584	GRMZM2G456441	#N/A	#N/A
AC213692.4_FG001	GRMZM5G816162	#N/A	#N/A
GRMZM2G050939	GRMZM2G050842	#N/A	#N/A
GRMZM2G072609	GRMZM2G072606	#N/A	#N/A
GRMZM5G817403	GRMZM2G700883	#N/A	#N/A
GRMZM2G099186	GRMZM2G099317	Zm.12301.1.S1_at	Zm.6606.1.A1_at
GRMZM2G169241	GRMZM2G169220	#N/A	#N/A
GRMZM5G868296	GRMZM2G001205	#N/A	#N/A
GRMZM2G581494	GRMZM2G164311	#N/A	#N/A
GRMZM2G076661	AC197266.3_FG010	#N/A	#N/A
AC205347.3_FG003	GRMZM2G524349	#N/A	#N/A
GRMZM2G086294	GRMZM2G087549	Zm.30.1.S1_a_at	#N/A
GRMZM2G329712	GRMZM2G036833	#N/A	#N/A
AC215225.3_FG007	GRMZM2G011995	#N/A	#N/A
GRMZM2G137083	GRMZM5G818605	#N/A	#N/A
GRMZM2G127798	GRMZM2G429113	Zm.506.1.A1_at	#N/A
GRMZM2G145721	GRMZM2G145718	#N/A	Zm.13541.1.S1_at
AC226609.1_FG001	GRMZM2G064079	#N/A	#N/A
GRMZM2G020580	GRMZM2G020641	#N/A	#N/A
GRMZM2G078438	GRMZM2G380377	#N/A	#N/A
GRMZM2G479712	GRMZM2G479715	#N/A	#N/A
GRMZM2G012232	GRMZM2G012273	#N/A	#N/A
GRMZM2G124972	GRMZM2G052812	#N/A	Zm.7859.1.S1_at
GRMZM2G150219	AC201969.4_FG005	#N/A	#N/A
GRMZM2G152808	GRMZM2G152819	Zm.6099.1.A1_at	#N/A
GRMZM2G331214	GRMZM2G501277	#N/A	#N/A
GRMZM2G700968	GRMZM2G700969	#N/A	#N/A
GRMZM2G381520	GRMZM2G039949	#N/A	#N/A
GRMZM2G373717	AC187409.4_FG002	#N/A	#N/A
AC206514.2_FG002	GRMZM2G354983	#N/A	#N/A
GRMZM5G820893	GRMZM2G395467	#N/A	#N/A
GRMZM2G048537	GRMZM2G048430	#N/A	Zm.3038.1.A1_x_at
AC212026.5_FG003	GRMZM2G161493	#N/A	Zm.8915.2.S1_a_at
GRMZM2G377682	GRMZM2G080509	#N/A	Zm.7914.2.A1_at
GRMZM2G423833	AC197562.3_FG003	#N/A	#N/A
GRMZM5G845512	GRMZM2G128560	#N/A	#N/A
GRMZM2G165038	AC194608.2_FG006	#N/A	#N/A
GRMZM5G896120	GRMZM5G829955	#N/A	Zm.6293.1.A1_at
GRMZM2G170326	AC195262.2_FG009	#N/A	#N/A
AC233936.1_FG003	AC208711.3_FG005	#N/A	#N/A
GRMZM2G322866	GRMZM2G018105	#N/A	#N/A
GRMZM2G507257	GRMZM2G038622	#N/A	#N/A
GRMZM2G494619	GRMZM2G020608	#N/A	#N/A
GRMZM2G300077	GRMZM2G000116	Zm.8777.1.A1_at	#N/A
GRMZM5G838422	GRMZM2G376681	#N/A	#N/A
AC218980.3_FG002	GRMZM2G036025	#N/A	#N/A
GRMZM2G100518	AC187073.4_FG007	#N/A	#N/A
GRMZM2G156986	GRMZM5G846719	#N/A	#N/A
GRMZM2G438549	GRMZM2G136058	#N/A	Zm.3784.1.S1_at
GRMZM2G027027	AC186647.3_FG001	#N/A	#N/A
GRMZM2G137584	GRMZM2G436929	#N/A	#N/A
GRMZM2G095648	GRMZM2G538259	#N/A	#N/A
GRMZM2G095404	GRMZM2G396593	Zm.3932.1.S1_at	#N/A
GRMZM2G117110	GRMZM2G416501	#N/A	#N/A
AC203774.3_FG004	GRMZM2G071162	#N/A	#N/A
GRMZM2G148237	GRMZM2G148200	#N/A	Zm.6095.2.A1_at
GRMZM2G436730	GRMZM2G483895	Zm.4691.1.A1_at	#N/A
GRMZM5G828487	GRMZM2G515350	#N/A	#N/A
GRMZM2G515228	GRMZM5G861001	#N/A	#N/A
GRMZM2G096662	GRMZM2G096745	#N/A	#N/A
AC233866.1_FG008	GRMZM5G859846	#N/A	#N/A
AC214298.3_FG004	GRMZM2G117436	#N/A	#N/A
GRMZM2G058304	GRMZM2G358405	#N/A	#N/A
GRMZM2G351550	GRMZM2G050147	#N/A	#N/A
GRMZM2G073356	GRMZM2G073357	#N/A	#N/A
GRMZM2G383125	GRMZM2G084806	#N/A	#N/A
GRMZM2G062449	AC210157.3_FG001	#N/A	#N/A
GRMZM2G083539	GRMZM2G083444	Zm.15196.1.A1_at	#N/A
GRMZM2G555281	AC210303.3_FG001	#N/A	#N/A
AC202072.4_FG003	GRMZM2G061143	#N/A	#N/A
GRMZM2G393451	GRMZM2G393450	#N/A	#N/A
GRMZM2G141205	GRMZM2G141202	#N/A	#N/A
GRMZM2G126302	GRMZM2G425199	#N/A	#N/A
GRMZM2G062452	GRMZM2G062577	Zm.17724.1.S1_a_at	Zm.6768.1.S1_at
GRMZM2G175676	AC214451.3_FG004	Zm.6732.4.S1_at	#N/A
GRMZM5G868618	AC205344.3_FG001	#N/A	#N/A
GRMZM2G129247	GRMZM2G129234	#N/A	#N/A
GRMZM2G037833	GRMZM2G334216	#N/A	Zm.7516.1.A1_at
GRMZM5G869563	GRMZM2G066189	#N/A	#N/A
GRMZM2G067036	GRMZM2G067117	#N/A	#N/A
GRMZM2G035922	GRMZM2G036479	Zm.8824.1.A1_at	#N/A
GRMZM2G094951	GRMZM2G094944	ZmAffx.1100.1.S1_at	#N/A
GRMZM5G869403	AC209257.4_FG008	Zm.13208.1.S1_at	#N/A
GRMZM2G410797	GRMZM2G548718	#N/A	#N/A
GRMZM2G039132	GRMZM5G869183	#N/A	#N/A
GRMZM2G390732	GRMZM2G375163	#N/A	#N/A
GRMZM2G310552	GRMZM2G010357	#N/A	Zm.5479.1.A1_at
GRMZM2G440812	GRMZM2G140719	#N/A	#N/A
GRMZM2G075132	GRMZM2G042905	Zm.17515.1.S1_at	#N/A
GRMZM2G313101	GRMZM2G013970	Zm.14456.2.S1_a_at	#N/A
GRMZM2G145291	GRMZM2G570654	#N/A	#N/A
GRMZM2G305242	GRMZM2G006377	#N/A	Zm.1692.1.A1_at
GRMZM2G060324	GRMZM5G813858	#N/A	#N/A
GRMZM2G070058	GRMZM2G371313	#N/A	Zm.11669.1.A1_at
GRMZM2G411289	GRMZM2G411288	#N/A	#N/A
GRMZM2G101282	GRMZM2G101413	Zm.8820.1.A1_at	Zm.2753.1.A1_at
GRMZM2G004592	GRMZM2G482053	Zm.12865.1.A1_at	#N/A
GRMZM2G005308	GRMZM2G482077	Zm.13040.1.A1_at	#N/A
GRMZM5G887221	GRMZM2G168724	#N/A	#N/A
GRMZM2G060726	GRMZM2G360681	#N/A	Zm.438.1.S1_at
GRMZM5G805289	GRMZM2G060817	#N/A	Zm.10475.1.A1_at
GRMZM2G108074	GRMZM2G108109	#N/A	#N/A
GRMZM2G093441	GRMZM2G093440	Zm.8367.1.A1_at	#N/A
GRMZM2G174741	GRMZM2G174906	Zm.16059.1.S1_at	#N/A
GRMZM2G481261	GRMZM2G181094	#N/A	#N/A
GRMZM2G531385	GRMZM2G531382	#N/A	#N/A
GRMZM2G021549	GRMZM2G021470	#N/A	#N/A
GRMZM2G102605	GRMZM2G402936	Zm.16247.1.S1_at	Zm.16923.1.A1_at
GRMZM2G394962	AC188023.3_FG005	#N/A	#N/A
GRMZM2G145556	GRMZM2G145563	#N/A	#N/A
GRMZM2G132929	GRMZM5G810109	Zm.6239.1.S1_a_at	#N/A
GRMZM5G864771	AC233870.1_FG002	#N/A	#N/A
GRMZM5G886775	GRMZM2G116721	#N/A	#N/A
GRMZM2G581357	GRMZM2G164852	#N/A	#N/A
GRMZM2G030280	GRMZM2G083383	#N/A	#N/A
GRMZM2G082275	GRMZM2G082214	#N/A	Zm.17857.1.A1_s_at
GRMZM2G036812	GRMZM2G503433	#N/A	#N/A
AC199508.3_FG001	GRMZM2G578221	#N/A	#N/A
AC194102.3_FG001	GRMZM2G700369	#N/A	#N/A
GRMZM2G129843	GRMZM2G129806	#N/A	Zm.18504.1.A1_at
AC234160.1_FG008	AC234160.1_FG007	#N/A	#N/A
GRMZM2G132811	GRMZM2G132796	#N/A	#N/A
GRMZM2G077914	GRMZM2G064750	Zm.12900.1.S1_at	#N/A
AC204893.3_FG001	GRMZM2G095757	#N/A	#N/A
AC212575.3_FG002	AC212575.3_FG003	#N/A	#N/A
GRMZM2G440820	GRMZM2G440855	#N/A	#N/A
GRMZM2G111898	GRMZM2G111939	#N/A	#N/A
GRMZM2G156708	GRMZM2G156713	#N/A	#N/A
AC211993.3_FG003	GRMZM2G153266	#N/A	#N/A
AC199843.4_FG009	GRMZM5G894420	#N/A	#N/A
GRMZM2G591419	GRMZM2G181262	#N/A	#N/A
GRMZM2G048763	GRMZM5G838809	#N/A	#N/A
GRMZM2G407517	GRMZM2G107556	#N/A	Zm.18307.1.S1_at
AC216269.3_FG008	GRMZM2G004729	#N/A	#N/A
GRMZM2G441906	GRMZM2G140223	#N/A	Zm.16449.1.A1_at
GRMZM5G871861	AC187157.4_FG002	Zm.8877.1.A1_at	#N/A
GRMZM2G523198	GRMZM2G069687	#N/A	Zm.3465.1.A1_at
GRMZM2G096234	AC195230.2_FG003	#N/A	#N/A
GRMZM2G154221	GRMZM2G574712	#N/A	#N/A
AC189038.3_FG004	GRMZM2G478859	#N/A	#N/A
GRMZM2G010596	GRMZM2G011079	Zm.16490.1.S1_at	Zm.2456.1.A1_at
GRMZM2G062826	GRMZM2G062953	#N/A	Zm.17553.1.A1_at
GRMZM2G067581	GRMZM2G067522	Zm.4689.1.S1_at	Zm.3130.1.A1_at
GRMZM2G332752	GRMZM2G038263	#N/A	#N/A
GRMZM2G700450	AC230041.2_FG001	#N/A	#N/A
GRMZM2G550156	AC188720.3_FG007	#N/A	#N/A
GRMZM2G111894	GRMZM2G111913	#N/A	#N/A
GRMZM2G010061	GRMZM2G010016	#N/A	#N/A
GRMZM2G015153	GRMZM2G014788	#N/A	Zm.6814.1.A1_at
GRMZM2G133244	GRMZM2G428619	#N/A	#N/A
GRMZM2G123143	GRMZM2G123104	#N/A	#N/A
GRMZM5G842683	GRMZM5G868959	#N/A	#N/A
GRMZM2G047476	GRMZM5G891502	ZmAffx.786.1.A1_at	#N/A
GRMZM2G354804	GRMZM2G161965	#N/A	#N/A
AC194206.3_FG005	GRMZM2G006644	#N/A	#N/A
GRMZM2G324903	GRMZM5G824847	Zm.12522.1.A1_at	#N/A
GRMZM2G402078	AC187224.4_FG002	#N/A	#N/A
GRMZM2G016994	GRMZM2G024509	#N/A	#N/A
GRMZM2G387602	GRMZM2G387603	#N/A	#N/A
GRMZM2G079746	GRMZM2G079873	Zm.5800.1.S1_at	#N/A
GRMZM2G075796	GRMZM2G075839	Zm.16750.1.A1_at	Zm.10053.1.A1_at
AC194112.3_FG001	GRMZM2G492915	#N/A	#N/A
GRMZM2G027546	GRMZM2G027767	Zm.13082.1.S1_at	#N/A
GRMZM2G174460	AC210162.3_FG002	#N/A	#N/A
GRMZM5G891043	GRMZM2G021865	#N/A	#N/A
GRMZM2G096435	GRMZM2G096416	Zm.2637.1.A1_at	#N/A
GRMZM2G545985	GRMZM2G105712	#N/A	#N/A
GRMZM2G166062	GRMZM2G466731	#N/A	#N/A
GRMZM5G872618	GRMZM2G416201	#N/A	#N/A
AC203862.4_FG002	GRMZM5G892645	#N/A	Zm.3715.2.A1_a_at
GRMZM2G008464	GRMZM2G310175	Zm.12693.1.A1_at	#N/A
AC200326.4_FG001	GRMZM2G063511	#N/A	#N/A
AC199363.4_FG004	GRMZM2G110587	#N/A	#N/A
GRMZM5G836205	GRMZM5G831887	#N/A	#N/A
GRMZM2G487736	GRMZM2G487743	#N/A	#N/A
GRMZM2G112022	AC206528.3_FG002	#N/A	#N/A
GRMZM2G337579	GRMZM2G038780	#N/A	#N/A
GRMZM2G074725	GRMZM2G074708	#N/A	#N/A
GRMZM2G444434	GRMZM5G831733	#N/A	#N/A
GRMZM2G019591	GRMZM2G019532	#N/A	#N/A
GRMZM2G373958	GRMZM2G072227	#N/A	#N/A
GRMZM2G061795	GRMZM2G061766	#N/A	#N/A
GRMZM2G059758	GRMZM2G089822	#N/A	#N/A
GRMZM2G034342	GRMZM2G034495	#N/A	#N/A
GRMZM2G570164	GRMZM2G446073	#N/A	#N/A
AC208406.3_FG003	GRMZM2G110789	#N/A	#N/A
GRMZM2G116671	GRMZM2G116668	#N/A	#N/A
AC203955.3_FG002	GRMZM2G347471	#N/A	#N/A
AC189798.3_FG001	GRMZM5G852932	#N/A	#N/A
AC209860.3_FG001	AC209860.3_FG002	#N/A	#N/A
GRMZM2G105854	GRMZM2G050587	#N/A	#N/A
GRMZM2G411530	GRMZM2G111209	#N/A	#N/A
GRMZM2G082091	GRMZM2G082090	#N/A	#N/A
GRMZM2G531565	GRMZM2G700599	#N/A	Zm.14788.1.A1_at
GRMZM2G312198	GRMZM2G312221	#N/A	#N/A
GRMZM2G016655	AC203424.3_FG003	Zm.14354.2.A1_a_at	#N/A
GRMZM2G153569	GRMZM2G153566	Zm.14429.2.A1_a_at	#N/A
GRMZM2G324727	GRMZM5G856391	#N/A	#N/A
GRMZM5G836760	GRMZM2G566253	#N/A	#N/A
AC215613.3_FG005	GRMZM2G402171	#N/A	#N/A
GRMZM2G111396	GRMZM2G111411	#N/A	Zm.5618.1.S1_at
GRMZM5G802801	GRMZM5G874500	#N/A	Zm.5091.1.S1_at
GRMZM2G163658	AC214802.3_FG006	#N/A	#N/A
AC197705.4_FG007	AC197705.4_FG008	#N/A	#N/A
AC204277.3_FG006	GRMZM2G100311	#N/A	#N/A
GRMZM2G405844	GRMZM2G103793	#N/A	#N/A
GRMZM2G073235	AC195900.2_FG001	#N/A	#N/A
AC195582.3_FG005	GRMZM2G174364	#N/A	#N/A
GRMZM5G811797	AC209819.3_FG010	#N/A	#N/A
AC209819.3_FG006	AC209819.3_FG007	#N/A	#N/A
AC234149.1_FG002	AC234149.1_FG001	#N/A	#N/A
GRMZM2G179274	GRMZM2G479987	#N/A	#N/A
GRMZM2G169248	GRMZM2G470271	#N/A	#N/A
GRMZM2G038082	GRMZM2G330693	#N/A	#N/A
GRMZM2G322267	GRMZM2G322258	#N/A	#N/A
GRMZM2G336745	GRMZM2G477770	#N/A	#N/A
GRMZM2G064715	AC200240.3_FG002	#N/A	#N/A
GRMZM2G053920	GRMZM2G053991	#N/A	#N/A
GRMZM2G175419	GRMZM2G474658	Zm.6414.1.A1_at	#N/A
GRMZM5G814675	GRMZM2G700673	#N/A	#N/A
GRMZM2G452300	GRMZM5G854446	#N/A	#N/A
GRMZM2G114878	GRMZM2G114895	#N/A	Zm.17548.1.A1_at
GRMZM2G169154	GRMZM2G468255	#N/A	#N/A
AC199790.4_FG002	GRMZM2G044343	#N/A	#N/A
GRMZM2G407256	GRMZM2G481201	#N/A	#N/A
GRMZM2G025342	GRMZM2G025387	#N/A	Zm.19155.1.S1_at
GRMZM2G094158	GRMZM2G094159	#N/A	#N/A
GRMZM2G096713	GRMZM2G096704	#N/A	#N/A
GRMZM2G134721	AC187910.5_FG002	#N/A	#N/A
GRMZM2G060516	GRMZM2G060541	#N/A	#N/A
AC195536.3_FG006	GRMZM2G160405	#N/A	#N/A
GRMZM2G306412	GRMZM2G006121	#N/A	Zm.18279.1.S1_at
GRMZM5G883686	AC209075.3_FG007	#N/A	#N/A
GRMZM2G574428	GRMZM2G158205	#N/A	#N/A
AC195836.2_FG004	AC195836.2_FG003	#N/A	#N/A
GRMZM2G136904	GRMZM2G436835	#N/A	Zm.14288.1.A1_at
GRMZM2G306703	AC199632.4_FG007	Zm.17581.1.S1_at	#N/A
GRMZM5G802221	GRMZM2G700721	#N/A	#N/A
GRMZM2G095699	GRMZM2G700730	#N/A	#N/A
GRMZM2G168375	GRMZM2G168374	Zm.1739.1.A1_at	#N/A
GRMZM2G133844	GRMZM2G133885	Zm.5420.1.A1_at	#N/A
GRMZM2G133952	GRMZM2G133959	#N/A	Zm.1562.1.A1_at
GRMZM2G040413	AC199709.3_FG004	#N/A	#N/A
GRMZM2G041109	GRMZM2G519988	Zm.5197.1.A1_at	#N/A
GRMZM2G402708	GRMZM2G101053	#N/A	#N/A
GRMZM2G101080	GRMZM2G101083	#N/A	#N/A
GRMZM2G061364	GRMZM2G061403	#N/A	#N/A
GRMZM2G302074	GRMZM2G002325	#N/A	#N/A
GRMZM2G460576	GRMZM2G460581	#N/A	Zm.3542.1.S1_at
GRMZM2G461186	GRMZM2G579497	#N/A	#N/A
GRMZM2G364877	GRMZM2G521296	#N/A	#N/A
GRMZM2G371033	GRMZM5G891543	#N/A	#N/A
GRMZM2G481052	GRMZM2G180331	#N/A	#N/A
GRMZM2G313191	GRMZM2G012846	#N/A	#N/A
AC183939.3_FG005	GRMZM2G158544	#N/A	Zm.9752.1.A1_at
GRMZM2G567755	GRMZM2G142360	#N/A	#N/A
GRMZM2G569023	GRMZM2G143048	#N/A	#N/A
GRMZM2G585315	GRMZM2G170992	#N/A	#N/A
GRMZM5G806199	GRMZM2G388834	#N/A	#N/A
AC206680.3_FG006	GRMZM2G339379	#N/A	#N/A
GRMZM2G129060	GRMZM2G129065	#N/A	#N/A
GRMZM2G057075	GRMZM2G056986	Zm.4497.1.A1_at	#N/A
AC208427.3_FG002	GRMZM2G124094	#N/A	#N/A
GRMZM2G169357	GRMZM2G470258	#N/A	#N/A
GRMZM2G328265	GRMZM2G028966	#N/A	#N/A
GRMZM5G889492	GRMZM2G146206	#N/A	Zm.14591.2.S1_at
GRMZM2G370048	AC205250.3_FG008	#N/A	#N/A
GRMZM2G069260	GRMZM2G099045	Zm.1870.1.A1_at	Zm.10793.1.A1_at
AC188001.3_FG009	GRMZM2G135332	#N/A	Zm.8668.1.A1_at
GRMZM2G322560	GRMZM2G700815	#N/A	#N/A
GRMZM2G076143	GRMZM2G529768	#N/A	#N/A
GRMZM2G013420	GRMZM5G828474	#N/A	#N/A
GRMZM2G172932	GRMZM2G476009	Zm.7750.2.S1_a_at	Zm.4219.1.A1_at
GRMZM2G090950	GRMZM2G090971	#N/A	#N/A
GRMZM2G139223	GRMZM2G139198	Zm.2220.4.S1_at	#N/A
GRMZM5G809184	GRMZM2G004690	#N/A	#N/A
GRMZM2G529746	GRMZM2G079389	#N/A	#N/A
GRMZM2G565037	GRMZM2G136400	#N/A	Zm.18462.1.S1_at
AC203173.3_FG002	AC203173.3_FG003	#N/A	#N/A
GRMZM2G104854	GRMZM2G404941	#N/A	#N/A
GRMZM2G152059	GRMZM2G152028	Zm.5988.1.A1_at	#N/A
GRMZM2G421707	GRMZM2G120572	#N/A	ZmAffx.871.1.S1_at
GRMZM2G120563	GRMZM2G120414	Zm.3829.1.S1_at	#N/A
GRMZM2G019746	GRMZM2G019817	#N/A	#N/A
GRMZM5G845755	AC205122.4_FG005	Zm.569.1.A1_at	#N/A
GRMZM2G403384	GRMZM2G101513	#N/A	#N/A
GRMZM2G033014	GRMZM2G033027	#N/A	Zm.18331.1.A1_at
AC191704.3_FG007	GRMZM5G810231	#N/A	#N/A
GRMZM2G523818	GRMZM2G369277	Zm.9955.1.A1_at	#N/A
GRMZM2G180011	GRMZM2G180004	#N/A	#N/A
GRMZM2G051721	GRMZM2G051670	Zm.14844.1.S1_at	#N/A
GRMZM2G442790	GRMZM2G442791	#N/A	#N/A
GRMZM2G301699	GRMZM2G301698	#N/A	#N/A
GRMZM2G470400	GRMZM2G170497	#N/A	#N/A
GRMZM2G382356	GRMZM2G382387	#N/A	#N/A
GRMZM2G046529	AC199528.3_FG007	Zm.2072.1.S1_at	#N/A
GRMZM5G888529	GRMZM2G102146	#N/A	#N/A
GRMZM2G161086	GRMZM2G161097	#N/A	#N/A
AC208337.2_FG003	GRMZM2G015534	#N/A	Zm.14987.1.S1_s_at
AC204533.3_FG003	GRMZM2G115354	#N/A	Zm.7611.2.A1_at
GRMZM2G570732	GRMZM2G570733	#N/A	#N/A
GRMZM2G580380	GRMZM2G168957	#N/A	#N/A
GRMZM2G013065	GRMZM2G316256	#N/A	#N/A
GRMZM2G480050	AC202391.4_FG002	#N/A	#N/A
AC197604.3_FG002	GRMZM2G125516	#N/A	Zm.18312.1.S1_at
GRMZM2G111216	GRMZM5G874583	#N/A	#N/A
GRMZM2G167946	AC188826.3_FG002	#N/A	#N/A
GRMZM2G096602	AC197191.3_FG005	#N/A	#N/A
GRMZM2G035574	GRMZM2G035767	#N/A	#N/A
GRMZM2G382240	GRMZM2G382251	#N/A	#N/A
GRMZM5G885005	GRMZM2G060714	#N/A	#N/A
GRMZM2G326250	GRMZM5G844727	#N/A	#N/A
GRMZM2G491166	AC204046.3_FG003	#N/A	#N/A
GRMZM2G099832	GRMZM2G400593	#N/A	#N/A
GRMZM2G169991	GRMZM2G169914	#N/A	Zm.17413.1.A1_at
GRMZM2G109741	GRMZM2G109738	#N/A	#N/A
AC204070.3_FG003	AC204070.3_FG004	#N/A	#N/A
AC205396.3_FG001	GRMZM2G173923	#N/A	Zm.15078.1.S1_at
GRMZM5G885473	GRMZM2G434926	Zm.16380.1.A1_at	#N/A
GRMZM2G354772	GRMZM2G055009	#N/A	#N/A
GRMZM2G525593	GRMZM2G525586	#N/A	#N/A
GRMZM2G477771	GRMZM2G177892	#N/A	#N/A
GRMZM5G858969	GRMZM2G446515	#N/A	Zm.1354.1.A1_at
GRMZM2G071808	GRMZM2G071933	Zm.12951.1.S1_at	#N/A
GRMZM2G142196	GRMZM2G142209	#N/A	#N/A
AC204641.5_FG001	AC204641.5_FG002	#N/A	#N/A
GRMZM2G168268	GRMZM2G469099	#N/A	#N/A
AC215871.3_FG002	GRMZM2G479272	#N/A	#N/A
AC203971.3_FG005	GRMZM2G700063	#N/A	#N/A
AC191926.3_FG001	GRMZM2G122209	#N/A	#N/A
GRMZM2G138410	GRMZM2G469323	Zm.1742.1.S1_at	#N/A
GRMZM2G367355	GRMZM2G066086	#N/A	#N/A
GRMZM2G082019	GRMZM2G081970	Zm.2108.1.A1_at	#N/A
GRMZM2G048422	GRMZM2G348945	#N/A	#N/A
GRMZM5G853638	GRMZM2G022979	#N/A	Zm.5741.1.A1_at
GRMZM2G438538	GRMZM2G565441	#N/A	#N/A
AC216819.2_FG005	GRMZM2G135803	#N/A	#N/A
GRMZM2G136752	GRMZM2G136755	#N/A	#N/A
GRMZM2G445059	GRMZM2G145152	#N/A	#N/A
GRMZM2G145101	GRMZM2G145034	Zm.6523.1.S1_at	Zm.19215.1.A1_at
GRMZM5G803216	GRMZM2G340447	#N/A	#N/A
GRMZM2G358768	AC208031.3_FG005	#N/A	#N/A
GRMZM5G819023	AC210027.3_FG007	#N/A	#N/A
GRMZM2G377862	GRMZM2G079703	#N/A	#N/A
GRMZM2G322385	GRMZM2G018318	#N/A	#N/A
GRMZM5G808447	AC225566.2_FG008	#N/A	#N/A
GRMZM2G161377	GRMZM2G161302	#N/A	Zm.4225.1.S1_at
GRMZM2G340108	GRMZM2G035999	#N/A	#N/A
GRMZM2G128121	GRMZM2G087552	#N/A	#N/A
GRMZM2G440005	GRMZM2G138740	#N/A	#N/A
AC200057.4_FG006	GRMZM2G043650	#N/A	#N/A
GRMZM2G149520	GRMZM2G149619	Zm.12927.1.S1_at	Zm.16328.1.S1_at
GRMZM2G522191	AC188721.3_FG004	#N/A	#N/A
GRMZM2G048170	GRMZM2G348685	#N/A	#N/A
GRMZM2G449901	GRMZM2G150674	#N/A	#N/A
GRMZM2G401664	GRMZM2G543303	#N/A	#N/A
AC211657.3_FG004	GRMZM5G869196	#N/A	Zm.2137.1.S1_at
AC216042.3_FG006	GRMZM5G815377	#N/A	#N/A
AC225348.3_FG002	GRMZM2G096709	#N/A	Zm.6377.2.A1_a_at
GRMZM2G096902	GRMZM2G096907	#N/A	#N/A
GRMZM2G077406	GRMZM2G077463	Zm.13519.1.A1_at	Zm.16593.2.S1_at
AC207722.2_FG009	GRMZM2G053083	#N/A	Zm.14237.1.S1_at
GRMZM2G545412	GRMZM2G105219	#N/A	#N/A
GRMZM2G090759	AC211359.2_FG002	#N/A	#N/A
GRMZM2G117612	GRMZM5G802875	Zm.18095.1.S1_at	#N/A
GRMZM5G892787	GRMZM2G488458	#N/A	#N/A
GRMZM2G022310	GRMZM2G315823	#N/A	#N/A
GRMZM2G342895	GRMZM2G044676	Zm.17233.1.A1_at	Zm.17522.1.S1_at
GRMZM2G048819	GRMZM2G351190	#N/A	#N/A
AC203351.3_FG002	GRMZM2G075794	#N/A	Zm.17366.1.S1_s_at
GRMZM2G165681	GRMZM2G468682	Zm.13593.1.S1_at	#N/A
GRMZM2G700272	GRMZM2G526735	#N/A	#N/A
AC213618.3_FG005	GRMZM2G000361	#N/A	ZmAffx.787.1.A1_at
GRMZM2G568894	GRMZM2G444075	#N/A	#N/A
GRMZM2G354222	GRMZM2G054155	#N/A	ZmAffx.142.1.A1_at
GRMZM2G041559	GRMZM2G035893	#N/A	#N/A
GRMZM5G897592	GRMZM2G106548	Zm.1785.1.A1_at	Zm.18106.1.S1_at
GRMZM5G866227	GRMZM2G081668	#N/A	#N/A
GRMZM2G107562	AC197013.3_FG008	Zm.14296.1.A1_at	#N/A
GRMZM2G305211	GRMZM2G305196	#N/A	#N/A
AC194977.2_FG004	GRMZM2G384327	#N/A	Zm.3159.1.A1_at
GRMZM2G121543	GRMZM2G121516	Zm.631.1.S1_at	#N/A
GRMZM2G063420	GRMZM2G063455	Zm.14012.1.S1_at	#N/A
GRMZM2G391458	GRMZM2G092739	#N/A	#N/A
GRMZM5G835904	GRMZM2G341902	#N/A	#N/A
GRMZM5G833239	GRMZM5G844274	#N/A	#N/A
GRMZM2G432774	GRMZM2G432791	#N/A	#N/A
GRMZM2G027490	AC199842.4_FG007	#N/A	#N/A
GRMZM2G136971	GRMZM2G136918	#N/A	Zm.12918.1.A1_at
GRMZM2G583221	GRMZM2G167520	#N/A	Zm.17911.1.S1_at
GRMZM2G049177	GRMZM5G815589	#N/A	#N/A
GRMZM2G093902	GRMZM2G393671	Zm.5498.1.A1_at	Zm.12155.1.A1_at
GRMZM5G898768	GRMZM2G114461	Zm.3311.1.A1_at	Zm.5792.2.A1_at
GRMZM5G883692	GRMZM2G013811	#N/A	Zm.13460.1.S1_at
GRMZM2G143530	GRMZM2G157781	#N/A	#N/A
GRMZM2G039954	GRMZM2G342203	Zm.2165.1.A1_at	#N/A
GRMZM2G040600	AC209621.2_FG006	#N/A	#N/A
GRMZM2G055464	GRMZM2G055527	#N/A	Zm.3431.1.A1_at
GRMZM2G111672	GRMZM2G111713	#N/A	Zm.12025.1.A1_at
GRMZM2G020574	GRMZM2G083580	Zm.3217.1.A1_at	#N/A
GRMZM2G148229	GRMZM2G571748	Zm.3094.1.S1_at	#N/A
GRMZM5G895359	GRMZM2G136578	#N/A	#N/A
AC212684.3_FG012	GRMZM2G105982	#N/A	#N/A
GRMZM2G062165	GRMZM5G884163	#N/A	#N/A
GRMZM2G062133	GRMZM2G519616	#N/A	#N/A
GRMZM2G062133	GRMZM5G870780	#N/A	#N/A
GRMZM2G113011	GRMZM2G112984	#N/A	Zm.1975.1.S1_at
AC205120.3_FG009	GRMZM2G134480	#N/A	Zm.7009.1.A1_at
GRMZM2G434809	GRMZM2G434792	#N/A	#N/A
GRMZM2G434715	GRMZM2G434696	#N/A	Zm.4775.1.A1_at
GRMZM2G032711	GRMZM2G032376	Zm.10802.1.S1_at	Zm.6319.1.A1_at
GRMZM2G000825	GRMZM2G000818	Zm.14125.1.A1_at	Zm.15854.1.S1_at
AC183933.2_FG003	GRMZM2G154446	#N/A	Zm.1619.1.A1_at
GRMZM2G124726	GRMZM2G124733	#N/A	#N/A
GRMZM2G066165	GRMZM2G066142	Zm.18295.1.A1_at	Zm.2569.1.A1_at
GRMZM2G180166	GRMZM2G180205	#N/A	#N/A
AC206557.3_FG014	GRMZM5G873586	#N/A	#N/A
GRMZM2G083246	GRMZM2G702283	#N/A	#N/A
GRMZM2G443939	GRMZM5G802403	#N/A	#N/A
GRMZM2G005134	GRMZM2G304965	#N/A	#N/A
GRMZM2G004163	GRMZM2G004060	#N/A	Zm.12118.1.A1_at
GRMZM2G001194	GRMZM2G001195	#N/A	#N/A
GRMZM2G011355	GRMZM2G317038	#N/A	#N/A
AC198773.3_FG002	GRMZM2G083385	#N/A	#N/A
GRMZM2G009795	GRMZM2G009448	Zm.12186.1.A1_at	Zm.5480.1.A1_at
GRMZM2G015238	GRMZM2G015369	Zm.9529.1.A1_at	#N/A
GRMZM2G081140	GRMZM2G382247	#N/A	#N/A
AC194103.3_FG006	GRMZM2G102542	#N/A	#N/A
GRMZM2G169240	GRMZM2G169261	#N/A	#N/A
AC198421.3_FG002	GRMZM2G036407	#N/A	#N/A
GRMZM5G843007	GRMZM2G149534	#N/A	Zm.4180.1.S1_at
GRMZM2G102634	GRMZM2G102683	#N/A	Zm.19048.1.A1_at
GRMZM5G855490	GRMZM2G115682	#N/A	#N/A
GRMZM2G512575	GRMZM2G049892	#N/A	#N/A
GRMZM2G528883	GRMZM2G377624	#N/A	#N/A
AC177862.3_FG002	GRMZM2G155211	#N/A	#N/A
AC218154.3_FG004	GRMZM2G088000	#N/A	#N/A
AC196983.3_FG001	GRMZM2G371277	#N/A	#N/A
GRMZM2G395610	AC203358.3_FG001	#N/A	#N/A
GRMZM2G438316	AC203078.3_FG001	#N/A	#N/A
AC199333.3_FG003	GRMZM2G489100	#N/A	#N/A
GRMZM2G027943	GRMZM2G027926	#N/A	#N/A
GRMZM2G015147	AC203243.3_FG004	#N/A	#N/A
GRMZM2G063654	GRMZM2G520779	#N/A	#N/A
GRMZM2G107521	GRMZM2G700899	#N/A	#N/A
GRMZM5G850027	GRMZM2G141150	#N/A	#N/A
GRMZM2G039671	GRMZM2G343080	#N/A	Zm.5823.1.A1_at
GRMZM5G873280	AC207683.3_FG002	#N/A	#N/A
GRMZM2G341299	GRMZM2G042980	#N/A	#N/A
GRMZM2G701188	AC218961.2_FG002	#N/A	#N/A
GRMZM2G101875	GRMZM2G101836	Zm.1066.2.S1_at	#N/A
GRMZM2G337143	GRMZM2G041350	Zm.3992.1.S1_at	#N/A
GRMZM2G063492	GRMZM2G063575	Zm.15821.1.S1_at	#N/A
GRMZM2G405548	GRMZM2G405519	#N/A	#N/A
GRMZM2G392716	GRMZM2G094937	#N/A	#N/A
AC199571.3_FG003	GRMZM2G138616	#N/A	#N/A
GRMZM2G432335	GRMZM2G432330	Zm.10812.2.A1_a_at	#N/A
GRMZM2G452572	GRMZM2G452583	#N/A	#N/A
AC197035.3_FG002	GRMZM2G098697	#N/A	#N/A
GRMZM2G089958	GRMZM2G389841	#N/A	#N/A
GRMZM2G379760	AC194221.3_FG006	#N/A	#N/A
GRMZM2G177182	GRMZM2G177203	Zm.9763.1.A1_at	Zm.4221.1.A1_at
AC191263.3_FG005	GRMZM2G091168	#N/A	#N/A
GRMZM2G090388	GRMZM2G090441	#N/A	#N/A
GRMZM2G453225	GRMZM2G152708	#N/A	#N/A
GRMZM2G002918	GRMZM2G002921	#N/A	#N/A
AC198934.2_FG001	GRMZM2G138355	#N/A	Zm.3263.1.A1_at
GRMZM2G023764	AC200538.4_FG006	#N/A	#N/A
GRMZM2G075517	GRMZM2G509747	#N/A	ZmAffx.1464.1.S1_at
AC217885.3_FG010	GRMZM5G876132	#N/A	#N/A
GRMZM2G072337	GRMZM2G072322	Zm.5072.1.A1_at	#N/A
GRMZM5G808018	GRMZM2G443762	#N/A	#N/A
GRMZM2G010046	GRMZM2G010147	#N/A	#N/A
GRMZM2G047254	GRMZM2G346839	#N/A	#N/A
GRMZM2G135608	GRMZM2G563415	#N/A	#N/A
GRMZM2G094072	GRMZM2G032143	Zm.6433.1.S1_at	#N/A
GRMZM2G096705	GRMZM2G395638	Zm.19222.1.S1_at	#N/A
GRMZM2G137921	GRMZM2G137920	#N/A	#N/A
GRMZM2G124411	GRMZM2G124396	Zm.6079.2.S1_at	#N/A
GRMZM2G525770	GRMZM2G072261	#N/A	#N/A
GRMZM2G164714	GRMZM2G164743	Zm.3515.1.A1_at	Zm.10972.1.A1_at
GRMZM2G468688	GRMZM2G468693	#N/A	#N/A
AC213886.2_FG008	GRMZM2G034054	#N/A	#N/A
GRMZM2G155387	GRMZM2G577086	#N/A	#N/A
GRMZM2G096858	GRMZM2G540129	#N/A	#N/A
GRMZM2G169645	GRMZM2G169642	#N/A	#N/A
GRMZM2G454399	GRMZM2G152076	#N/A	#N/A
GRMZM2G702514	AC199382.3_FG005	#N/A	#N/A
AC209206.3_FG010	AC209206.3_FG009	#N/A	#N/A
GRMZM5G803874	GRMZM5G838732	Zm.528.1.S1_at	#N/A
GRMZM2G140919	AC187840.3_FG002	#N/A	#N/A
GRMZM2G456547	GRMZM2G156120	#N/A	#N/A
GRMZM2G571344	AC190752.2_FG002	#N/A	#N/A
GRMZM2G170342	AC218160.2_FG002	#N/A	#N/A
GRMZM2G000633	GRMZM2G000620	#N/A	Zm.16280.1.A1_at
GRMZM2G037226	GRMZM2G037461	Zm.19147.1.S1_at	#N/A
AC208579.3_FG004	GRMZM2G136960	#N/A	#N/A
GRMZM2G107226	GRMZM2G546369	Zm.7685.1.A1_x_at	#N/A
GRMZM2G073465	GRMZM2G527256	Zm.5987.2.A1_at	#N/A
GRMZM2G143499	GRMZM2G143480	Zm.5118.1.A1_at	Zm.5145.1.S1_at
GRMZM2G537524	GRMZM2G092193	Zm.11920.1.A1_at	#N/A
GRMZM2G066981	GRMZM2G368908	#N/A	#N/A
GRMZM2G155106	GRMZM2G155111	#N/A	#N/A
GRMZM2G308535	GRMZM2G008622	#N/A	Zm.4399.1.S1_at
GRMZM2G177151	GRMZM2G177072	Zm.14934.1.A1_at	#N/A
GRMZM2G554505	GRMZM2G119180	#N/A	#N/A
GRMZM2G056899	GRMZM2G056896	#N/A	#N/A
GRMZM5G811749	GRMZM5G856777	ZmAffx.1437.1.S1_at	ZmAffx.1443.1.S1_at
GRMZM5G808402	GRMZM5G815453	ZmAffx.1462.1.S1_at	ZmAffx.1463.1.S1_at
GRMZM5G804708	GRMZM5G808939	ZmAffx.1488.1.S1_at	ZmAffx.1489.1.S1_at
GRMZM5G841978	GRMZM5G852144	#N/A	ZmAffx.1349.1.S1_s_at
GRMZM5G877040	GRMZM5G882639	ZmAffx.837.1.S1_at	ZmAffx.1288.1.S1_s_at
GRMZM5G800457	GRMZM5G858045	#N/A	ZmAffx.1316.1.S1_at
GRMZM5G861791	GRMZM5G889663	Zm.16501.1.S1_at	#N/A
GRMZM5G824660	GRMZM5G834298	ZmAffx.1402.1.S1_at	ZmAffx.1403.1.S1_at
GRMZM5G834995	GRMZM5G815020	ZmAffx.1475.1.S1_at	ZmAffx.1476.1.S1_at
GRMZM5G827951	GRMZM5G899892	ZmAffx.1498.1.S1_s_at	ZmAffx.1500.1.S1_at
GRMZM5G851130	GRMZM5G801273	ZmAffx.1320.1.S1_at	#N/A
GRMZM5G887911	GRMZM5G804671	#N/A	ZmAffx.1343.1.S1_at
GRMZM5G880315	GRMZM5G834282	#N/A	ZmAffx.1354.1.S1_at
GRMZM5G872234	GRMZM5G897755	ZmAffx.1372.1.S1_at	ZmAffx.1374.1.S1_at
#N/A: No microarry probe corresponding to the gene.

## Sheet: expression profile
The relative expression profiles of BDGPs in which both genes are covered by maize microarray probes.
Probe Set ID	pp_cluster	root-1	root-1 call	root-2	root-2 call	root-3	1-gen-3 call	stem-1	stem-1 call	stem-2	stem-2 call	stem-3	1-jing-3 call	stem tip-1	stem tip-1 call	stem tip-2	stem tip-2 call	stem tip-3	1-jingjian-3 call	leaf-1	leaf-1 call	leaf-2	leaf-2 call	leaf-3	1-ye-3 call	silk-1	silk-1 call	silk-2	silk-2 call	silk-3	silk-3 call	ear-1	ear-1 call	ear-2	ear-2 call	ear-3	sui-3 call	10day-embryo-1	10day-embryo-1 call	10day-embryo-2	10day-embryo-2 call	10day-embryo-3	10day-embryo-3 call	10day-embryoru-3 call	15day-embryo-1	15day-embryo-1 call	15day-embryo-2	15day-embryo-2 call	15day-embryo-3
Zm.3509.1.A1_at	R1	68.11	P	387.16	P	340.11	P	54.5	P	44.32	P	76.2	P	39.16	P	52.54	P	75.14	P	32.99	P	30	P	32.26	A	51.18	P	102.14	P	55.67	P	495.26	P	444.44	P	408.35	P	37.71	P	49.58	P	70.76	P	P	94.64	P	80.52	P	72.32
Zm.3980.1.A1_at	F1	215.67	P	424.06	P	347.7	P	645.36	P	412.54	P	638.57	P	685.86	P	608.84	P	653.86	P	1799.96	P	2051.5	P	2111.75	P	355.09	P	468.81	P	426.96	P	567.12	P	572.27	P	510.19	P	1046.34	P	958.08	P	996.78	P	P	841.08	P	715.37	P	814.15
Zm.5969.2.A1_a_at	R2	2877.86	P	2751.07	P	3303.99	P	4052.4	P	3827.07	P	4447.81	P	3462.17	P	3615.9	P	3328.6	P	3238.62	P	3732.74	P	3222.37	P	2764	P	4005.63	P	3461.52	P	3287.43	P	3113.06	P	2965.15	P	6140.98	P	6039.91	P	5527.01	P	P	7347.3	P	7386.03	P	7278.91
Zm.16514.1.S1_at	F2	3128.1	P	9679.15	P	8150.19	P	1712.12	P	1329.41	P	1524.08	P	1889.33	P	1521.12	P	1283.64	P	5630.98	P	7288.14	P	6216.68	P	3767.27	P	4294.03	P	3537.09	P	2103.73	P	2772.25	P	1833.31	P	1916	P	1854	P	2437.01	P	P	4487.45	P	3654.97	P	4093.64
Zm.10281.1.S1_at	R3	1057.15	P	983.56	P	716.45	P	989.9	P	703.32	P	996.52	P	700.53	P	824.88	P	739.66	P	777.54	P	676.95	P	715.57	P	529.91	P	456.54	P	605.98	P	734.43	P	766.52	P	615.28	P	275.35	P	286.24	P	314.76	P	A	393.13	P	385.32	P	379.67
Zm.4644.1.S1_at	F3	57.2	A	54.19	A	40.08	A	74.03	A	53.02	A	60.35	A	41.72	A	47.15	A	37.86	A	67.99	A	66.57	A	69.7	A	77.64	A	57.84	A	76.69	A	52.32	A	53.26	A	78.45	A	24.26	A	27.28	A	37.96	A	A	34.19	A	19.78	A	20.05
Zm.9906.1.A1_at	R4	7802.57	P	4204.96	P	3126.23	P	543.24	P	875.01	P	517.5	P	168	P	291.73	P	246.81	P	4453.22	P	4378.53	P	3672.62	P	663.07	P	397.62	P	837.92	P	247.82	P	254.06	P	338.89	P	145.95	P	112.06	A	191.51	P	P	128.43	P	98.67	A	98.22
Zm.16958.2.A1_x_at	F4	10015.4	P	10373.5	P	12000.4	P	12676	P	11721.8	P	11818.3	P	13832.9	P	12943.8	P	12466	P	10815.9	P	10376.5	P	9841.34	P	7421.65	P	9095.61	P	8601.74	P	11347.5	P	10291.4	P	7495.96	P	12194.5	P	11516.8	P	11724.1	P	P	10871.3	P	11816.1	P	11784.3
Zm.15463.1.A1_at	R5	267.42	P	847.5	P	694.43	P	914.5	P	452.53	P	685.53	P	782.39	P	949.89	P	747.86	P	1405.1	P	1491.24	P	1473.18	P	570.14	P	686.87	P	1180.19	P	1789.88	P	1529.44	P	1805.57	P	1297.11	P	1261.2	P	1254	P	P	1647.5	P	1777.89	P	1556.19
ZmAffx.1052.1.A1_at	F5	128.87	A	173.02	P	170.36	P	73.85	A	172.77	P	63.68	A	346.61	P	121.73	P	81.22	A	91.75	A	81.7	A	95.89	P	65.95	A	62.84	A	62	A	81.39	A	83.4	A	66.26	A	415.64	P	317.07	P	291.01	P	P	129.28	A	212.21	P	271.8
Zm.2323.1.A1_at	R6	1005.44	P	3495.85	P	3390.64	P	4033.9	P	6048.2	P	5340.02	P	1474.91	P	3772.09	P	2187.9	P	4994.12	P	5851.34	P	6768.86	P	2683.39	P	1285.47	P	1904.13	P	1587.44	P	1967.74	P	1970.11	P	69.02	A	64.41	M	125.32	P	P	134.67	P	96.67	P	80.08
ZmAffx.1114.1.S1_at	F6	72.98	A	90.08	A	65.03	A	123.02	A	88.21	A	79.88	A	100.83	A	104.96	A	75.8	A	123.68	A	96.27	A	98.39	A	166.78	A	123.57	A	155.12	A	128.06	A	110.77	A	82.61	A	40.55	A	48.13	A	49.44	A	A	46.89	A	39.4	A	40.26
Zm.2210.1.S1_at	R7	2032.06	P	2738.45	P	2844.96	P	1858.28	P	3778.31	P	2127.9	P	4348.1	P	3335.11	P	2790.78	P	4041.58	P	3403.13	P	4321.26	P	885.54	P	1631.31	P	595.92	P	1857.79	P	1907.91	P	599.95	P	4129.42	P	3960.44	P	3879.54	P	P	4590.7	P	4218.31	P	4405.1
Zm.7413.1.A1_at	F7	711.28	P	513.92	P	407.34	P	442.4	P	544.78	P	491.27	P	337.98	P	309.32	P	345.55	P	1658.99	P	1407.91	P	1488.5	P	724.25	P	642.83	P	797.62	P	422.33	P	343.35	P	261.09	P	250.33	P	237.37	P	231.78	P	P	298.23	P	302.79	P	308.77
Zm.13962.1.S1_at	R8	1129.34	P	1189.41	P	1130.55	P	1582.37	P	1584.68	P	1759.44	P	1279.32	P	1497.2	P	1454.74	P	1157.97	P	1026.19	P	1109.77	P	1599.38	P	1827.4	P	2158.26	P	1922.94	P	1832.77	P	1711.63	P	1724.31	P	1627.44	P	1678.15	P	P	1835.78	P	1956.35	P	1802.93
Zm.13427.1.S1_at	F8	561.38	P	985.06	P	758.28	P	1244.9	P	912.06	P	1197.67	P	1228.7	P	1190.21	P	1176.34	P	905.79	P	828.1	P	691.29	P	974.47	P	871.19	P	923.95	P	1402.5	P	1492.71	P	1000	P	1441.94	P	1734.47	P	1887.55	P	P	1371.99	P	1625.96	P	1715.75
Zm.13503.1.S1_at	R9	231.85	P	291.37	P	303.32	P	899.09	P	554.44	P	905.3	P	556.54	P	833.01	P	615.28	P	340.64	P	309.58	P	227.19	P	274.51	P	359.24	P	400.5	P	946.95	P	895.49	P	873.27	P	665.41	P	809.84	P	847.27	P	P	796.16	P	736.09	P	714.5
Zm.5051.1.A1_at	F9	291.67	P	492.78	P	450.21	P	503.27	P	482.1	P	683.39	P	580.87	P	778.27	P	559.67	P	531.91	P	457.1	P	593.42	P	507.93	P	507.09	P	679.8	P	591.13	P	690.41	P	583.07	P	376.69	P	303.72	P	400.27	P	P	575.75	P	527.99	P	434.29
Zm.5758.1.A1_at	R10	3828.94	P	4185.41	P	3628.85	P	1639.57	P	2941.99	P	1793.95	P	2233.41	P	2214.55	P	2170.06	P	3194.79	P	3112.71	P	3278.81	P	2106.54	P	2328.11	P	1631.71	P	2373.8	P	2165.63	P	1561.33	P	1568.08	P	1350.86	P	1359.58	P	P	1424.07	P	1585.83	P	1446.8
Zm.6345.1.A1_at	F10	822.87	P	1184.51	P	922.54	P	990.18	P	861	P	1277.28	P	617.02	P	814.79	P	831.79	P	952.93	P	1136.48	P	921.38	P	959	P	678.26	P	1247.51	P	1082.17	P	1083.38	P	1665.57	P	347.65	P	389.81	P	386.89	P	P	469.77	P	434.73	P	483.98
Zm.12666.2.S1_at	R11	2161.11	P	2953.39	P	2434.69	P	5520.25	P	4250.75	P	4749.63	P	5774.38	P	5534.34	P	5288.25	P	787.08	P	868.79	P	843.98	P	1831.49	P	2305.08	P	2709.58	P	5290.65	P	5647.62	P	6582.3	P	4408.8	P	3942.16	P	3793.65	P	P	2864.28	P	3582.95	P	3364.36
Zm.13540.1.A1_at	F11	626.17	P	652.84	P	647.66	P	996.08	P	1015.26	P	1082.21	P	1224.04	P	1218.55	P	1327.79	P	444.54	P	413.51	P	337.84	P	768.96	P	629.06	P	496.58	P	908.52	P	1022.04	P	783.46	P	1562.87	P	1655.58	P	1787.51	P	P	1405.54	P	1210.88	P	1290.51
Zm.537.2.S1_at	R12	1227.25	P	984.11	P	1236.89	P	1797.09	P	1945.96	P	2087.47	P	2615.69	P	2534.32	P	2632.81	P	823.79	P	795	P	674.92	P	1271.91	P	1565.5	P	831.78	P	2188.96	P	2389.01	P	1722.04	P	2909.61	P	2905.88	P	2984.42	P	P	2262.5	P	2033.89	P	2212.09
Zm.4812.1.A1_at	F12	94.44	P	134.2	P	132.12	P	118.68	A	109.72	P	94.61	P	80.2	A	104.67	P	111.21	P	689.67	P	696.62	P	764.81	P	217.06	P	130.56	P	189.06	P	112.29	P	120.74	P	122.36	P	100.71	A	102.61	A	126.93	P	M	74.62	A	103.32	P	106.61
Zm.8292.1.S1_at	R13	2791.66	P	3726.3	P	4397.34	P	5013.76	P	4413.07	P	5092.37	P	4705.33	P	4675.03	P	4878	P	3218.66	P	3069	P	3232.8	P	4707.92	P	3886.43	P	5413.41	P	5087.08	P	5121.15	P	5603.16	P	4107.17	P	3881.38	P	3862.27	P	P	3638.84	P	4215.25	P	4004.44
Zm.3872.1.A1_at	F13	678.53	P	954.78	P	1547.44	P	1315.79	P	1667.06	P	1450.21	P	2476.92	P	2000.81	P	2044.95	P	661.69	P	760.64	P	601.29	P	676.99	P	1339.83	P	500.1	P	1258.01	P	1198.14	P	539.65	P	6163.3	P	6077.62	P	5440.89	P	P	7562.61	P	6820.26	P	6944.25
Zm.5534.1.S1_at	R14	7246.54	P	4664.79	P	3537.72	P	1282.63	P	2390.91	P	1819.95	P	718.69	P	933.09	P	829.93	P	4530.86	P	4997.13	P	4768.59	P	3999.75	P	3785.27	P	3175.93	P	1732.34	P	1632.05	P	1579.78	P	594.15	P	597.91	P	759.28	P	P	748.13	P	578.58	P	741
Zm.4833.1.A1_at	F14	5722.56	P	5497.84	P	6299.33	P	7657.34	P	5630.26	P	7032.17	P	5751.79	P	6785.9	P	6689.14	P	6178.28	P	5893.74	P	5765.31	P	7452.89	P	6306.56	P	8224.32	P	8080.44	P	8293.55	P	8792.8	P	4279.56	P	4052.71	P	4365.01	P	P	3110.9	P	3215.41	P	3131.43
Zm.6823.1.A1_at	R15	468.2	P	641.59	P	689.08	P	1854.04	P	975.89	P	1303.86	P	1481.41	P	1406.86	P	1264.89	P	613.17	P	524.04	P	563.8	P	691.17	P	558.04	P	667.81	P	1374.27	P	1319.24	P	1108.29	P	1707.33	P	1450.1	P	1384.66	P	P	1359.3	P	1528.28	P	1450.25
Zm.18286.1.A1_at	F15	1936.43	P	2164.21	P	1820.48	P	1958.92	P	1506.69	P	1916.56	P	1558.91	P	1633.73	P	1600.44	P	1104.84	P	1282.65	P	1130.24	P	1721.27	P	1668.41	P	2057.05	P	1691.55	P	1923.13	P	2349.2	P	504.69	P	624.97	P	828.24	P	M	537.16	P	492.57	P	566.58
Zm.3921.1.S1_at	R16	88.54	P	90.11	A	79.94	A	104.73	P	63.17	A	79.27	P	57.15	P	74.53	P	63.9	P	109.1	M	118.08	P	122.83	P	118.32	P	101.11	P	138.66	P	57.41	P	63.96	P	71.34	P	41.04	A	45.06	M	52.24	A	A	46.07	A	105.53	P	41.88
Zm.3316.1.A1_at	F16	81.51	A	117.72	P	123.18	P	655.43	P	471.94	P	591.04	P	690.31	P	509.46	P	871.12	P	7338.39	P	7145.95	P	8281.29	P	801.92	P	923.36	P	795.33	P	593.39	P	481.78	P	699.6	P	125.15	P	133.6	P	137.18	P	A	101.55	A	104.04	P	96.09
Zm.4356.1.S1_at	R17	2166.21	P	1943.13	P	2262.15	P	1163.72	P	1904.65	P	1446.22	P	923.8	P	1116.2	P	1277.42	P	801.64	P	680.14	P	673.64	P	2344.18	P	2969.64	P	2459.44	P	1263.14	P	986.5	P	738.23	P	535.16	P	474.56	P	435.27	P	P	678.23	P	690.08	P	712.28
Zm.10513.2.S1_a_at	F17	121.35	A	99.01	A	105.52	A	87.1	A	92.13	A	78.76	A	99.49	A	90.17	A	88.07	A	106.22	A	113.09	A	112.72	A	144.58	A	88.13	A	119.43	A	73.93	A	80.29	A	115.97	A	124.63	A	98.86	A	99.03	A	A	99.14	A	102.73	A	88.13
Zm.4878.1.A1_at	R18	5713.75	P	6001.15	P	5479.8	P	4192.81	P	6221.06	P	5073.63	P	6910.1	P	6311.91	P	5670.89	P	4756.68	P	4556.52	P	4427.66	P	5125.7	P	6874.1	P	4453.4	P	5272.97	P	5346.23	P	3255.34	P	7125.33	P	6948.68	P	6818.54	P	P	7423.2	P	6708.56	P	7169.5
Zm.14476.1.A1_a_at	F18	905.36	P	1264.78	P	1106.16	P	1797.06	P	1099.52	P	1574.47	P	800.42	P	1249.8	P	1376.67	P	466.93	P	427.81	P	401.69	P	1142.12	P	1173.43	P	1659.18	P	1905.62	P	1786.85	P	2153.2	P	1254.15	P	1263.45	P	1224.69	P	P	1545.05	P	1608.56	P	1506.24
Zm.18350.1.A1_at	R19	428.99	P	491.55	P	384.31	P	600.27	P	479.4	P	703.37	P	566.33	P	473.02	P	515.28	P	814.68	P	701.26	P	834.58	P	387.47	P	621.16	P	537	P	869.62	P	697.57	P	430.04	P	473.84	P	464.35	P	493.05	P	P	565.74	P	579.77	P	585.17
Zm.3755.2.S1_at	F19	830.54	P	831.58	P	814.29	P	882.02	P	789.7	P	878.68	P	846.23	P	745.1	P	754.39	P	480.37	P	498.82	P	465.06	P	519.43	P	564.48	P	725.43	P	737.71	P	743.44	P	625.82	P	706.01	P	533.38	P	549.01	P	P	488.37	P	557.14	P	446.49
Zm.3475.1.S1_at	R20	5660.78	P	7030.6	P	7421.67	P	7978.13	P	7381.93	P	7982.27	P	8494.33	P	8134.34	P	7864.78	P	6275.1	P	6104.85	P	5521.67	P	6542.29	P	7235.2	P	7017.98	P	7702.63	P	8065.86	P	6839.67	P	8320	P	8310.48	P	8120.91	P	P	6354.69	P	6524.54	P	6862.36
Zm.5357.1.S1_at	F20	338.75	P	411.72	P	407.94	P	701.89	P	508.91	P	763.2	P	679.75	P	670.97	P	816.66	P	322.64	P	328.94	P	332.51	P	375.88	P	410.09	P	385.51	P	695.37	P	654.64	P	708.02	P	576.93	P	515.31	P	574.8	P	P	393.55	P	373.24	P	356.74
Zm.13318.1.S1_at	R21	1020.31	P	1116.88	P	952.83	P	573.14	P	515.82	P	543.57	P	567.48	P	575.31	P	469.69	P	272.18	P	213.45	P	217.66	P	253.45	P	290.92	P	372.58	P	254.23	P	243.99	P	185.72	P	451.67	P	443.16	P	505.6	P	P	322.01	P	281.55	P	275.36
Zm.9642.1.A1_at	F21	28.04	A	31.43	A	32.95	A	34.69	A	36.65	A	23.7	A	31.77	A	27.36	A	23.77	A	42.71	A	37.5	A	41.2	A	48.45	A	35.05	A	45.81	A	39.03	A	26.37	A	53.38	A	29.13	A	31.06	A	22.59	A	A	35.77	A	30.6	A	27.42
Zm.10099.1.A1_at	R22	1319.36	P	1112.5	P	911.87	P	692.12	P	854	P	687.01	P	844.42	P	741.91	P	646.82	P	3931.16	P	3638.37	P	4314.01	P	547.6	P	802.76	P	814.77	P	1034.31	P	1005.41	P	540.44	P	459.06	P	461.27	P	507.01	P	P	712.66	P	718.99	P	636.91
Zm.2402.1.A1_at	F22	2462.16	P	1912.41	P	1763.11	P	3051.54	P	2348.12	P	2915.26	P	3471.97	P	3133.24	P	3109.44	P	2564.66	P	2740.22	P	2917.63	P	1552.89	P	1977.67	P	1830.52	P	2885.93	P	3202.9	P	2631.95	P	3485	P	3279.8	P	3403.01	P	P	2360.6	P	2985.25	P	2944.05
Zm.3490.1.A1_at	R23	3480.2	P	3453.29	P	3112.99	P	4614.13	P	3516.37	P	4439.95	P	4171.61	P	4397.77	P	4260.72	P	2890.73	P	3022.77	P	2870.14	P	2915.27	P	3317.18	P	3261.14	P	4368.92	P	4677.3	P	4537.53	P	4009.53	P	3907.34	P	4095.6	P	P	4268.65	P	4200.94	P	4096.72
Zm.9729.1.A1_at	F23	133.93	M	49.28	P	40.72	P	38.49	P	27.32	P	48.09	P	24.06	P	29.61	P	30.02	P	164.01	P	134.7	P	129.27	P	62.43	P	45.32	P	85.12	P	34.37	P	38.71	P	62.34	P	39.98	P	43.24	P	56.68	P	A	103.6	P	66.43	P	67.23
Zm.2415.1.A1_at	R24	2437.4	P	2794.42	P	2673.86	P	3114.66	P	2005.22	P	2653.69	P	2014.97	P	2455.28	P	2117.51	P	1773.54	P	1671.98	P	1748.57	P	2575.56	P	2155.41	P	3702.21	P	3932.2	P	3771.37	P	5836.68	P	2219.3	P	2172.99	P	2298.03	P	P	1735.34	P	1748.88	P	1788.72
Zm.1444.1.A1_at	F24	1349.02	P	1156.66	P	1179.68	P	1683.22	P	1097.15	P	1400.33	P	1766.34	A	1739.08	A	1366.06	P	545.15	P	464.65	A	496.39	A	3672.43	P	5243.6	P	4556.38	P	2337.34	P	2700.28	P	2550.44	P	994.84	P	987.86	P	966.09	P	P	1842.66	P	1930.96	P	1901.44
Zm.547.1.A1_at	R25	997.31	P	1718.49	P	1293.69	P	1272.98	P	885.13	P	1032.38	P	789.91	P	964.69	P	876.97	P	1921.77	P	1805.51	P	1752.95	P	2677.5	P	2178.08	P	2719.17	P	1333.77	P	1392.59	P	1174.15	P	877.88	P	777.98	P	827.01	P	P	1040.61	P	1411.29	P	1302.61
Zm.6475.2.A1_at	F25	2369.55	P	3317.61	P	2444.36	P	3300.45	P	3043.34	P	3226.22	P	4452.83	P	4203.36	P	3391.82	P	3598.43	P	3724.17	P	4210.05	P	1990.35	P	2766.04	P	2331.04	P	4728.66	P	5398.16	P	3881.71	P	3463.17	P	3654.98	P	3677.88	P	P	2642.37	P	2657.98	P	2811.37
Zm.18006.1.A1_at	R26	526.42	P	592.96	P	589.59	P	83.44	P	170.84	P	120.19	P	44.51	A	52.34	P	61.35	P	1673.91	P	1882.34	P	1670.24	P	78.51	A	45.83	A	70.33	P	57.42	P	55.33	A	73.34	P	157.73	P	184.22	P	168.14	P	A	299.11	P	298.82	P	286.41
Zm.1664.1.S1_at	F26	453.54	P	357.2	P	298.73	P	343.62	P	345.27	P	280.35	P	426.52	P	352.04	P	278.53	P	310.17	A	320.15	A	268.53	A	288.54	A	302.02	P	344.84	P	293.77	P	333.28	P	352.48	P	322.7	P	299.77	P	269.94	P	A	332.76	P	221.73	P	283
Zm.465.1.A1_at	R27	2044.91	P	1927.96	P	3194.81	P	3968.46	P	2737.31	P	3314.06	P	4628.97	P	3874.87	P	3777.38	P	1549.55	P	1466.03	P	1419.41	P	3252.79	P	3455.83	P	2981.09	P	3487.32	P	3909.07	P	3681.02	P	5259.98	P	4702.43	P	5267.05	P	P	3555.22	P	3270.8	P	3478.59
Zm.5625.1.S1_at	F27	28.06	A	19.64	A	19.16	A	29.94	A	30.53	A	20.94	A	25.33	A	30.12	A	24.55	A	35.08	M	32.08	A	33.34	A	27.99	A	32.11	A	38.01	A	23.21	A	33.91	A	33.09	A	23.37	A	22.55	A	28.21	P	A	19.64	A	14.27	A	10.76
Zm.13509.1.S1_at	R28	436.68	P	1147.59	P	1138.87	P	1358.3	P	1369.87	P	1269.08	P	1519.55	P	1475.37	P	1311.19	P	1376.76	P	1261.1	P	1427.96	P	1116.68	P	1149.69	P	1076.19	P	1434.83	P	1359.11	P	1045.28	P	1264.08	P	1174.31	P	1216.55	P	P	1254.2	P	1471.49	P	1441.73
Zm.13430.1.A1_at	F28	34.9	A	34.48	A	44.08	A	37.19	A	32.88	A	32.05	A	37.57	A	39.26	A	37.27	A	43.54	A	50.64	P	71.21	P	42.92	A	32.75	A	52.38	A	31.16	A	32.95	A	51.96	A	92.78	A	105.33	A	102.58	A	A	119.09	A	85.36	A	107.47
Zm.5865.1.A1_at	R29	58.72	P	82.34	P	86.13	P	377.75	P	335.84	P	364.64	P	626.77	P	612.23	P	504.81	P	39.45	A	40.44	A	28.11	A	81.93	A	65.73	A	87.56	A	374.2	P	456.78	P	513.43	P	659.74	P	702.45	P	886.61	P	P	509.73	P	447.94	P	416.68
Zm.18454.1.A1_at	F29	214.82	P	326.34	P	299.17	P	440.53	P	389.11	P	395.72	P	618.82	P	458.26	P	512.19	P	333.13	P	331.61	P	358.47	P	428.23	P	471.8	P	482.99	P	511.85	P	553.41	P	622.62	P	628.33	P	664.65	P	704.75	P	P	659.72	P	659.24	P	620.16
Zm.15446.1.A1_at	R30	94.97	A	117.27	A	110.53	A	380.5	P	184.99	P	304.2	P	291.72	P	417.01	P	313.44	P	138.76	P	112.84	P	147.32	P	194.43	P	220.8	P	281.68	P	362.71	P	350.74	P	468.53	P	273.21	P	341.92	P	336.79	P	P	335.28	P	374.99	P	315.58
ZmAffx.1036.1.A1_at	F30	18.58	A	16.81	A	17.77	A	19.36	A	26.59	A	18.33	A	19.19	A	18.16	A	17.12	A	21.89	A	13.58	A	19.83	A	30.31	P	18.55	A	17.01	A	19.2	A	19.71	A	34.34	P	124.53	M	125.02	A	104.24	P	A	89.06	A	84.32	A	104.32
Zm.2157.7.S1_at	R31	10104.4	P	9616.34	P	10917.9	P	11824.2	P	10637.1	P	11852.5	P	11027.5	P	11303.7	P	11325.2	P	9899.54	P	10033.4	P	9805.61	P	10836.7	P	10697.2	P	10451.7	P	10710.2	P	10880	P	11259.7	P	10109.2	P	11005	P	11015.6	P	P	10869.5	P	10095.8	P	10404
Zm.19068.1.A1_at	F31	1341.94	P	1673.19	P	1472.45	P	2848.4	P	1999.2	P	2713.01	P	2137.86	P	2060.39	P	2168.43	P	1372.62	P	1374.85	P	1474.44	P	2051.92	P	2149.17	P	2419.94	P	2515.62	P	2486.29	P	2540.94	P	1763.08	P	2073.82	P	2220.4	P	P	2705.2	P	2027.2	P	2025.48
Zm.13685.1.A1_at	R32	4891.85	P	3201.28	P	2726.63	P	128.45	P	413.33	P	172.73	P	73.29	P	166.89	P	125.74	P	369.7	P	219.73	P	444.47	P	970.98	P	842.03	P	1361.71	P	80.1	P	102.13	P	62.24	P	251.22	P	228.02	P	373.73	P	P	995.97	P	541.52	P	562.82
Zm.5961.1.S1_at	F32	99.79	A	67.14	A	70.12	A	237.4	P	116.63	P	206.66	P	273.88	P	266.25	P	176.06	P	51.85	A	51	A	49.12	A	64.4	A	69.85	A	93.58	P	166.33	P	189.61	P	155.61	P	154.31	P	167.73	P	181.01	P	P	156.71	P	127.64	P	124.04
Zm.6736.1.S1_at	R33	1232.53	P	823.5	P	729.41	P	1327.54	P	969.1	P	1260.95	P	943.37	P	1225.69	P	1188.93	P	1032.88	P	1106.01	P	1195.68	P	1220.87	P	1283.64	P	1242.71	P	1589.87	P	1785.27	P	1814.29	P	1037.03	P	999.07	P	1063.08	P	P	836.49	P	961.46	P	883.8
Zm.2144.1.A1_at	F33	1704.09	P	1026.49	P	965.16	P	1373.42	P	1455.7	P	1471.34	P	1651.83	P	1371.19	P	1369.34	P	726.38	P	768.67	P	700.97	P	828.21	P	1224.37	P	783.51	P	967.87	P	1134.55	P	889.29	P	1326.29	P	1315.35	P	1288.89	P	P	988.78	P	997.5	P	1026.05
Zm.3632.1.S1_at	R34	7471.6	P	3730.51	P	3777	P	1141.87	P	1077.68	P	1077.16	P	249.08	P	495.04	P	895.04	P	1259.38	P	2446.56	P	967.7	P	2767.29	P	2204.05	P	3749.58	P	1226.86	P	1367.17	P	1747.61	P	379.1	P	351.3	P	395.18	P	P	819.67	P	961.62	P	905.09
Zm.3781.1.S1_at	F34	2727.95	P	2209.04	P	2724	P	3563.33	P	3015.2	P	3941.78	P	2188.02	P	2749.97	P	2642.69	P	1112.77	P	1424.91	P	969.81	P	2787.48	P	3005.98	P	2769.9	P	2412.46	P	2179.6	P	2116.38	P	1628.67	P	1517.35	P	1695.97	P	P	1909.59	P	1880.27	P	1739.64
Zm.5411.1.A1_at	R35	988.06	P	1067.27	P	962.77	P	1121.13	P	1226.54	P	1205.88	P	1668.28	P	1652.06	P	1530.55	P	1104.64	P	1148.19	P	1045.08	P	1050.33	P	1156.1	P	840.04	P	1162.57	P	1255.87	P	1122.48	P	2243.57	P	2400.21	P	2509.17	P	P	2015.75	P	2103.33	P	2072.76
Zm.11836.1.A1_s_at	F35	166.99	P	290.82	P	230.68	P	186.64	P	213.5	P	263.18	P	276.63	P	234.35	P	282.73	P	988.21	P	868.04	P	1143.21	P	409.11	P	522.95	P	723.18	P	559.35	P	437.89	P	418.56	P	491.57	P	435.65	P	432.49	P	P	351.1	P	367.99	P	397.88
Zm.16805.4.A1_at	R36	2306.38	P	3514.07	P	2911.04	P	3370.86	P	3341.09	P	3396.04	P	3281.14	P	3244.72	P	3512.33	P	4193.42	P	4585.75	P	4341.13	P	3332.05	P	3579.4	P	4218.72	P	4122.78	P	3902.45	P	3835.69	P	2104.57	P	2275.93	P	1911.49	P	P	2732.44	P	2456.26	P	2425.36
ZmAffx.712.1.A1_at	F36	399.35	P	865.8	P	548.57	P	369.54	P	519.69	P	426.33	P	922.04	P	594.45	P	828.28	P	473.62	P	432.44	P	458.26	P	573.93	P	684.93	P	452.2	P	929.06	P	918.31	P	751.19	P	544.67	P	559.2	P	526.11	P	P	413.6	P	414.97	P	460.26
Zm.9543.1.A1_at	R37	1373.08	P	3030.06	P	2888.62	P	3103.59	P	3132.3	P	3213.37	P	3298.99	P	3258.04	P	2785.39	P	2449.83	P	2335.36	P	2255.91	P	2405.84	P	2842.21	P	3297.47	P	4329.27	P	4193.3	P	4557.19	P	2811.14	P	2987.17	P	2922.54	P	P	2958.06	P	3368.41	P	3291.6
Zm.6510.1.A1_at	F37	427.09	P	641.97	P	567.84	P	1486.56	P	728.22	P	1399.23	P	1081.97	P	1345.95	P	1240.39	P	497.83	P	462.97	P	427.76	P	1031.79	P	1118.4	P	1259.03	P	1261.28	P	1200.3	P	1224.16	P	1125.94	P	1105.36	P	1395.35	P	P	1531.98	P	1620.22	P	1413.49
Zm.3182.1.A1_at	R38	1851.19	P	1762.62	P	1632.15	P	2923.79	P	2126.45	P	2556.92	P	2091.43	P	2271.25	P	2502.53	P	1818.7	P	1641.2	P	1693.3	P	3443.9	P	3146.02	P	3813.53	P	3040.77	P	2898.94	P	3759.3	P	2019.79	P	2020.33	P	1982.2	P	P	1986.49	P	2434.32	P	2262.77
Zm.5280.1.S1_at	F38	123.58	P	311.63	P	257.14	P	712.92	P	201.36	P	389.01	P	232.04	P	414.96	P	377.31	P	861.61	P	961.44	P	966.71	P	741.22	P	362.42	P	1195.48	P	293.94	P	238.43	P	627.54	P	299.09	P	287.9	P	333.37	P	P	181.76	P	228.23	P	218.97
Zm.3504.1.A1_at	R39	100.88	P	182.86	P	164.02	P	513.9	P	222.69	P	421.06	P	366.05	P	374.78	P	455.22	P	819.92	P	975.39	P	930.06	P	431.77	P	435.9	P	580.24	P	546.48	P	529.9	P	832.31	P	584.69	P	519.57	P	515.31	P	P	660.64	P	581.89	P	550.32
Zm.11725.1.A1_at	F39	634.2	P	2494.4	P	1595.56	P	285.02	P	532.71	P	424.09	P	69.86	P	142.48	P	108.11	P	1570.7	P	1367.02	P	1882.93	P	962.79	P	600.29	P	963.37	P	689.89	P	432.37	P	667.38	P	64.92	P	71.34	P	88.66	P	A	56.63	A	50.74	A	52.15
Zm.7750.1.S1_at	R40	2916.8	P	3422.45	P	5696.2	P	9122.68	P	8146.43	P	9075.25	P	6261.04	P	7269.52	P	8082.54	P	279.95	P	312.49	P	254.24	P	10498.8	P	10434.1	P	10039.6	P	7518.61	P	7222.67	P	9167.75	P	4797.55	P	4601.51	P	4652.93	P	P	4924.59	P	5350.61	P	5305.02
Zm.5425.1.S1_a_at	F40	388.75	P	359.49	P	284.64	P	264.37	P	290.31	P	323.49	P	245.49	P	370.73	P	340.29	P	254.15	P	246.7	P	265.25	P	347.69	P	460.76	P	266.28	P	369.77	P	354.59	P	239.72	P	379.32	P	374.27	P	378	P	P	500.36	P	564.55	P	448.09
Zm.7130.1.A1_at	R41	5493.46	P	5221.42	P	6011.62	P	7434.95	P	6625.95	P	6939.62	P	8047.45	P	7401.22	P	7594.15	P	5840.41	P	5601.7	P	5163.06	P	6001.66	P	6109.17	P	5173.14	P	6872.41	P	7209.09	P	6034.85	P	7281.2	P	7425.07	P	7368.24	P	P	6259.71	P	6907.42	P	7152.07
Zm.6081.1.S1_at	F41	1438.21	P	1538.53	P	2511.25	P	4514.91	P	2792.46	P	3627.99	P	3447.33	P	3276.89	P	3490.08	P	1849.68	P	1926.9	P	1687.61	P	2555.17	P	2102.94	P	3002.12	P	4020.81	P	3938.11	P	5024.02	P	4106.46	P	3989.48	P	4150.78	P	P	2738.08	P	3022.18	P	2773.99
Zm.14070.1.S1_at	R42	1422.83	P	2620.81	P	1984.75	P	1632.6	P	2363.4	P	2235.99	P	2426.44	P	2482.73	P	2325.81	P	2358.44	P	2127.06	P	1940.13	P	1534.08	P	2257.84	P	1435.28	P	2666.99	P	2523.08	P	1462.44	P	1516.61	P	1514.7	P	1976.57	P	P	1670.8	P	1646.06	P	1729.35
Zm.15449.1.A1_at	F42	383.49	P	559.14	P	470.88	P	444.45	P	379.36	P	495.16	P	641.84	P	610.01	P	572.07	P	752.89	P	778.03	P	906.25	P	726.25	P	951.49	P	818.92	P	574.05	P	574.96	P	592.28	P	701.84	P	840.88	P	871.48	P	P	907.79	P	887.03	P	812.38
Zm.11907.1.S1_at	R43	3897.5	P	1502.36	P	1437.63	P	1304.81	P	1748.16	P	1373.13	P	1034.98	P	1511.09	P	1417.59	P	2406.59	P	2662.68	P	1734.68	P	1414.86	P	1839.13	P	1357.94	P	1601.85	P	1563.69	P	1033.03	P	1333.57	P	1503.41	P	1951.56	P	P	1412.22	P	1086.86	P	1080.95
Zm.2431.1.A1_at	F43	12.88	A	19.07	A	17.29	A	12.82	A	15.26	A	9.27	A	13.05	A	13.34	A	15.64	A	14.28	A	11.65	A	12.45	A	19.43	A	20.16	A	27.68	A	9.94	A	12.48	A	15.88	A	12.49	A	13.78	A	23.43	A	A	13.84	A	13.04	A	18.8
Zm.12301.1.S1_at	R44	6228.22	P	5723.58	P	5214.02	P	4436.26	P	4980.45	P	4962.35	P	5370.66	P	4731.19	P	5069.25	P	4585.37	P	4401.14	P	4385.93	P	4323.32	P	4902.82	P	4436.31	P	4884.87	P	5231.44	P	4563.52	P	3885.24	P	3981.17	P	4349.46	P	P	4553.6	P	4205.92	P	4137.02
Zm.6606.1.A1_at	F44	4914.2	P	5964.33	P	4773.9	P	5327.65	P	4876.18	P	5121.01	P	5174.13	P	4916.74	P	4931.63	P	3452.19	P	3362.75	P	3278.09	P	4452.81	P	4626.74	P	4432.03	P	6156.74	P	6580.74	P	5752.71	P	4154.13	P	4335.88	P	4101.14	P	P	5392.74	P	5501.58	P	5414.95
Zm.6768.1.S1_at	R45	118.15	A	116.26	A	126.81	A	1200.42	P	455.17	P	756.42	P	5295.96	P	2313.04	P	4443.07	P	97.93	A	91.71	A	106.8	A	215.09	A	196.71	A	524.39	P	5148.83	P	5498.8	P	5441.06	P	3799.08	P	3725.51	P	3735.89	P	P	3583.32	P	3191.68	P	3211.19
Zm.17724.1.S1_a_at	F45	1960.08	P	1208.36	P	1206.45	P	648.24	P	1424.81	P	823.92	P	1009.42	P	797.71	P	907.44	P	1461.48	P	1411.6	P	1266.95	P	598.7	P	914.86	P	532.01	P	778.2	P	686.67	P	250.76	P	872.08	P	825.32	P	862.47	P	P	1032.81	P	1060.19	P	1101.31
Zm.2753.1.A1_at	R46	4388.25	P	2985.55	P	3288.4	P	2625.43	P	3301.24	P	3107.8	P	3385.65	P	3337.99	P	3253.98	P	2042.29	P	2155.36	P	1906.09	P	2590.54	P	2796.97	P	2326.96	P	2635.44	P	2777.41	P	2338.66	P	1868.11	P	1883.93	P	2405.34	P	P	2570.7	P	2365.07	P	2303.69
Zm.8820.1.A1_at	F46	936.64	P	2314.98	P	2034.05	P	1959.81	P	1583.79	P	2023.17	P	825.1	P	798.83	P	1085.54	P	1820.08	P	1310.73	P	1734.16	P	2824.07	P	2054.97	P	3349.13	P	1511.16	P	1167.03	P	2036.46	P	355.02	P	328.88	P	286.73	P	P	643.41	P	724.05	P	645.64
Zm.16247.1.S1_at	R47	5.47	A	7.76	A	6.81	A	26.45	A	36.37	A	29.53	A	35.48	A	44.83	A	45.53	A	9.26	A	5.98	A	12.1	A	3.46	A	11.87	A	10.93	A	26.33	A	23.12	A	20.51	A	17.82	A	14.81	A	12.06	A	A	13.87	A	20.88	A	21.21
Zm.16923.1.A1_at	F47	3657.73	P	72.89	P	479.56	P	14820.9	P	13083.6	P	14474	P	8218.77	P	9798.36	P	13576.4	P	20838.6	P	21564.9	P	20769	P	19073.5	P	17875.6	P	17647.7	P	10349.8	P	7742.44	P	10884.4	P	45.63	A	56.7	P	90.4	P	P	47.49	A	34.12	A	39.64
Zm.16490.1.S1_at	R48	1136.27	P	130.41	P	184.27	P	480.23	P	177.21	P	338.28	P	477.84	P	367.74	P	528.76	P	817.56	P	993.17	P	762.07	P	403.99	P	366.2	P	556.08	P	565.86	P	595.67	P	719.07	P	4125.19	P	4037.96	P	3700.25	P	P	3507.45	P	3940.89	P	3924.28
Zm.2456.1.A1_at	F48	143.12	P	84.14	P	66.58	P	73.91	M	83.77	P	76.67	P	87.74	P	91.98	P	85.2	P	80.59	P	84.47	M	101.48	P	71.62	A	68.25	P	64.06	A	63.39	P	72.4	P	50.09	A	52.41	P	53.66	A	41.19	P	M	53.93	P	56.03	P	50.21
Zm.3130.1.A1_at	R49	2866.38	P	3976.5	P	3675.08	P	2825.68	P	3274.15	P	3038.89	P	3957.52	P	3410.61	P	2922.75	P	3985.61	P	3580.37	P	3688.72	P	2416.25	P	2580.03	P	2477.19	P	3118.51	P	3474.18	P	2911.06	P	3091.33	P	3291.59	P	3592.28	P	P	3410.08	P	3275.43	P	3414.2
Zm.4689.1.S1_at	F49	821.52	P	1027.42	P	923.68	P	1582.06	P	1132.72	P	1484.5	P	1163.22	P	1353.53	P	1099.22	P	924.92	P	1113.69	P	907.22	P	1789.25	P	1712.71	P	1995.58	P	1930.48	P	2013.34	P	2005.86	P	801.39	P	932.59	P	961.96	P	P	1405.26	P	1264.53	P	1252.11
Zm.10053.1.A1_at	R50	1265.31	P	2157.26	P	2019.51	P	1470.85	P	1778.97	P	1768.09	P	1629.2	P	1771.13	P	1575.74	P	2360.97	P	2458.85	P	2099.69	P	1884.6	P	1992.04	P	1774.86	P	1447.26	P	1336.35	P	1029.59	P	1347.74	P	1258.71	P	1269.43	P	P	1061.24	P	1254.91	P	1293.15
Zm.16750.1.A1_at	F50	2369.47	P	1479.09	P	1673.53	P	1303.82	P	1514.58	P	1492.44	P	2032.77	P	1750.25	P	1637.66	P	2040.9	P	2250.08	P	2561.73	P	893.81	P	1055.45	P	973.12	P	1951.8	P	1898.26	P	1332.89	P	2902.3	P	2670.76	P	2605.06	P	P	2300.41	P	2347.45	P	2303.4
Zm.10793.1.A1_at	R51	1542.22	P	1715.98	P	1250.73	P	1042.24	P	869.66	P	1014.01	P	685.05	P	854.24	P	812.76	P	5832.52	P	6215.18	P	6150.97	P	1673.76	P	1499.5	P	1808.25	P	1183.76	P	1033.03	P	1260.1	P	496.3	P	575.64	P	638.69	P	P	864.95	P	754.41	P	752.92
Zm.1870.1.A1_at	F51	178.59	P	114.1	P	102.08	P	464.17	P	211.12	P	348.55	P	134.13	P	206.56	P	296.26	P	389.47	P	397.42	P	484.39	P	106.93	P	164.14	P	228.01	P	290.78	P	186.41	P	238.67	P	235.07	P	179.16	P	202.22	P	A	127.34	P	201.22	P	202.28
Zm.7750.2.S1_a_at	R52	1257.88	P	1860.11	P	3541.15	P	9947.08	P	7325.27	P	8462.88	P	6377.17	P	6925.97	P	8208.53	P	548.01	A	488.24	A	501.34	A	8648.77	P	8669.54	P	9238.13	P	7849.95	P	7541.97	P	8687.23	P	4346.23	P	4707.22	P	4696.29	P	P	5185	P	5745.99	P	5602.23
Zm.4219.1.A1_at	F52	2788.26	P	4674.12	P	4176.5	P	1306.76	P	2412.23	P	1742.39	P	603.14	P	708.97	P	1260.4	P	4875.75	P	5311.94	P	5070.63	P	4278.85	P	3298.94	P	4158.95	P	653.7	P	448.34	P	591.18	P	141.78	P	138.06	P	170.25	P	P	196.73	P	201.69	P	227.24
Zm.6523.1.S1_at	R53	367.06	P	483.59	P	404.18	P	389.94	P	559.1	P	491.64	P	307.15	P	347.34	P	459.19	P	564.58	P	533.66	P	598.03	P	1052.56	P	1277.81	P	711.55	P	436	P	470.27	P	274.13	P	2076.72	P	2613.09	P	2246.21	P	P	3481.54	P	3488.75	P	3408.22
Zm.19215.1.A1_at	F53	1369.1	P	847.6	P	738.97	P	700.36	P	661.49	P	761.2	P	872.25	P	721.58	P	612.45	P	677.01	P	745.75	P	699.99	P	665.57	P	703.78	P	636.02	P	630.22	P	666.34	P	675	P	877.02	P	839.31	P	919.5	P	P	755.96	P	724.58	P	756.82
Zm.12927.1.S1_at	R54	2563.62	P	2043.34	P	1941.08	P	1655.62	P	2192.92	P	2093.57	P	2561.36	P	2287.39	P	2209.89	P	843.13	P	935.34	P	709.09	P	833.35	P	1488.14	P	608.7	P	1721.55	P	1749.48	P	739.23	P	2878.76	P	2709.35	P	2425.09	P	P	3029.94	P	2540.1	P	2886.52
Zm.16328.1.S1_at	F54	544.35	P	695.47	P	678.15	P	985.3	P	1010.24	P	855.77	P	1083.57	P	1062.91	P	948.76	P	833.1	P	713	P	649.69	P	753.57	P	726.08	P	740.6	P	974.77	P	1062.78	P	981.41	P	1016.28	P	983.18	P	980.91	P	P	730.91	P	816.33	P	820.05
Zm.16593.2.S1_at	R55	1115.7	P	1469.95	P	1590.07	P	536.28	P	1393.35	P	673.09	P	1450.04	P	1046.19	P	1170.4	P	2355.35	P	2269.47	P	2016.43	P	297.4	P	516.94	P	265.5	P	676.82	P	764.86	P	235.18	P	1483.43	P	1159.32	P	1132.61	P	P	770.48	P	844.41	P	885.31
Zm.13519.1.A1_at	F55	5705.77	P	3322.94	P	2808.69	P	577.71	P	1009.74	P	741.75	P	425.78	P	502.55	P	435.88	P	1403.59	P	1760.81	P	1274.72	P	909.81	P	856.37	P	875.22	P	312.1	P	363.29	P	324.67	P	317.54	P	412.13	P	472.29	P	P	443.33	P	376.62	P	396.56
Zm.17522.1.S1_at	R56	50.07	A	120.22	P	114.62	P	561	P	283.88	P	577.3	P	633.31	P	633.71	P	480.6	P	54.17	A	50.79	A	67.54	A	347.67	P	354.6	P	469.98	P	474.18	P	686.39	P	940.47	P	369.94	P	384.6	P	438.26	P	P	432.66	P	319.92	P	333.11
Zm.17233.1.A1_at	F56	70	A	64.1	P	65.65	M	142.33	P	123.88	P	130.53	P	175.28	P	164.95	P	146.53	P	81.4	A	61.25	A	60.29	A	77.65	A	55.41	A	71.35	A	105.55	P	114.89	P	143.24	P	160.82	P	190.03	P	191.5	P	P	124.63	P	101.03	P	105.68
Zm.18106.1.S1_at	R57	306.77	A	343.17	A	385.65	P	532.58	P	562.29	P	420.88	P	491.59	P	510.14	P	436.1	P	442.7	A	291.93	A	437.96	A	403.15	A	291.46	A	374.09	A	462.44	P	528.52	P	656.72	P	287.51	M	294.22	A	289.63	A	A	370.79	P	366.81	P	430.29
Zm.1785.1.A1_at	F57	26.27	A	31.49	M	34.38	A	741.3	P	180.87	P	494.53	P	187.97	P	414.22	P	420.34	P	677.84	P	823.43	P	918.81	P	134.3	P	153.1	P	391.63	P	587.17	P	360.59	P	448.08	P	42.94	P	39.2	A	47.05	A	A	52.67	A	55.26	A	58.52
Zm.5498.1.A1_at	R58	1140.24	P	1562.12	P	1442.12	P	1275.13	P	1881.27	P	1063.18	P	2509.95	P	1417.61	P	1609.01	P	1881.77	P	1481.55	P	1782.36	P	1116.66	P	1275.21	P	732.07	P	2039.09	P	1760.94	P	760.1	P	4069.28	P	3133.21	P	2868.3	P	P	2701.14	P	3193.48	P	3358.21
Zm.12155.1.A1_at	F58	2479.68	P	3385.02	P	3328.16	P	2872.42	P	2104.9	P	2461.54	P	2696.85	P	2552.06	P	2419.29	P	3237.46	P	3030.18	P	3947.4	P	3934.07	P	3063.89	P	4273.67	P	4477.45	P	4479.35	P	4983.56	P	4113.16	P	3982.42	P	4319.94	P	P	4204.27	P	4132.26	P	4355.07
Zm.3311.1.A1_at	R59	1057.14	P	1096.03	P	1032.6	P	2547.52	P	1848.48	P	2057.24	P	2402.46	P	2616.9	P	1819.62	P	760.24	P	817.34	P	827.31	P	2467.16	P	2489.94	P	2934.63	P	3962.38	P	3964.2	P	3535.82	P	2950.33	P	2934.41	P	3080.65	P	P	2412.16	P	3034.24	P	2994.72
Zm.5792.2.A1_at	F59	33.49	A	22.07	A	18.04	A	15.54	A	21.74	A	18.15	A	32.86	P	24.59	A	16.79	A	28.16	A	22.22	A	31.62	A	17.06	A	18.56	A	14.76	A	23.15	A	22.29	A	19	A	30.88	A	30.6	A	36.1	M	A	36.1	A	36.78	P	36.02
Zm.10802.1.S1_at	R60	185.03	P	228.63	P	297.93	P	911.97	P	297.93	P	591.84	P	961.29	P	781.06	P	760.15	P	112.14	P	87.35	P	86.18	P	277.56	P	222.49	P	361.31	P	604.72	P	664.8	P	781.13	P	1956.56	P	1629.94	P	1788.34	P	P	457.38	P	623.85	P	557.51
Zm.6319.1.A1_at	F60	299.32	P	216.54	P	424.61	P	1557.89	P	1964.25	P	2247.11	P	1080.39	P	1343.94	P	1801.12	P	221.02	A	201.98	A	245.73	A	1752.43	P	2126.32	P	1398.23	P	1162.83	P	1147.04	P	934.88	P	392.47	P	415.06	P	458.43	P	P	709.47	P	632.98	P	657.88
Zm.15854.1.S1_at	R61	671.03	P	534.06	P	566.66	P	380.02	P	804.21	P	796.26	P	245.03	P	268.54	P	473.81	P	243.98	P	122.49	P	229.7	P	1371.93	P	1219.49	P	1856.31	P	231.14	P	236.35	P	312.81	P	116.28	P	132.17	P	114.76	P	P	146.45	P	182.72	P	171.89
Zm.14125.1.A1_at	F61	12.44	A	93.1	P	85.84	P	601.62	P	315.5	P	561.17	P	614.5	P	598.48	P	549.52	P	8.55	A	6.64	A	9.17	A	40.18	A	22.27	A	39.82	A	382.86	P	568.73	P	805.17	P	588.93	P	525.77	P	540.36	P	P	281.79	P	264.03	P	257.54
Zm.18295.1.A1_at	R62	323.28	P	331.25	P	330.78	P	104.27	P	183.13	P	114.65	P	103.45	P	102.12	P	115.44	P	219.76	P	210.18	P	194.27	P	154.09	P	185.04	P	174.78	P	114.84	P	112.63	P	103.45	P	79.77	P	97.38	P	97.03	P	P	116.04	P	102.08	P	117.02
Zm.2569.1.A1_at	F62	243.6	P	846.06	P	805.41	P	36.29	A	27.2	A	25.26	A	32.73	A	25.99	A	26.57	A	31.91	A	28.2	A	34.55	A	41.21	A	38.17	A	42.01	A	31.05	A	39.66	A	42.77	A	796.33	P	599.37	P	666.11	P	A	1124.59	P	1138.5	P	1219.33
Zm.12186.1.A1_at	R63	2285.55	P	3080.69	P	2732.21	P	3176.29	P	2995.49	P	3049.7	P	2341.05	P	2897.67	P	2855.71	P	2316.88	P	2646.45	P	2446.05	P	3795.14	P	3133.41	P	4225.57	P	2914.17	P	2929.09	P	3054.16	P	1927.43	P	2110.53	P	2145.82	P	P	2455.42	P	2574.44	P	2692.66
Zm.5480.1.A1_at	F63	3824.55	P	4347.37	P	4149.33	P	2351.8	P	3778.18	P	3028.38	P	5101.48	P	4943.08	P	3831.29	P	3703.44	P	4147.56	P	4252.45	P	3569.26	P	3212.34	P	2017.69	P	4113.67	P	4393.93	P	3419.85	P	5310.55	P	4778.4	P	4906.6	P	P	5381.21	P	5299.55	P	5507.26
Zm.4221.1.A1_at	R64	191.99	P	168.24	P	159.96	P	74.98	A	89.72	A	83.63	A	70.41	A	64.35	A	58.36	A	366.8	P	251.87	P	372.67	P	101.98	A	94.11	A	92.13	A	68.01	A	67.13	A	80.64	A	45.65	A	53.11	A	54.14	A	A	56.17	A	41.88	A	36.33
Zm.9763.1.A1_at	F64	766.61	P	829.32	P	728.58	P	454.35	P	859.56	P	471.82	P	804.41	P	607.72	P	433.99	P	772.93	P	657.76	P	798.35	P	512.81	P	538.19	P	693.51	A	378.94	P	468.7	P	596.13	A	529.5	P	550.23	P	607.43	P	A	646.96	P	431.61	P	545.67
Zm.3515.1.A1_at	R65	735.74	P	971.88	P	752.6	P	1517.63	P	1168.95	P	1539.04	P	1772.07	P	1805.34	P	1494.06	P	1648.92	P	1658.3	P	1386.61	P	665.91	P	716.84	P	876.83	P	1954.62	P	1584.9	P	1667.14	P	2231.7	P	2430.87	P	2399.26	P	P	2479.65	P	2391.63	P	2377.28
Zm.10972.1.A1_at	F65	100.04	P	159.14	P	123.9	P	57.7	A	111.05	P	66.69	M	105.13	P	85.45	P	94.41	P	122.35	P	118.83	P	115.32	P	83.53	P	122.51	P	70.7	A	113.18	P	85.99	P	59.87	A	87.35	P	101.31	P	104.85	P	A	78.86	P	119.46	P	118.22
Zm.5118.1.A1_at	R66	2293.38	P	1918.72	P	1978.27	P	2396.43	P	1940.49	P	2601.14	P	2397.75	P	2449	P	2408.29	P	2271.39	P	2279.17	P	2234.21	P	1334.81	P	1561.71	P	1697.91	P	2179.16	P	1964.27	P	1472.72	P	2237.93	P	1929.92	P	2158.45	P	P	1910.38	P	1862.32	P	1882.27
Zm.5145.1.S1_at	F66	1687.84	P	1798.54	P	1944.43	P	2491.98	P	2349.71	P	2271.22	P	2491.61	P	2606.77	P	2672.32	P	2339.42	P	2534.01	P	2415.8	P	2208.68	P	2077.16	P	1849.43	P	3540.03	P	3002.73	P	2456.32	P	2503.52	P	2551.07	P	2540.55	P	P	2374.42	P	2439.72	P	2422.14
ZmAffx.1437.1.S1_at	R67	29.99	P	38.04	P	66.26	P	239.66	P	62.83	P	166.38	P	36.51	P	105.17	P	62.83	P	230.72	P	592.21	P	213.14	P	313.05	P	116.97	P	354.83	P	237.82	P	277.42	P	1077.27	P	72.08	P	195.91	P	129.06	P	P	225.43	P	107.22	P	742.84
ZmAffx.1443.1.S1_at	F67	58.75	A	47.79	A	54.22	A	116.4	P	71.06	A	111.07	P	88.84	P	115.69	P	93.79	P	1418.65	P	1423.5	P	1727.41	P	163.18	P	147.47	P	189.09	P	144.76	P	178.76	P	494.67	P	110.63	P	125.37	P	97.75	A	M	176.8	P	93.91	P	384.11
ZmAffx.1462.1.S1_at	R68	114.63	P	69.89	P	220.6	P	109.5	P	244.6	P	159.43	P	526.99	P	409.3	P	316.47	P	6883.35	P	10673	P	9500.77	P	237.88	P	671.44	P	150.98	P	206.77	P	195.1	P	519.75	P	639.33	P	705.08	P	1345.18	P	P	872.53	P	523.3	P	1185.23
ZmAffx.1463.1.S1_at	F68	650.03	P	378.86	P	693.4	P	3004.91	P	2152.75	P	2944.06	P	2314.76	P	3461.56	P	4107.94	P	16281	P	18674.8	P	18587.7	P	12126.2	P	12574	P	10750	P	2494.14	P	1684.78	P	2610.21	P	1994.51	P	2114.84	P	3584.08	P	P	3700.86	P	2824.12	P	3821.63
ZmAffx.1488.1.S1_at	R69	546.28	P	351.69	P	871.28	P	134.1	P	812.55	P	170.38	P	1143.67	P	442.33	P	241.77	P	5770.06	P	6972.6	P	6878.79	P	232.3	P	213.82	P	238.33	P	265.02	P	270.98	P	743.98	P	875.18	P	848.68	P	1186.52	P	P	1419.35	P	958.71	P	1798.49
ZmAffx.1489.1.S1_at	F69	51.57	P	41.74	P	48.83	P	125.89	P	71.16	P	128.99	P	62.46	P	97.77	P	64.37	A	881.52	P	808.58	P	1122.06	P	156.06	P	103.59	P	188.01	P	211.74	P	246.54	P	820.58	P	100.04	P	170.23	P	97.84	P	P	331.18	P	83.33	P	674.38
ZmAffx.837.1.S1_at	R70	344.11	P	224.9	P	273.85	P	173.07	M	300.26	A	184.06	P	305.27	P	260.26	P	166.15	A	265.07	P	218.05	A	225.61	A	203.64	A	206.32	M	254.89	A	205.23	P	231.48	P	355.54	P	230.67	P	306.69	P	324.22	P	P	308.25	P	257.95	P	290.44
ZmAffx.1288.1.S1_s_at	F70	56.21	A	63.99	A	52.4	A	69.1	P	70.61	A	71.78	P	55.87	P	58.83	P	51.28	P	107.39	A	119.92	A	95.32	A	85.93	P	78.03	P	81.54	P	87.82	P	91.29	P	154.62	P	49.81	A	55.42	P	50.55	A	A	56.43	P	46.93	A	91.13
ZmAffx.1402.1.S1_at	R71	48.47	P	51.35	P	45.26	M	58.85	P	44.98	P	64.53	P	47.33	P	53.92	P	41.72	P	56.73	P	47.98	A	50.72	A	48.17	A	37.59	A	50.6	A	82.01	P	102.27	P	160.03	P	43.21	P	57.91	P	50.76	A	A	49.72	P	47.02	P	89.39
ZmAffx.1403.1.S1_at	F71	41.25	A	34.67	M	36.76	A	30.42	A	28.43	A	29.51	A	35.27	A	33.13	A	27.76	A	33.81	M	30.99	P	35.42	A	32.46	P	26.21	A	34.5	P	50.81	P	43.09	P	84.54	P	30.57	A	39.17	P	41.84	A	A	38.22	P	34.93	A	53.97
ZmAffx.1475.1.S1_at	R72	224.11	A	206.97	A	143.35	A	163.9	A	147.87	A	140.81	A	146.58	A	128.5	P	106.66	A	166.8	A	132.3	A	134.08	A	208.54	A	188.81	A	220.02	M	129.68	P	168.54	P	201.66	P	69.25	A	91.4	P	93.04	P	A	110.56	A	78.44	A	87.64
ZmAffx.1476.1.S1_at	F72	54.81	P	54.25	P	48.61	P	53.61	P	51.48	P	46.55	A	49.77	P	48.22	P	40.7	P	67.38	A	62.57	P	66.38	A	66.01	P	47.21	A	58.21	A	56.89	P	54.18	P	96.97	P	59.95	P	72.74	P	67.81	P	P	85.82	P	60.77	P	84.91
ZmAffx.1498.1.S1_s_at	R73	427.08	P	227.93	P	413.83	P	192.59	P	441.49	P	215.44	P	1089.83	P	422.22	P	319.94	P	1535.69	P	2119.06	P	2182.34	P	271.19	P	324.54	P	372.51	P	311.3	P	362.09	P	945.96	P	654.69	P	779.82	P	716.71	P	P	1184.14	P	1077.89	P	1367.14
ZmAffx.1500.1.S1_at	F73	95.56	P	92.99	P	134.5	P	133.81	P	140.6	P	129.78	P	289.55	P	141.68	P	92.71	P	442.64	P	598.28	P	519.09	P	237.17	P	113.94	P	248.56	P	304.74	P	378.79	P	1174.38	P	626	P	696.38	P	721.7	P	P	870.15	P	586.6	P	1042.87
ZmAffx.1372.1.S1_at	R74	18.83	A	16.69	A	17.84	A	20.15	A	16.72	P	18.52	A	13.17	A	16.15	A	17.38	A	14.51	A	15.76	A	12.82	A	21.23	A	16.82	A	23.95	A	29.56	P	33.54	A	65.86	P	10.88	A	16.73	A	15.21	A	A	21.01	A	18.51	A	42.8
ZmAffx.1374.1.S1_at	F74	35.78	P	44.02	P	43.02	P	67.94	P	36	P	65.79	P	34.56	P	34.66	P	31.69	P	38.09	M	36.17	P	34.94	P	53.31	P	41.6	P	52.28	P	70.29	P	90.25	P	134.38	P	26.36	A	43.27	P	49.36	P	P	52.58	P	29.76	A	79.73
Analysis was repeated three times per tissue; R: BDG in the reverse strand; F: BDG in the forward strand.
[truncated: 78 more columns]

## Sheet: candidate
Relative expression value profiles of candidate BDGPs.
Y-axis: relative expression values of candidate BDGs; X-axis: B73 maize tissues, E: Embryo; En: Endosperm; R: BDG in the reverse strand; F: BDG in the forward strand.

## Sheet: RNA-seq
Two RNA-seq data annotations for maize BDTPs.
transcript F	Chr	start	end	transcript R	start	end	21DAP F	21DAP R	25DAP F	25DAP R
AC184764.3_FGT006	chr4	212215453	212216504	GRMZM2G175453_T01	212217156	212221313	#N/A	27	#N/A	552
AC184764.3_FGT006	chr4	212215453	212216504	GRMZM2G175453_T02	212217265	212221437	#N/A	27	#N/A	550
AC185300.4_FGT002	chr4	228011331	228012407	GRMZM2G092321_T01	228012641	228014534	10	73	66	466
AC188001.3_FGT009	chr8	169908908	169911669	GRMZM2G135332_T01	169911769	169913354	58	#N/A	219	29
AC189753.3_FGT002	chr9	133000512	133005724	GRMZM2G030669_T01	133006477	133009531	2	19	35	#N/A
AC190609.3_FGT002	chr4	194340222	194342295	AC190609.3_FGT003	194342557	194343985	385	4	6080	493
AC190915.3_FGT007	chr1	273890690	273891308	GRMZM2G361662_T01	273891884	273896635	22	61	161	221
AC190915.3_FGT007	chr1	273890690	273891308	GRMZM2G361662_T02	273891948	273896615	22	58	161	205
AC191040.2_FGT002	chr1	11788150	11789504	GRMZM2G445783_T01	11790334	11793656	#N/A	6	5	89
AC191246.3_FGT006	chr5	172931601	172933427	GRMZM2G093716_T03	172933568	172937474	14	47	139	874
AC191541.4_FGT005	chr3	205536601	205539793	GRMZM2G454789_T01	205540578	205548546	#N/A	62	2	1382
AC191704.3_FGT007	chr7	2736832	2737660	GRMZM5G810231_T01	2738045	2739244	#N/A	#N/A	#N/A	271
AC193744.3_FGT009	chr4	240994205	240995056	GRMZM2G315594_T01	240995735	241004480	#N/A	3	#N/A	144
AC194112.3_FGT001	chr8	66098326	66099375	GRMZM2G492915_T01	66099560	66102821	#N/A	1	389	218
AC194206.3_FGT005	chr8	59128893	59130902	GRMZM2G006644_T01	59131226	59131455	9	#N/A	7	10
AC194977.2_FGT004	chr7	160015814	160022084	GRMZM2G384327_T03	160022865	160028434	5	772	76	1484
AC195980.2_FGT004	chr3	143816344	143819100	GRMZM2G164482_T01	143819458	143820172	#N/A	#N/A	1	2
AC196978.5_FGT007	chr10	4516274	4517728	GRMZM2G508740_T01	4518661	4519597	1	41	1641	64
AC197705.4_FGT007	chr8	118191461	118195143	AC197705.4_FGT008	118195750	118197099	70	#N/A	1026	1
AC199782.5_FGT001	chr2	194391631	194395595	GRMZM2G703309_T01	194395979	194396984	109	6	629	41
AC200057.4_FGT006	chr7	140692511	140694474	GRMZM2G043650_T01	140695312	140697522	#N/A	#N/A	1	1
AC200904.3_FGT003	chr3	33170529	33174333	GRMZM2G359185_T01	33174988	33182276	#N/A	#N/A	#N/A	#N/A
AC201815.4_FGT001	chr5	47675016	47676908	GRMZM2G464043_T01	47677118	47678037	10	62	45	65
AC203774.3_FGT004	chr6	122578918	122581695	GRMZM2G071162_T01	122582429	122585001	#N/A	152	#N/A	196
AC203862.4_FGT002	chr8	78640407	78643457	GRMZM5G892645_T03	78643849	78644724	26	38	318	1033
AC203955.3_FGT002	chr8	104449987	104451180	GRMZM2G347471_T01	104452056	104455567	#N/A	6	3	147
AC204530.4_FGT003	chr1	61621307	61622780	GRMZM5G898740_T01	61623552	61631442	#N/A	114	16	348
AC204893.3_FGT001	chr8	9919345	9920090	GRMZM2G095757_T01	9920687	9927635	#N/A	69	41	421
AC204893.3_FGT001	chr8	9919345	9920090	GRMZM2G095757_T02	9920983	9927635	#N/A	70	41	428
AC205544.3_FGT004	chr2	140056166	140057095	GRMZM2G006765_T01	140057140	140057789	#N/A	1	#N/A	41
AC205673.3_FGT006	chr2	197008283	197009119	GRMZM2G042741_T01	197009278	197010343	9	1	42	28
AC205853.3_FGT014	chr4	239203068	239206028	GRMZM2G121520_T01	239206292	239208165	44	16	31	174
AC206168.2_FGT003	chr9	111639898	111644335	GRMZM2G067450_T01	111644735	111649605	2	42	50	#N/A
AC206223.3_FGT004	chr9	137250532	137257691	GRMZM2G700011_T01	137257978	137258933	102	4	936	33
AC206350.3_FGT005	chr3	15433008	15434096	GRMZM2G401606_T01	15435063	15437648	#N/A	#N/A	#N/A	#N/A
AC206611.3_FGT003	chr2	145042907	145044461	GRMZM2G430607_T01	145044738	145052264	20	12	204	52
AC207107.4_FGT001	chr5	61958269	61959084	AC207107.4_FGT002	61959885	61963506	#N/A	15	13	111
AC207722.2_FGT009	chr7	147057063	147058228	GRMZM2G053083_T01	147058733	147062148	1	18	#N/A	261
AC207814.3_FGT003	chr3	58532609	58535597	AC207814.3_FGT002	58536324	58537469	5	#N/A	5	#N/A
AC208337.2_FGT003	chr7	10786267	10792397	GRMZM2G015534_T02	10793341	10796231	533	13	1082	168
AC208434.3_FGT007	chr1	204433981	204435070	GRMZM2G103258_T01	204435281	204440299	#N/A	53	#N/A	696
AC208434.3_FGT007	chr1	204433981	204435070	GRMZM2G103258_T08	204435360	204440150	#N/A	46	#N/A	648
AC208930.3_FGT007	chr3	129214698	129217288	GRMZM2G421565_T01	129217405	129220707	#N/A	2	2	29
AC209819.3_FGT006	chr8	123055027	123056992	AC209819.3_FGT007	123057720	123059792	#N/A	76	#N/A	514
AC211657.3_FGT004	chr7	144197765	144198205	GRMZM5G869196_T01	144199137	144200513	#N/A	#N/A	#N/A	4
AC212000.3_FGT001	chr5	37833955	37835712	GRMZM2G122805_T01	37836454	37846968	#N/A	25	#N/A	350
AC212684.3_FGT012	chr7	172363672	172365936	GRMZM2G105982_T01	172366098	172367449	6	#N/A	73	24
AC213654.3_FGT006	chr3	188017138	188020110	AC213654.3_FGT005	188020707	188023659	#N/A	17	5	118
AC213857.4_FGT001	chr1	187338417	187341110	GRMZM2G083755_T01	187341766	187344871	#N/A	27	#N/A	273
AC214267.3_FGT004	chr1	239433804	239434927	GRMZM2G108410_T01	239435522	239437280	4	1733	16	1102
AC215607.3_FGT004	chr9	53951677	53952523	GRMZM2G163576_T01	53952743	53954737	1	#N/A	7	1
AC217358.3_FGT005	chr1	296891350	296893628	GRMZM5G881369_T01	296894441	296899628	27	24	3930	450
AC217550.3_FGT006	chr5	15724502	15725019	GRMZM2G100246_T01	15725881	15731553	134	129	111	615
AC218973.3_FGT003	chr3	93826258	93827085	GRMZM2G106748_T01	93827689	93831548	#N/A	#N/A	#N/A	26
AC226225.1_FGT004	chr2	34686791	34687549	GRMZM2G364901_T02	34688186	34695031	#N/A	19	#N/A	132
AC233936.1_FGT003	chr6	96186043	96188994	AC208711.3_FGT005	96189684	96191509	17	16	67	17
AC234149.1_FGT002	chr8	123322670	123323521	AC234149.1_FGT001	123324138	123326581	1	17	395	#N/A
GRMZM2G000231_T01	chr9	7311823	7319955	GRMZM2G703223_T01	7320951	7339614	230	7	92	11
GRMZM2G000633_T01	chr10	144138641	144143208	GRMZM2G000620_T01	144143811	144147098	5	#N/A	47	1
GRMZM2G000825_T01	chr7	176127494	176129692	GRMZM2G000818_T01	176129847	176137888	#N/A	5	1224	176
GRMZM2G001194_T01	chr10	12544838	12546040	GRMZM2G001195_T01	12546764	12548674	#N/A	4	#N/A	40
GRMZM2G002918_T01	chr10	110947517	110956558	GRMZM2G002921_T01	110956920	110958900	46	80	77	3379
GRMZM2G004163_T01	chr10	12101615	12102400	GRMZM2G004060_T01	12103219	12104937	#N/A	39	#N/A	38
GRMZM2G004163_T01	chr10	12101615	12102400	GRMZM2G004060_T02	12103345	12104930	#N/A	39	#N/A	12
GRMZM2G004352_T01	chr2	6470740	6473603	GRMZM2G305007_T01	6473777	6482832	11	49	14	58
GRMZM2G004422_T01	chr1	21469310	21471441	GRMZM2G004523_T01	21471914	21474815	45	#N/A	98	3
GRMZM2G004752_T01	chr5	192252759	192253857	GRMZM5G844123_T01	192254821	192256468	#N/A	12	#N/A	214
GRMZM2G005134_T01	chr10	3980743	3986963	GRMZM2G304965_T01	3987394	3990163	216	8	408	41
GRMZM2G005209_T01	chr9	15991451	15994749	GRMZM2G005080_T01	15995506	15996774	48	21	867	1974
GRMZM2G005834_T01	chr3	229996279	229999968	GRMZM2G005849_T01	230000674	230006309	7	43	54	1980
GRMZM2G005834_T01	chr3	229996279	229999968	GRMZM2G005849_T02	230000759	230006309	7	44	54	1998
GRMZM2G006626_T01	chr1	19097736	19099499	GRMZM2G006631_T01	19099991	19102005	#N/A	22	#N/A	267
GRMZM2G006753_T01	chr3	141490353	141492349	GRMZM2G409086_T01	141493087	141494756	53	#N/A	690	50
GRMZM2G007160_T02	chr3	170441442	170445344	GRMZM2G307173_T01	170445459	170447261	162	#N/A	1592	#N/A
GRMZM2G007339_T02	chr3	206414742	206418622	GRMZM5G859315_T01	206419552	206420408	100	2	413	152
GRMZM2G008273_T01	chr4	37103905	37110522	AC205722.3_FGT004	37111380	37162542	59	#N/A	1400	3
GRMZM2G008464_T01	chr8	80681446	80685002	GRMZM2G310175_T01	80685551	80688431	28	56	425	23
GRMZM2G008647_T03	chr5	113060005	113062223	GRMZM2G305096_T01	113062299	113064894	619	66	4566	330
GRMZM2G008994_T01	chr6	4014742	4015130	GRMZM2G009025_T01	4015353	4017399	#N/A	1	#N/A	109
GRMZM2G009032_T01	chr2	222215687	222218698	GRMZM2G311011_T01	222219246	222220527	13	#N/A	#N/A	#N/A
GRMZM2G009795_T01	chr10	17601572	17606794	GRMZM2G009448_T01	17606896	17610628	335	1059	678	4613
GRMZM2G009795_T01	chr10	17601572	17606794	GRMZM2G009448_T02	17606960	17610572	335	1049	678	4170
GRMZM2G009994_T01	chr2	2539368	2545834	GRMZM2G010257_T01	2545896	2547904	76	87	754	3348
GRMZM2G010061_T01	chr8	36481493	36483687	GRMZM2G010016_T01	36484403	36485269	27	25	431	4
GRMZM2G010596_T01	chr8	27213554	27216282	GRMZM2G011079_T01	27216529	27217679	221	13	2006	96
GRMZM2G010596_T01	chr8	27213554	27216282	GRMZM2G011079_T02	27216615	27222145	221	231	2006	1830
GRMZM2G010596_T03	chr8	27215345	27216142	GRMZM2G011079_T01	27216529	27217679	9	13	3618	96
GRMZM2G010596_T03	chr8	27215345	27216142	GRMZM2G011079_T02	27216615	27222145	9	231	3618	1830
GRMZM2G011520_T01	chr9	126671626	126675008	GRMZM2G310321_T01	126675364	126676737	72	16	432	130
GRMZM2G011896_T02	chr4	10031958	10037921	AC196262.4_FGT006	10038130	10040047	#N/A	#N/A	9	#N/A
GRMZM2G012213_T01	chr5	204315354	204318116	GRMZM2G012044_T01	204318262	204322524	38	114	339	478
GRMZM2G012232_T01	chr6	63261066	63261569	GRMZM2G012273_T01	63261975	63262838	#N/A	#N/A	#N/A	9
GRMZM2G013065_T01	chr7	15074371	15076305	GRMZM2G316256_T01	15076942	15077547	65	2	658	73
GRMZM2G013318_T01	chr9	11228822	11232943	GRMZM2G013607_T01	11233051	11237099	4613	81	4619	625
GRMZM2G013842_T01	chr1	177553026	177554285	GRMZM2G314273_T01	177554765	177557533	4	4	6	#N/A
GRMZM2G013855_T01	chr1	20696609	20698635	GRMZM2G120631_T01	20699430	20700232	6	#N/A	43	#N/A
GRMZM2G013892_T02	chr2	191660486	191663116	GRMZM2G014341_T04	191663161	191666138	62	59	276	385
GRMZM2G013981_T01	chr5	215833318	215836436	AC232393.1_FGT009	215836583	215838313	139	44	305	77
GRMZM2G014295_T06	chr7	169262908	169267114	GRMZM2G013652_T01	169267359	169269362	167	168	511	1417
GRMZM2G014295_T06	chr7	169262908	169267114	GRMZM2G013652_T03	169267418	169269268	167	167	511	1412
GRMZM2G014951_T01	chr1	260654968	260656238	GRMZM2G014934_T01	260656556	260659264	1	7	136	16
GRMZM2G015902_T01	chr1	64598032	64603232	GRMZM2G016281_T01	64603682	64605669	69	8	526	526
GRMZM2G016068_T01	chr3	193147551	193149391	GRMZM5G871846_T01	193149933	193162348	54	2	761	68
GRMZM2G016774_T01	chr1	297787014	297795600	GRMZM2G316345_T01	297796255	297797107	50	#N/A	741	22
GRMZM2G016855_T01	chr9	17858625	17859396	GRMZM2G016330_T03	17859650	17863285	34	105	37	664
GRMZM2G016855_T01	chr9	17858625	17859396	GRMZM2G016330_T01	17860127	17863314	34	109	37	668
GRMZM2G016855_T01	chr9	17858625	17859396	GRMZM2G016330_T02	17860250	17863314	34	106	37	651
GRMZM2G016855_T02	chr9	17856452	17859160	GRMZM2G016330_T03	17859650	17863285	14	105	125	664
GRMZM2G016855_T02	chr9	17856452	17859160	GRMZM2G016330_T01	17860127	17863314	14	109	125	668
GRMZM2G017550_T01	chr7	163783254	163784893	GRMZM2G017593_T02	163785169	163787976	#N/A	27	20	192
GRMZM2G017692_T01	chr9	17813948	17816656	GRMZM2G017761_T01	17816887	17819620	14	40	127	438
GRMZM2G017923_T03	chr5	213284695	213288880	GRMZM2G017868_T01	213289130	213295320	154	55	565	61
GRMZM2G019056_T01	chr2	71605818	71606598	GRMZM2G019085_T01	71607050	71607669	#N/A	#N/A	5	5
GRMZM2G019874_T01	chr3	221637176	221640542	GRMZM2G019965_T01	221640916	221643663	25	#N/A	202	12
GRMZM2G020191_T01	chr4	164388831	164389373	GRMZM2G020162_T01	164389599	164389886	7	#N/A	48	1
GRMZM2G020231_T01	chr2	212135155	212136663	GRMZM5G851698_T01	212136880	212139777	14	771	150	13346
GRMZM2G020438_T01	chr4	162590482	162599984	GRMZM2G325589_T01	162600484	162601598	143	#N/A	665	3
GRMZM2G020574_T01	chr7	170480157	170487562	GRMZM2G083580_T01	170487805	170494583	37	350	377	1930
GRMZM2G020826_T01	chr2	21278533	21281100	GRMZM2G021035_T01	21281472	21282337	3	#N/A	87	5
GRMZM2G021248_T01	chr4	165830179	165831174	GRMZM2G021339_T01	165831909	165834118	#N/A	5	35	227
GRMZM2G021464_T01	chr2	45769897	45777953	GRMZM2G021831_T01	45778701	45780304	27	2	393	55
GRMZM2G021549_T01	chr6	164560421	164566999	GRMZM2G021470_T01	164567075	164568298	63	15	204	288
GRMZM2G022269_T01	chr1	298408224	298413579	GRMZM2G022248_T01	298414105	298418660	241	12	4460	190
GRMZM2G022269_T02	chr1	298408224	298413538	GRMZM2G022248_T01	298414105	298418660	240	12	4361	190
GRMZM2G022269_T04	chr1	298408584	298413505	GRMZM2G022248_T01	298414105	298418660	224	12	4151	190
GRMZM2G023037_T01	chr2	6019299	6030234	GRMZM2G022836_T01	6030860	6032164	153	5	738	11
GRMZM2G023328_T02	chr2	224546589	224553514	GRMZM2G023585_T02	224553689	224563102	670	994	399	1138
GRMZM2G024310_T01	chr4	239151749	239155703	GRMZM2G324285_T01	239156008	239158318	806	68	5379	257
GRMZM2G024391_T01	chr3	210751390	210755511	GRMZM2G024348_T01	210755678	210758890	1	2	8	113249
GRMZM2G025342_T01	chr8	145076678	145082427	GRMZM2G025387_T01	145082985	145087859	101	500	4233	1139
GRMZM2G026614_T01	chr7	6067559	6069626	AC205320.3_FGT004	6069942	6070566	5	5	38	85
GRMZM2G026614_T03	chr7	6067559	6069576	AC205320.3_FGT004	6069942	6070566	5	5	37	85
GRMZM2G026918_T01	chr2	74078457	74086345	GRMZM2G027219_T01	74086504	74089290	1	2	531	52
GRMZM2G028366_T01	chr5	155030183	155038462	AC202567.4_FGT004	155039021	155044154	5	10	111	47
GRMZM2G028910_T01	chr5	52695459	52742903	GRMZM2G061596_T01	52743403	52745641	236	#N/A	523	81
GRMZM2G028910_T01	chr5	52695459	52742903	GRMZM2G061596_T03	52743616	52745514	236	#N/A	523	47
GRMZM2G029000_T01	chr1	20900687	20901539	GRMZM2G029055_T02	20902299	20915630	#N/A	235	6	559
GRMZM2G029824_T03	chr1	3708104	3710136	GRMZM2G320099_T01	3710503	3713113	25	134	21	260
GRMZM2G031169_T01	chr1	199734955	199737964	AC206031.3_FGT007	199738773	199739612	3	#N/A	41	#N/A
GRMZM2G032047_T01	chr1	46124888	46126322	GRMZM2G030016_T01	46126597	46129448	#N/A	721	11	13651
GRMZM2G032047_T01	chr1	46124888	46126322	GRMZM2G030016_T02	46126638	46129421	#N/A	719	11	13576
GRMZM2G032047_T02	chr1	46124872	46125905	GRMZM2G030016_T01	46126597	46129448	#N/A	721	7	13651
GRMZM2G032047_T02	chr1	46124872	46125905	GRMZM2G030016_T02	46126638	46129421	#N/A	719	7	13576
GRMZM2G032110_T01	chr4	201746479	201751897	GRMZM2G032419_T01	201752083	201788513	50	221	1068	1222
GRMZM2G032110_T04	chr4	201747778	201751805	GRMZM2G032419_T01	201752083	201788513	30	221	585	1222
GRMZM2G032209_T01	chr2	5101569	5106552	GRMZM2G032022_T01	5106696	5115025	18	143	657	275
GRMZM2G032367_T04	chr4	53673076	53676706	GRMZM2G337128_T01	53676950	53678134	204	#N/A	2914	#N/A
GRMZM2G032711_T01	chr7	175560167	175567842	GRMZM2G032376_T01	175568086	175570137	113	24	1179	237
GRMZM2G033014_T01	chr7	2717208	2718616	GRMZM2G033027_T03	2718906	2721048	#N/A	5	#N/A	284
GRMZM2G033089_T01	chr4	184155424	184156216	GRMZM2G033086_T01	184156544	184157088	#N/A	#N/A	#N/A	#N/A
GRMZM2G034276_T01	chr5	24714130	24723815	GRMZM2G338853_T01	24724270	24727270	160	#N/A	1069	16
GRMZM2G034342_T01	chr8	101414579	101417106	GRMZM2G034495_T01	101417403	101419725	92	2	307	13
GRMZM2G034383_T01	chr1	97665362	97668364	GRMZM2G034096_T01	97668422	97672700	75	95	332	389
GRMZM2G034991_T01	chr9	2961213	2961902	GRMZM2G451394_T01	2962701	2964114	#N/A	17	8	17
GRMZM2G035314_T01	chr8	167462230	167464471	GRMZM2G031057_T01	167465428	167466565	17	11	259	40
GRMZM2G035574_T01	chr7	27027368	27033202	GRMZM2G035767_T01	27033743	27100873	51	42	104	552
GRMZM2G036099_T01	chr3	187164672	187172383	GRMZM2G035820_T01	187172511	187177190	23	39	600	413
GRMZM2G036543_T01	chr1	74266619	74279039	GRMZM2G036484_T01	74279345	74280060	581	#N/A	684	8
GRMZM2G037226_T01	chr10	144468742	144470979	GRMZM2G037461_T01	144471291	144471512	75	1	2003	6
GRMZM2G037226_T02	chr10	144468823	144471037	GRMZM2G037461_T01	144471291	144471512	71	1	2003	6
GRMZM2G037923_T03	chr2	233733037	233739301	GRMZM2G340130_T01	233739740	233744213	389	354	2332	2906
GRMZM2G038082_T01	chr8	124433434	124434146	GRMZM2G330693_T01	124434479	124435152	4	#N/A	8	392
GRMZM2G039671_T01	chr10	72806489	72815643	GRMZM2G343080_T01	72816258	72819561	492	59	893	401
GRMZM2G040145_T01	chr1	285209336	285219002	GRMZM2G039906_T02	285219218	285229471	227	123	785	468
GRMZM2G040493_T01	chr2	11375322	11378130	GRMZM5G870080_T01	11378192	11382207	2	9	245	120
GRMZM2G040634_T03	chr7	139365847	139367911	GRMZM2G343859_T01	139368785	139372990	30	23	269	90
GRMZM2G040917_T01	chr2	11364076	11365095	GRMZM2G040878_T01	11366011	11367995	#N/A	87	60	183
GRMZM2G041068_T01	chr9	100684092	100685375	GRMZM2G507533_T01	100685631	100686182	#N/A	#N/A	#N/A	3
GRMZM2G041344_T01	chr4	123185031	123186547	AC209926.4_FGT002	123187223	123187858	2	#N/A	65	4
GRMZM2G042323_T01	chr9	25809149	25815038	GRMZM2G042080_T01	25815488	25818169	54	36	175	517
GRMZM2G043387_T01	chr5	158301439	158302409	GRMZM2G341770_T01	158303275	158306368	#N/A	#N/A	#N/A	13
GRMZM2G043521_T01	chr3	197717130	197718439	GRMZM2G043464_T01	197718752	197721375	407	130	2668	272
GRMZM2G043602_T01	chr5	163113974	163119442	GRMZM2G043893_T01	163119534	163122972	67	1	1142	100
GRMZM2G043892_T01	chr9	141450932	141451429	GRMZM5G818232_T01	141452069	141452353	#N/A	#N/A	85	2
GRMZM2G044552_T01	chr3	19246912	19250084	GRMZM2G044697_T01	19250145	19255632	12	2	627	340
GRMZM2G044552_T01	chr3	19246912	19250084	GRMZM2G044697_T03	19250148	19254861	12	2	627	339
GRMZM2G044552_T01	chr3	19246912	19250084	GRMZM2G044697_T07	19250188	19254861	12	2	627	348
GRMZM2G044552_T01	chr3	19246912	19250084	GRMZM2G044697_T11	19250264	19254574	12	#N/A	627	309
GRMZM2G044800_T01	chr2	10477304	10479869	GRMZM2G045331_T01	10480118	10485450	98	57	8536	1024
GRMZM2G044800_T01	chr2	10477304	10479869	GRMZM2G045331_T05	10480189	10485731	98	57	8536	1014
GRMZM2G044856_T01	chr3	147936312	147938090	GRMZM2G044867_T01	147939042	147939428	#N/A	#N/A	1	1
GRMZM2G045565_T01	chr3	218891348	218892450	GRMZM2G045318_T01	218893373	218896627	#N/A	19	#N/A	262
GRMZM2G046888_T01	chr1	8942632	8945089	GRMZM2G046919_T01	8945349	8946887	39	11	118	42
GRMZM2G047161_T03	chr8	39122896	39126652	GRMZM2G047732_T02	39126804	39127596	48	219	304	19736
GRMZM2G047161_T04	chr8	39121584	39126272	GRMZM2G047732_T01	39126474	39127702	44	228	253	18714
GRMZM2G047161_T04	chr8	39121584	39126272	GRMZM2G047732_T02	39126804	39127596	44	219	253	19736
GRMZM2G047223_T03	chr1	290130911	290135707	GRMZM2G349062_T02	290135976	290138852	126	2	213	106
GRMZM2G047476_T01	chr8	54544914	54545863	GRMZM5G891502_T01	54546183	54546772	168	24	3368	355
GRMZM2G047705_T01	chr2	49978830	49984388	GRMZM2G047512_T01	49984668	49987780	29	178	167	1472
GRMZM2G047910_T02	chr2	170148231	170150653	GRMZM2G346757_T01	170151249	170152993	3	2	18	4
GRMZM2G048411_T01	chr2	188152279	188158014	GRMZM2G048392_T01	188158193	188162796	208	2	1204	169
GRMZM2G048537_T01	chr6	85418863	85420447	GRMZM2G048430_T01	85421427	85422462	2	15	43	235
GRMZM2G049088_T01	chr1	172807258	172815353	GRMZM2G049201_T01	172815913	172822534	160	381	356	1375
GRMZM2G049088_T02	chr1	172807288	172815287	GRMZM2G049201_T02	172815913	172816999	160	5	348	90
GRMZM2G049672_T01	chr3	32024815	32032657	GRMZM2G049895_T02	32033627	32037043	166	13	1650	899
GRMZM2G050939_T01	chr6	29282248	29286063	GRMZM2G050842_T01	29286237	29301544	236	130	480	240
GRMZM2G051045_T01	chr8	117573082	117573611	GRMZM5G833625_T01	117574125	117574319	10	51	1	36
GRMZM2G053384_T01	chr2	226676462	226678841	GRMZM2G353343_T01	226679089	226680887	29	#N/A	100	#N/A
GRMZM2G053803_T01	chr1	296002128	296008705	GRMZM2G351160_T01	296008817	296016704	331	123	1447	586
GRMZM2G054655_T01	chr4	111692557	111693358	GRMZM2G054548_T01	111693468	111696924	80	13206	#N/A	14
GRMZM2G055464_T01	chr7	170019823	170025928	GRMZM2G055527_T01	170026036	170029198	20	81	254	419
GRMZM2G056899_T01	chr0	4877124	4878037	GRMZM2G056896_T01	4878108	4878738	3	#N/A	1	#N/A
GRMZM2G057075_T01	chr8	167452525	167453935	GRMZM2G056986_T01	167454661	167455894	196	6	668	178
GRMZM2G057091_T01	chr6	7149982	7154478	GRMZM2G057026_T01	7154710	7159074	220	509	1295	1004
GRMZM2G057950_T01	chr9	151324688	151327418	GRMZM2G058037_T01	151328307	151330161	5	16	231	178
GRMZM2G059029_T01	chr1	179722135	179723377	GRMZM2G358924_T01	179724070	179724491	#N/A	#N/A	9	111
GRMZM2G059908_T01	chr4	164731347	164731640	AC185642.4_FGT001	164731972	164732298	#N/A	1	1	11
GRMZM2G060373_T01	chr6	22305602	22307139	GRMZM5G896756_T02	22307337	22308017	508	17	2389	14
GRMZM2G060373_T01	chr6	22305602	22307139	GRMZM5G896756_T01	22307551	22312747	508	45	2389	68
GRMZM2G060373_T02	chr6	22305548	22306995	GRMZM5G896756_T02	22307337	22308017	539	17	1992	14
GRMZM2G060373_T02	chr6	22305548	22306995	GRMZM5G896756_T01	22307551	22312747	539	45	1992	68
GRMZM2G060465_T01	chr4	184862676	184863499	GRMZM2G060322_T01	184864096	184866160	#N/A	6	37	295
GRMZM2G060516_T01	chr8	149887725	149891509	GRMZM2G060541_T01	149891773	149893456	22	19	100	76
GRMZM2G060726_T01	chr6	160613849	160620533	GRMZM2G360681_T01	160621048	160624717	426	181	506	2953
GRMZM2G060811_T01	chr3	232018819	232019883	GRMZM2G361376_T01	232020417	232024370	21	39	335	344
GRMZM2G061303_T01	chr4	162342026	162344517	GRMZM5G812170_T01	162344932	162345619	4	2	457	90
GRMZM2G061446_T01	chr3	146373604	146436907	GRMZM5G843368_T01	146437030	146439921	352	7	732	444
GRMZM2G061485_T01	chr5	52747938	52757492	GRMZM2G168920_T01	52757705	52760813	4	139	62	1100
GRMZM2G061795_T01	chr8	100200130	100202777	GRMZM2G061766_T01	100203762	100205022	13	#N/A	470	#N/A
GRMZM2G062165_T01	chr7	174191529	174195465	GRMZM5G884163_T01	174195472	174195801	25789	164	15	1
GRMZM2G062424_T01	chr5	216950663	216951411	GRMZM2G362341_T01	216951816	216955837	1	163	165	1226
GRMZM2G062452_T01	chr6	147687274	147690102	GRMZM2G062577_T01	147690396	147694008	38	233	237	2129
GRMZM2G062499_T01	chr5	161193788	161197961	GRMZM5G840726_T01	161198555	161199236	28	#N/A	656	#N/A
GRMZM2G062826_T01	chr8	28286667	28290641	GRMZM2G062953_T02	28290831	28300310	170	433	4010	1194
GRMZM2G062826_T01	chr8	28286667	28290641	GRMZM2G062953_T01	28291237	28300310	170	433	4010	1219
GRMZM2G063263_T01	chr2	204426996	204429728	GRMZM2G063238_T01	204430327	204434040	60	19	291	609
GRMZM2G063492_T01	chr10	89976942	89984548	GRMZM2G063575_T01	89985244	89987437	13	37	115	284
GRMZM2G064255_T01	chr5	174407787	174408734	GRMZM2G063864_T01	174409725	174413665	#N/A	78	99	1656
GRMZM2G064594_T01	chr7	51964513	51999554	GRMZM2G064601_T01	52000045	52001402	24	11	69	314
GRMZM2G064594_T02	chr7	51964513	51999607	GRMZM2G064601_T01	52000045	52001402	24	11	72	314
GRMZM2G064715_T01	chr8	131222475	131225562	AC200240.3_FGT002	131226020	131226756	35	#N/A	91	8
GRMZM2G064875_T02	chr1	80054406	80057449	GRMZM2G064804_T01	80057727	80058395	5	2	59	162
GRMZM2G064875_T03	chr1	80054406	80057385	GRMZM2G064804_T02	80057727	80085430	5	45	57	738
GRMZM2G064938_T01	chr2	212648385	212649098	GRMZM2G064941_T01	212649453	212650346	2	#N/A	2	#N/A
GRMZM2G066165_T01	chr10	1078807	1083743	GRMZM2G066142_T01	1084103	1085734	26	3	289	881
GRMZM2G066373_T01	chr9	8459603	8468658	GRMZM2G066358_T01	8469357	8471020	62	#N/A	427	161
GRMZM2G066413_T01	chr3	12289349	12292072	GRMZM2G066362_T01	12292951	12297453	19	92	543	292
GRMZM2G066981_T06	chr10	146675344	146681606	GRMZM2G368908_T02	146681843	146686830	15	55	403	2741
GRMZM2G067036_T01	chr6	150773143	150778450	GRMZM2G067117_T01	150779231	150779792	82	#N/A	684	21
GRMZM2G067067_T01	chr1	212192261	212196339	GRMZM2G422720_T01	212196866	212211988	42	#N/A	462	#N/A
GRMZM2G067417_T02	chr4	136058787	136066294	GRMZM2G366392_T03	136066821	136069486	20	189	1424	2061
GRMZM2G067581_T01	chr8	29604115	29610187	GRMZM2G067522_T01	29610407	29612711	544	99	110943	1029
GRMZM2G068244_T01	chr1	293644603	293647117	GRMZM2G068443_T01	293647238	293649522	22	51	756	241
GRMZM2G068277_T01	chr5	70625389	70628424	GRMZM2G338327_T02	70629356	70655687	288	25	854	27
GRMZM2G069260_T02	chr8	169784550	169788561	GRMZM2G099045_T01	169789008	169792907	129	404	419	452
GRMZM2G070138_T01	chr4	175130526	175133952	GRMZM2G070239_T01	175134158	175138628	91	345	310	1132
GRMZM2G070591_T01	chr3	189203262	189204212	GRMZM2G372156_T01	189204312	189206899	#N/A	#N/A	#N/A	#N/A
GRMZM2G071217_T01	chr1	24801900	24805494	GRMZM2G153814_T01	24805620	24806963	#N/A	19	#N/A	55
GRMZM2G072337_T01	chr10	117565914	117569927	GRMZM2G072322_T01	117570464	117572329	80	15	1026	34
GRMZM2G072609_T01	chr6	31033729	31034473	GRMZM2G072606_T01	31034794	31035620	#N/A	#N/A	1	9
GRMZM2G072653_T01	chr1	280840476	280842822	GRMZM2G376668_T01	280843096	280843971	23	#N/A	45	#N/A
GRMZM2G073356_T01	chr6	141077453	141079015	GRMZM2G073357_T01	141079470	141080390	#N/A	#N/A	#N/A	10
GRMZM2G073465_T03	chr10	145479598	145483674	GRMZM2G527256_T01	145484079	145487690	3	#N/A	203	#N/A
GRMZM2G074017_T01	chr5	169230917	169231972	GRMZM2G073950_T01	169232491	169237426	502	184	4	1512
GRMZM2G074193_T01	chr1	248849467	248853447	GRMZM2G074024_T01	248853576	248860904	182	37	184	90
GRMZM2G074404_T01	chr1	287705805	287714917	GRMZM2G132971_T01	287715096	287719302	13	191	597	907
GRMZM2G074423_T01	chr4	239623748	239627091	GRMZM2G074414_T01	239627275	239630488	7	22	85	123
GRMZM2G074957_T01	chr5	68395460	68398901	GRMZM2G074956_T01	68399137	68401276	349	12	562	42
GRMZM2G074957_T02	chr5	68397439	68398844	GRMZM2G074956_T01	68399137	68401276	#N/A	12	62	42
GRMZM2G075101_T03	chr4	31001220	31004456	GRMZM2G074300_T04	31004610	31006587	17	202	384	7729
GRMZM2G075517_T01	chr10	114653225	114653539	GRMZM2G509747_T01	114653811	114655188	46	238	1	13
GRMZM2G075517_T02	chr10	114650915	114653448	GRMZM2G509747_T01	114653811	114655188	14	238	#N/A	13
GRMZM2G075796_T01	chr8	64567512	64568715	GRMZM2G075839_T01	64569287	64573386	137	161	928	851
GRMZM2G075870_T01	chr1	8037341	8039339	GRMZM2G075901_T01	8039587	8040405	#N/A	10	7	83
GRMZM2G076087_T01	chr4	186841262	186849745	GRMZM2G075942_T01	186849925	186874756	161	197	897	1023
GRMZM2G077406_T01	chr7	146116714	146120023	GRMZM2G077463_T01	146120549	146126221	89	25	306	841
GRMZM2G077711_T01	chr9	148360499	148367366	GRMZM2G555972_T01	148367702	148368712	23	9	206	37
GRMZM2G077760_T01	chr1	3278525	3279776	GRMZM2G077769_T01	3280273	3281467	2	2	252	72
GRMZM2G077914_T01	chr8	9626918	9629438	GRMZM2G064750_T01	9630049	9633821	110	70	73	89
GRMZM2G077914_T02	chr8	9626971	9629501	GRMZM2G064750_T01	9630049	9633821	112	70	80	89
GRMZM2G078022_T01	chr1	220892203	220897302	GRMZM2G078389_T01	220897931	220903033	2310	13	6852	556
GRMZM2G078275_T01	chr1	275677365	275687971	GRMZM2G078252_T01	275688123	275691017	55	20	707	382
GRMZM2G078667_T01	chr3	172331942	172332650	GRMZM2G078500_T01	172333348	172336370	#N/A	2	#N/A	82
GRMZM2G078771_T01	chr3	200184656	200185670	GRMZM2G078756_T01	200186518	200190682	#N/A	39	1	430
GRMZM2G078771_T01	chr3	200184656	200185670	GRMZM2G078756_T02	200186567	200188394	#N/A	8	1	177
GRMZM2G079226_T02	chr7	166147527	166152041	GRMZM2G079397_T01	166152272	166157716	50	56	392	959
GRMZM2G079436_T01	chr4	201108433	201111648	GRMZM2G079477_T01	201112049	201116113	1	76	25	834
GRMZM2G079625_T01	chr3	18010870	18014247	GRMZM2G384128_T01	18014709	18015875	92	#N/A	272	#N/A
GRMZM2G080746_T02	chr1	183985289	183993363	GRMZM2G080775_T01	183993561	184006197	742	93	2300	761
GRMZM2G081160_T01	chr1	197606142	197610494	GRMZM2G379773_T01	197611014	197615536	12	1	133	18
GRMZM2G081826_T01	chr5	183480806	183483423	GRMZM2G081955_T01	183483530	183485782	13	1	34	24
GRMZM2G081826_T01	chr5	183480806	183483423	GRMZM2G081955_T02	183483608	183485782	13	1	34	22
GRMZM2G082019_T01	chr7	98556648	98559891	GRMZM2G081970_T01	98560585	98564388	107	42	153	246
GRMZM2G082365_T01	chr7	168403976	168405995	GRMZM2G082318_T01	168406916	168408516	50	6	834	91
GRMZM2G082670_T01	chr2	28702690	28703731	GRMZM2G082677_T01	28704049	28704731	1	#N/A	61	6
GRMZM2G083081_T01	chr5	921200	923543	GRMZM2G082976_T01	923899	928546	23	34	508	493
GRMZM2G083081_T04	chr5	920313	921756	GRMZM2G384070_T01	922006	923863	50	21	147	466
GRMZM2G083246_T01	chr10	3643040	3645180	GRMZM2G702283_T01	3645456	3645939	172	1	262	6
GRMZM2G084429_T01	chr8	133435795	133439176	GRMZM2G386228_T01	133440146	133441157	65	37	2282	519
GRMZM2G085872_T01	chr1	2736650	2741182	GRMZM2G085885_T01	2741608	2750594	17	30	91	240
GRMZM2G085872_T01	chr1	2736650	2741182	GRMZM2G085885_T03	2741654	2750594	17	29	91	228
GRMZM2G086242_T01	chr1	2742373	2747035	GRMZM2G085885_T04	2747243	2750630	19	20	67	201
GRMZM2G087083_T01	chr1	134441564	134441800	GRMZM2G174854_T01	134441953	134443360	1	10	5	21
GRMZM2G087212_T01	chr2	130989985	130996756	GRMZM2G534113_T01	130997363	130997793	312	#N/A	1731	#N/A
GRMZM2G087628_T01	chr3	221565686	221568888	GRMZM2G087675_T01	221568910	221571015	35	150	113	193
GRMZM2G089119_T01	chr5	58203475	58204559	GRMZM2G089050_T01	58204627	58209201	#N/A	17	#N/A	180
GRMZM2G089830_T01	chr4	4706034	4706834	GRMZM5G891430_T01	4706992	4711024	3	38	587	405
GRMZM2G090642_T01	chr5	20801448	20803167	GRMZM2G090669_T01	20804066	20807844	34	7	77	232
GRMZM2G091169_T01	chr2	59279524	59281052	GRMZM2G091124_T01	59282023	59284689	#N/A	#N/A	#N/A	1
GRMZM2G091653_T01	chr5	144522925	144523424	AC211190.4_FGT004	144524223	144527893	#N/A	61	#N/A	237
GRMZM2G092609_T01	chr5	170063633	170068142	GRMZM2G092588_T03	170068552	170073483	132	226	344	882
GRMZM2G092609_T02	chr5	170064003	170067974	GRMZM2G092588_T03	170068552	170073483	80	226	291	882
GRMZM2G092743_T01	chr5	179930604	179931406	GRMZM2G092672_T01	179931540	179933734	36	#N/A	570	6
GRMZM2G092743_T01	chr5	179930604	179931406	GRMZM2G092672_T02	179931731	179933734	36	#N/A	570	6
GRMZM2G093291_T02	chr9	26474444	26478346	GRMZM2G393146_T03	26478641	26484651	2	163	33	237
GRMZM2G093712_T01	chr1	293393278	293408785	GRMZM2G093725_T01	293409174	293410841	1	#N/A	#N/A	30
GRMZM2G093902_T03	chr7	165011905	165014158	GRMZM2G393671_T01	165014609	165016387	219	182	1331	1210
GRMZM2G093902_T04	chr7	165012263	165014081	GRMZM2G393671_T01	165014609	165016387	170	182	1250	1210
GRMZM2G093964_T01	chr9	155547390	155569689	GRMZM2G079066_T01	155569809	155578955	#N/A	90	23	458
GRMZM2G094072_T01	chr10	123573784	123589615	GRMZM2G032143_T01	123590297	123591931	290	6	2347	190
GRMZM2G094900_T01	chr5	14650208	14653205	AC194402.2_FGT004	14653637	14654221	48	#N/A	445	27
GRMZM2G095084_T01	chr3	195933489	195940475	GRMZM2G105827_T01	195940555	195943584	48	183	215	177
GRMZM2G095084_T01	chr3	195933489	195940475	GRMZM2G105827_T02	195940584	195943584	48	183	215	175
GRMZM2G095552_T02	chr4	82775920	82780830	GRMZM2G095663_T01	82781154	82782678	81	12	597	192
GRMZM2G095552_T03	chr4	82775920	82780765	GRMZM2G095663_T01	82781154	82782678	72	12	587	192
GRMZM2G096010_T01	chr3	55155413	55167692	GRMZM2G396825_T01	55167963	55170910	75	#N/A	214	#N/A
GRMZM2G096234_T01	chr8	25946151	25947246	AC195230.2_FGT003	25947985	25948836	#N/A	2	611	1
GRMZM2G096343_T01	chr4	170007004	170017001	GRMZM2G544441_T01	170017804	170020792	82	44	133	91
GRMZM2G096546_T01	chr2	5300892	5302879	GRMZM2G096577_T01	5303611	5304697	2	#N/A	75	11
GRMZM2G096690_T01	chr5	214374306	214375044	GRMZM2G096815_T02	214375079	214377991	191	299	1604	703
GRMZM2G098494_T01	chr1	180935605	180953553	GRMZM2G399359_T01	180954093	180955897	334	#N/A	756	#N/A
GRMZM2G099186_T03	chr6	31411848	31415583	GRMZM2G099317_T05	31415722	31419969	201	465	2407	2046
GRMZM2G099285_T01	chr2	205948468	205950697	GRMZM2G099270_T01	205951029	205955901	2	150	3	222
GRMZM2G099820_T01	chr3	221347429	221349536	GRMZM5G879172_T01	221349800	221351502	9	27	22	12
GRMZM2G100452_T01	chr1	65729353	65730886	GRMZM2G100497_T01	65731126	65741938	#N/A	272	3	191
GRMZM2G101001_T01	chr9	142467307	142472205	GRMZM2G100988_T01	142472715	142473732	178	217	2130	14
GRMZM2G101282_T01	chr6	159724317	159726740	GRMZM2G101413_T01	159726925	159734572	99	116	197	694
GRMZM2G101282_T01	chr6	159724317	159726740	GRMZM2G101413_T02	159726992	159734589	99	116	197	669
GRMZM2G101438_T01	chr5	209688174	209693685	GRMZM2G101463_T01	209693887	209699045	45	204	300	2707
GRMZM2G101438_T01	chr5	209688174	209693685	GRMZM2G101463_T02	209694366	209699014	45	156	300	2119
GRMZM2G101438_T02	chr5	209688180	209693633	GRMZM2G101463_T01	209693887	209699045	41	204	292	2707
GRMZM2G101438_T02	chr5	209688180	209693633	GRMZM2G101463_T02	209694366	209699014	41	156	292	2119
GRMZM2G102200_T01	chr4	171673499	171674430	GRMZM2G402319_T01	171674702	171676783	#N/A	56	19	144
GRMZM2G102598_T01	chr5	12217752	12218110	GRMZM2G102601_T01	12219091	12224347	#N/A	158	3	1188
GRMZM2G102605_T03	chr6	164896579	164899934	GRMZM2G402936_T01	164900927	164902252	28	#N/A	569	#N/A
GRMZM2G102634_T01	chr10	29621021	29622294	GRMZM2G102683_T01	29622993	29626936	8	1	58	14
GRMZM2G102692_T01	chr5	12227756	12230558	GRMZM2G102711_T01	12230943	12248740	3	31	62	465
GRMZM2G103292_T01	chr1	13445371	13453136	AC210834.4_FGT011	13453713	13453940	1319	#N/A	3016	#N/A
GRMZM2G104017_T04	chr6	41187649	41190516	GRMZM2G406268_T02	41190621	41193787	1244	22	15484	58
GRMZM2G104854_T01	chr7	188554	189026	GRMZM2G404941_T01	189828	195832	#N/A	#N/A	2	11
GRMZM2G105167_T01	chr9	94243986	94248767	AC211394.4_FGT004	94249084	94255465	23	529	537	1693
GRMZM2G106105_T01	chr2	6991458	6994141	GRMZM2G106056_T02	6994289	6999729	52	80	1167	568
GRMZM2G106105_T02	chr2	6991458	6993922	GRMZM2G106056_T04	6994289	6999729	48	77	1014	554
GRMZM2G106276_T01	chr9	20869132	20870463	GRMZM2G405655_T01	20871361	20873030	#N/A	8	18	19
GRMZM2G106393_T01	chr2	6981543	6982313	GRMZM2G106384_T01	6983201	6985379	412	36	4807	180
GRMZM2G107163_T01	chr1	182898704	182903336	GRMZM2G107162_T01	182903937	182905178	150	#N/A	714	#N/A
GRMZM2G107226_T01	chr10	145374109	145375105	GRMZM2G546369_T01	145376015	145380746	#N/A	12	#N/A	99
GRMZM2G107521_T01	chr10	71938801	71939506	GRMZM2G700899_T01	71940060	71942730	#N/A	#N/A	#N/A	#N/A
GRMZM2G108272_T01	chr9	126332627	126336173	GRMZM2G108309_T01	126336491	126340954	2	48	261	297
GRMZM2G108981_T01	chr2	196524334	196526285	GRMZM2G409722_T01	196527072	196528446	30	4	286	82
GRMZM2G108981_T02	chr2	196523854	196526161	GRMZM2G409722_T01	196527072	196528446	52	4	271	82
GRMZM2G109720_T02	chr9	13493979	13495890	AC212720.3_FGT006	13496188	13496864	#N/A	#N/A	27	1
GRMZM2G109741_T01	chr7	32733335	32733904	GRMZM2G109738_T01	32734580	32736140	#N/A	#N/A	2	55
GRMZM2G109785_T01	chr3	231270655	231275172	GRMZM2G389299_T01	231276003	231283823	276	27	1621	778
GRMZM2G110023_T01	chr1	33825379	33831090	GRMZM2G110004_T01	33831813	33834240	25	466	464	371
GRMZM2G111216_T01	chr7	19623420	19625505	GRMZM5G874583_T01	19626028	19626488	#N/A	#N/A	#N/A	#N/A
GRMZM2G111228_T01	chr4	26617325	26652644	GRMZM2G111261_T01	26652767	26655098	8	1	49	#N/A
GRMZM2G111396_T01	chr8	115476106	115478552	GRMZM2G111411_T02	115478868	115482427	2	172	23	1316
GRMZM2G111637_T01	chr3	194818944	194820744	GRMZM2G549842_T01	194821737	194822198	1	32	3	10
GRMZM2G111672_T01	chr7	170419371	170421238	GRMZM2G111713_T01	170422172	170436873	361	320	327	538
GRMZM2G112793_T01	chr1	14406150	14409113	GRMZM2G412674_T02	14409462	14412414	20	22	598	74
GRMZM2G113011_T01	chr7	174535485	174535960	GRMZM2G112984_T01	174536890	174539033	#N/A	#N/A	1	10
GRMZM2G113196_T01	chr1	183779147	183780620	GRMZM2G113229_T03	183781161	183783080	#N/A	#N/A	223	9
GRMZM2G114613_T01	chr3	122103082	122106630	GRMZM2G114584_T02	122107547	122113023	21	#N/A	255	78
GRMZM2G114692_T01	chr1	295762286	295768149	GRMZM2G114775_T01	295768837	295770331	639	52	1541	2490
GRMZM2G114692_T01	chr1	295762286	295768149	GRMZM2G114775_T02	295768913	295770329	639	51	1541	2482
GRMZM2G116292_T01	chr1	31201315	31206122	GRMZM2G116823_T01	31206890	31208507	230	#N/A	12152	9
GRMZM2G117346_T02	chr4	237676754	237682651	GRMZM2G117441_T01	237682905	237684737	765	386	2733	449
GRMZM2G117612_T01	chr7	148881794	148891698	GRMZM5G802875_T01	148891913	148894449	88	#N/A	415	#N/A
GRMZM2G117746_T01	chr9	127488783	127504918	GRMZM2G117779_T01	127505081	127506243	486	7	1809	89
GRMZM2G117786_T01	chr4	82008782	82012777	GRMZM2G117811_T01	82012907	82013851	104	12	9723	1373
GRMZM2G117822_T01	chr4	74451976	74457689	GRMZM2G117755_T02	74458098	74461070	28	52	39	371
GRMZM2G119852_T01	chr1	15773796	15778609	GRMZM2G119933_T04	15779201	15784987	187	30	2254	211
GRMZM2G119890_T01	chr5	97172054	97174078	GRMZM2G119921_T01	97174141	97175862	38	24	352	357
GRMZM2G119916_T01	chr2	3182366	3184688	GRMZM2G119941_T01	3185602	3188957	79	#N/A	324	#N/A
GRMZM2G120563_T01	chr7	1309815	1318383	GRMZM2G120414_T01	1319046	1320096	41	#N/A	2132	#N/A
GRMZM2G121543_T02	chr7	160138955	160143081	GRMZM2G121516_T01	160143290	160148271	4	19	795	48
GRMZM2G122139_T03	chr1	282681721	282685076	AC177890.3_FGT005	282685996	282686490	10	#N/A	39	2
GRMZM2G122793_T03	chr9	9967411	9969687	AC194719.3_FGT002	9970215	9970754	21	4	250	7
GRMZM2G123143_T01	chr8	40678212	40682507	GRMZM2G123104_T01	40682972	40686394	#N/A	#N/A	2	1
GRMZM2G123159_T01	chr1	264164685	264167838	GRMZM2G123128_T01	264168043	264172500	197	6	764	40
GRMZM2G124115_T01	chr4	31099185	31099927	GRMZM2G059445_T04	31100497	31102614	1	12	119	70
GRMZM2G124411_T01	chr10	128301165	128303763	GRMZM2G124396_T01	128304720	128308402	281	44	6945	178
GRMZM2G124576_T01	chr1	59670859	59675001	GRMZM2G425079_T01	59675916	59723537	1095	6	4845	174
GRMZM2G124809_T01	chr2	220923627	220927138	GRMZM2G426004_T01	220927912	220943590	44	#N/A	643	6
GRMZM2G124972_T01	chr6	63914707	63919525	GRMZM2G052812_T01	63919594	63920511	17	90	4	283
GRMZM2G125552_T02	chr5	1569535	1572475	GRMZM2G426735_T02	1572697	1575780	#N/A	82	286	126
GRMZM2G125552_T03	chr5	1569977	1573584	GRMZM2G426735_T03	1573869	1575780	10	82	273	112
GRMZM2G127729_T01	chr2	203052532	203058219	GRMZM2G127714_T02	203058550	203064372	430	18	1504	43
GRMZM2G127798_T01	chr6	57744396	57747092	GRMZM2G429113_T01	57747316	57752203	9	73	3155	443
GRMZM2G128121_T01	chr7	135836369	135839558	GRMZM2G087552_T01	135839560	135840237	73	30	1369	239
GRMZM2G128146_T01	chr5	173685524	173688118	GRMZM2G128189_T01	173688239	173694943	92	581	301	1112
GRMZM2G129247_T03	chr6	150080461	150082960	GRMZM2G129234_T01	150083259	150085760	42	49	71	55
GRMZM2G129554_T02	chr5	9173279	9184056	GRMZM2G129681_T01	9184201	9186663	231	5	1365	200
GRMZM2G129843_T01	chr8	7746941	7747710	GRMZM2G129806_T01	7748038	7751729	#N/A	49	5	791
GRMZM2G130034_T01	chr1	167851430	167863929	GRMZM2G130095_T01	167864280	167870604	145	246	1061	4025
GRMZM2G130085_T01	chr2	42106360	42113641	GRMZM2G430362_T01	42114006	42115889	24	67	105	952
GRMZM2G130085_T02	chr2	42106360	42113747	GRMZM2G430362_T01	42114006	42115889	24	67	107	952
GRMZM2G131443_T01	chr2	230286713	230300365	GRMZM2G131440_T01	230301225	230306715	227	16	2838	5
GRMZM2G132121_T01	chr5	7521207	7523752	GRMZM2G131998_T01	7523923	7527464	207	88	2606	833
GRMZM2G132218_T02	chr10	132178668	132182449	GRMZM2G132301_T03	132183180	132186548	67	15	397	90
GRMZM2G132811_T01	chr8	8349606	8350821	GRMZM2G132796_T01	8351675	8357336	2	311	3	3262
GRMZM2G132854_T01	chr4	236557108	236560756	GRMZM2G433609_T01	236561440	236566729	54	10	844	153
GRMZM2G133421_T01	chr2	199816386	199822867	GRMZM5G814007_T01	199822895	199825927	237	6	306	11
GRMZM2G133481_T01	chr5	1813953	1814503	GRMZM2G436250_T01	1814913	1815566	#N/A	#N/A	151	#N/A
GRMZM2G133652_T01	chr1	274061152	274064624	GRMZM2G133749_T02	274064765	274070261	544	33	752	441
GRMZM2G133652_T02	chr1	274062174	274064564	GRMZM2G133749_T02	274064765	274070261	357	33	351	441
GRMZM2G133698_T02	chr6	58560024	58561386	GRMZM2G432753_T01	58561827	58562678	23	2	684	#N/A
GRMZM2G133844_T01	chr8	157375135	157376422	GRMZM2G133885_T01	157376726	157384243	#N/A	10	15	410
GRMZM2G133952_T01	chr8	157401584	157408704	GRMZM2G133959_T01	157409381	157413005	11	11	280	186
GRMZM2G133958_T02	chr4	238473114	238474946	AC184831.3_FGT003	238475280	238476164	19	#N/A	240	32
GRMZM2G133986_T01	chr1	58363477	58368308	GRMZM2G134109_T01	58368524	58370825	17	118	257	2951
GRMZM2G133988_T01	chr4	238487230	238496342	GRMZM2G435219_T01	238496632	238498467	23	#N/A	1019	#N/A
GRMZM2G134497_T01	chr2	185378447	185381433	GRMZM2G134430_T02	185381565	185387488	47	239	59	356
GRMZM2G134889_T01	chr4	241233055	241239106	GRMZM2G134806_T02	241239348	241241698	755	133	1299	3798
GRMZM2G135526_T01	chr4	39593246	39595803	GRMZM2G135547_T08	39596607	39600245	7	26	114	427
GRMZM2G135526_T02	chr4	39593246	39595724	GRMZM2G135547_T08	39596607	39600245	7	26	109	427
GRMZM2G135654_T01	chr1	194731583	194734717	GRMZM2G436319_T01	194734916	194738944	441	55	6102	287
GRMZM2G135654_T01	chr1	194731583	194734717	GRMZM2G436319_T02	194735116	194738944	441	55	6102	287
GRMZM2G135654_T01	chr1	194731583	194734717	GRMZM2G436319_T03	194735228	194738945	441	55	6102	286
GRMZM2G135654_T02	chr1	194731583	194734665	GRMZM2G436319_T01	194734916	194738944	437	55	5837	287
GRMZM2G135654_T02	chr1	194731583	194734665	GRMZM2G436319_T02	194735116	194738944	437	55	5837	287
GRMZM2G135654_T02	chr1	194731583	194734665	GRMZM2G436319_T03	194735228	194738945	437	55	5837	286
GRMZM2G136901_T01	chr5	38845776	38858324	GRMZM2G436064_T01	38858745	38859757	22	2	281	79
GRMZM2G136971_T01	chr7	164068494	164069234	GRMZM2G136918_T03	164069925	164076083	#N/A	432	3	961
GRMZM2G137145_T01	chr4	209560831	209566541	GRMZM2G435592_T01	209567531	209569678	45	4	132	7
GRMZM2G137921_T01	chr10	127900581	127901520	GRMZM2G137920_T01	127902335	127907829	#N/A	10	#N/A	56
GRMZM2G138053_T01	chr1	299407831	299409958	GRMZM2G137968_T01	299410023	299418768	77	276	405	1132
GRMZM2G138053_T04	chr1	299407831	299409289	GRMZM2G137968_T03	299410023	299418768	76	240	235	921
GRMZM2G138410_T01	chr7	88508531	88547693	GRMZM2G469323_T01	88547790	88552572	17	#N/A	254	1
GRMZM2G138516_T01	chr5	87411176	87414680	GRMZM2G138527_T01	87414860	87419429	3	47	23	1868
GRMZM2G139223_T01	chr8	171774221	171776333	GRMZM2G139198_T02	171777284	171779275	2	43	17	839
GRMZM2G140409_T01	chr3	203462150	203462893	GRMZM2G113319_T02	203463334	203468168	#N/A	88	1	69
GRMZM2G140799_T01	chr9	143391688	143394080	GRMZM2G440918_T01	143394526	143397331	228	3	4576	51
GRMZM2G141205_T01	chr6	146505719	146506414	GRMZM2G141202_T01	146506839	146508353	#N/A	20	37	24
GRMZM2G141480_T01	chr3	178274826	178284064	AC202921.3_FGT004	178284933	178285403	4	#N/A	40	#N/A
GRMZM2G142048_T01	chr2	4983678	4988019	GRMZM2G443885_T01	4988818	4991087	#N/A	#N/A	#N/A	#N/A
GRMZM2G143499_T02	chr10	145891880	145895272	GRMZM2G143480_T04	145895459	145900491	67	172	394	1292
GRMZM2G143530_T01	chr7	167387814	167389578	GRMZM2G157781_T01	167390426	167391616	#N/A	#N/A	#N/A	#N/A
GRMZM2G143535_T01	chr5	211439946	211442840	GRMZM5G862882_T03	211443489	211445745	10	14	56	106
GRMZM2G144730_T01	chr9	113470642	113476065	GRMZM2G446213_T01	113476448	113478530	2406	#N/A	17408	357
GRMZM2G145101_T02	chr7	127586628	127591964	GRMZM2G145034_T02	127592922	127594064	105	9	1810	288
GRMZM2G145556_T01	chr6	165393177	165402270	GRMZM2G145563_T01	165403186	165405456	367	31	724	59
GRMZM2G145721_T01	chr6	58868245	58869167	GRMZM2G145718_T01	58869777	58874386	#N/A	25	1	219
GRMZM2G146589_T01	chr1	246702682	246710172	GRMZM2G146486_T01	246710308	246723700	578	71	2371	381
GRMZM2G147534_T02	chr9	143154704	143164360	GRMZM2G147671_T01	143165107	143170341	20	193	88	3256
GRMZM2G148237_T01	chr6	123334989	123335822	GRMZM2G148200_T01	123336762	123341517	8	931	118	12371
GRMZM2G148323_T01	chr1	232041908	232053896	GRMZM2G448054_T01	232054431	232055370	171	6	1650	47
GRMZM2G148790_T01	chr5	46526520	46528270	GRMZM2G148807_T01	46529019	46538405	#N/A	5	1	159
GRMZM2G148937_T01	chr5	1543677	1546723	GRMZM2G134270_T01	1547181	1552960	#N/A	58	164	453
GRMZM2G149254_T01	chr1	9049358	9049879	GRMZM2G149257_T01	9050133	9052999	#N/A	301	#N/A	5465
GRMZM2G149360_T01	chr6	83129867	83130784	AC211250.4_FGT003	83131376	83132433	#N/A	#N/A	1	3
GRMZM2G149520_T02	chr7	140811300	140816392	GRMZM2G149619_T01	140817343	140821201	2227	15	5861	468
GRMZM2G149646_T01	chr1	33456802	33458639	GRMZM2G149647_T01	33459256	33460463	#N/A	4	18	77
GRMZM2G149836_T01	chr4	195617307	195619047	GRMZM2G149843_T02	195619513	195622261	1	267	3	454
GRMZM2G151674_T01	chr3	49986084	49987597	GRMZM2G151807_T01	49988191	49990731	#N/A	2115	44	3876
GRMZM2G151674_T01	chr3	49986084	49987597	GRMZM2G151807_T05	49988255	49989894	#N/A	1557	44	2878
GRMZM2G151755_T01	chr5	121050398	121052235	GRMZM2G451806_T01	121052682	121058677	#N/A	3	#N/A	95
GRMZM2G151913_T01	chr9	12330734	12332609	GRMZM2G455306_T01	12333588	12335412	2	2	24	297
GRMZM2G152056_T01	chr5	62194547	62197183	GRMZM2G152111_T01	62197397	62202236	8	175	71	1146
GRMZM2G152056_T01	chr5	62194547	62197183	GRMZM2G152111_T06	62197638	62202236	8	160	71	979
GRMZM2G152056_T02	chr5	62194570	62196679	GRMZM2G152111_T01	62197397	62202236	8	175	61	1146
GRMZM2G152056_T02	chr5	62194570	62196679	GRMZM2G152111_T06	62197638	62202236	8	160	61	979
GRMZM2G152059_T01	chr7	302416	304114	GRMZM2G152028_T01	304761	307032	11	3	185	123
GRMZM2G152287_T01	chr2	230413146	230413858	GRMZM2G152258_T01	230414138	230415824	#N/A	#N/A	#N/A	44
GRMZM2G154397_T01	chr2	32491968	32495438	AC197575.3_FGT008	32496378	32499262	4507	4	31652	197
GRMZM2G155106_T01	chr10	147007132	147008619	GRMZM2G155111_T01	147009413	147015211	17	524	20	1330
GRMZM2G155822_T01	chr4	233204450	233208527	GRMZM2G030542_T01	233209443	233212350	37	93	12	289
GRMZM2G156238_T01	chr4	219706643	219722214	GRMZM2G156283_T01	219722735	219724260	742	#N/A	947	#N/A
GRMZM2G156581_T03	chr2	12009884	12011967	GRMZM2G456132_T02	12012402	12015882	47	28	288	72
GRMZM2G156848_T01	chr1	294633986	294636466	GRMZM2G156937_T01	294636654	294644336	199	4	891	42
GRMZM2G156986_T01	chr6	107753879	107757239	GRMZM5G846719_T01	107757305	107758458	2771	7	3720	174
GRMZM2G157172_T01	chr5	11938644	11945870	GRMZM2G457881_T01	11946345	11954653	74	157	343	312
GRMZM2G157588_T01	chr3	223741308	223745402	GRMZM2G157605_T01	223745568	223748681	17	22	204	181
GRMZM2G157588_T01	chr3	223741308	223745402	GRMZM2G157605_T02	223746324	223748792	17	24	204	170
GRMZM2G157869_T01	chr2	52494806	52495922	GRMZM2G157822_T02	52496426	52499385	2	3	53	5
GRMZM2G158024_T02	chr8	71277974	71282127	GRMZM2G158091_T01	71282297	71288552	25	693	156	1708
GRMZM2G158645_T01	chr3	200130105	200133353	GRMZM2G158562_T04	200133488	200137557	82	124	484	786
GRMZM2G158838_T01	chr9	835005	836879	GRMZM2G349983_T01	837123	839497	425	46	2551	226
GRMZM2G159237_T02	chr2	211498044	211500706	GRMZM2G159218_T01	211500935	211503247	108	70	7087	395
GRMZM2G159544_T01	chr5	158040217	158042269	AC200215.3_FGT002	158043176	158045732	2	#N/A	21	22
GRMZM2G160611_T01	chr5	9659643	9662559	GRMZM2G160606_T01	9663533	9665389	#N/A	1	3	1
GRMZM2G160842_T05	chr9	15607643	15609929	GRMZM5G831993_T02	15610108	15615093	25	151	153	1584
GRMZM2G160983_T02	chr7	168105469	168106658	AC195147.3_FGT001	168107563	168108606	16	#N/A	55	#N/A
GRMZM2G161377_T01	chr7	132057407	132064668	GRMZM2G161302_T01	132064765	132074425	15	29	88	551
GRMZM2G161459_T01	chr1	92784602	92788875	GRMZM2G460422_T01	92789843	92791172	#N/A	2	19	#N/A
GRMZM2G161545_T03	chr4	145368230	145371024	GRMZM5G850355_T08	145371427	145376885	28	322	734	5048
GRMZM2G161750_T01	chr6	14786099	14787792	GRMZM2G161761_T01	14788282	14790661	123	66	1656	188
GRMZM2G162216_T01	chr5	206742032	206743244	GRMZM2G162233_T01	206743462	206745010	#N/A	#N/A	4	#N/A
GRMZM2G162467_T01	chr9	138755543	138759491	GRMZM2G162460_T01	138759622	138763332	43	67	1657	121
GRMZM2G163544_T01	chr5	48443928	48449237	GRMZM2G463913_T01	48449471	48451502	40	20	87	375
GRMZM2G164714_T01	chr10	132006574	132009975	GRMZM2G164743_T01	132010587	132030784	136	208	1993	769
GRMZM2G165681_T01	chr7	154456152	154468243	GRMZM2G468682_T01	154468537	154473580	244	471	926	828
GRMZM2G165963_T01	chr1	230959510	230960489	GRMZM2G465734_T01	230961043	230961586	1	1	27	44
GRMZM2G165963_T02	chr1	230957244	230960362	GRMZM2G465734_T01	230961043	230961586	236	1	173	44
GRMZM2G166062_T01	chr8	73872202	73875838	GRMZM2G466731_T01	73875938	73878129	15	40	908	122
GRMZM2G166099_T01	chr5	14016975	14020255	GRMZM2G166094_T01	14021143	14022417	2	#N/A	31	36
GRMZM2G166145_T01	chr4	237494138	237497773	GRMZM2G166044_T01	237498084	237500110	89	#N/A	1014	1
GRMZM2G166230_T01	chr2	157234438	157235974	GRMZM2G166245_T01	157236115	157238601	59	1	292	31
GRMZM2G166837_T01	chr9	99681812	99682833	GRMZM2G468428_T01	99683390	99684022	#N/A	#N/A	#N/A	#N/A
GRMZM2G167767_T02	chr8	156877293	156881878	GRMZM2G167766_T01	156882020	156883032	31	#N/A	346	5
GRMZM2G168375_T01	chr8	156636605	156638889	GRMZM2G168374_T01	156639339	156640320	79	1	311	#N/A
GRMZM2G168762_T01	chr5	74616842	74620998	GRMZM2G168791_T02	74621226	74625855	582	132	5649	603
GRMZM2G169240_T01	chr10	19069355	19071252	GRMZM2G169261_T01	19072241	19073919	#N/A	1	568	796
GRMZM2G169241_T01	chr6	33723017	33723363	GRMZM2G169220_T01	33723911	33725008	#N/A	59	#N/A	36
GRMZM2G169645_T02	chr10	135485711	135493232	GRMZM2G169642_T01	135493446	135495893	29	10	168	147
GRMZM2G169991_T01	chr7	32091437	32092923	GRMZM2G169914_T02	32093280	32102389	26	93	34	344
GRMZM2G169991_T01	chr7	32091437	32092923	GRMZM2G169914_T04	32093436	32102389	26	89	34	312
GRMZM2G170137_T01	chr1	296769449	296775077	GRMZM2G470382_T01	296775696	296780964	58	132	589	2339
GRMZM2G170148_T01	chr9	110838700	110849958	GRMZM2G472077_T01	110850417	110852484	41	2	258	1
GRMZM2G170595_T01	chr5	201666965	201670175	GRMZM2G170588_T01	201671161	201672096	73	53	1147	14
GRMZM2G171254_T01	chr2	44190672	44200722	GRMZM2G171277_T01	44200748	44202483	14	7	67	14
GRMZM2G171254_T01	chr2	44190672	44200722	GRMZM2G171277_T02	44201244	44202419	14	7	67	9
GRMZM2G171801_T02	chr5	216436330	216441161	GRMZM2G171662_T04	216441195	216443226	57	45	403	245
GRMZM2G171996_T01	chr8	164736149	164736823	GRMZM2G472991_T04	164737739	164742218	#N/A	129	1	1097
GRMZM2G172014_T02	chr9	153507679	153511463	GRMZM2G172021_T01	153512431	153518262	8	289	321	831
GRMZM2G172932_T01	chr8	171328319	171331663	GRMZM2G476009_T01	171332654	171335508	656	20	12679	21
GRMZM2G173641_T01	chr9	20462059	20467072	GRMZM2G173628_T01	20467340	20469518	106	80	323	321
GRMZM2G173871_T01	chr9	111545047	111547074	GRMZM2G475594_T01	111548018	111549364	48	9	36	51
GRMZM2G173926_T02	chr2	170036829	170039251	GRMZM2G475257_T01	170039847	170041591	3	2	18	4
GRMZM2G174092_T01	chr2	77881502	77882743	GRMZM5G837568_T01	77882992	77883325	1110	137	16	1
GRMZM2G174221_T02	chr3	145737428	145740275	GRMZM2G174196_T01	145740390	145743618	26	240	980	766
GRMZM2G174741_T01	chr6	162186302	162189367	GRMZM2G174906_T02	162189517	162190494	160	129	939	924
GRMZM2G174741_T01	chr6	162186302	162189367	GRMZM2G174906_T01	162189576	162190621	160	29	939	835
GRMZM2G174782_T01	chr4	185725611	185727980	GRMZM2G174797_T01	185728025	185732397	#N/A	52	8	268
GRMZM2G175419_T04	chr8	132517145	132520595	GRMZM2G474658_T03	132520764	132524680	177	171	2720	1366
GRMZM2G175882_T01	chr2	223388383	223389434	GRMZM5G875676_T01	223389828	223394432	40	25	715	92
GRMZM2G176723_T01	chr5	14592921	14593719	GRMZM2G176688_T01	14594042	14608590	#N/A	90	4	432
GRMZM2G177132_T01	chr9	45103770	45104933	GRMZM2G475673_T01	45105890	45114848	#N/A	52	#N/A	770
GRMZM2G177145_T01	chr2	5097862	5098230	GRMZM2G334514_T01	5098451	5099342	#N/A	#N/A	14	10
GRMZM2G177151_T01	chr10	148926902	148929074	GRMZM2G177072_T01	148929156	148932177	70	140	572	350
GRMZM2G177182_T01	chr10	99376945	99378880	GRMZM2G177203_T01	99379756	99383298	5	8	446	#N/A
GRMZM2G177215_T01	chr9	11740467	11740769	GRMZM2G177098_T03	11741082	11743899	#N/A	164	#N/A	7934
GRMZM2G177215_T01	chr9	11740467	11740769	GRMZM2G177098_T01	11741515	11750066	#N/A	36	#N/A	4905
GRMZM2G177828_T01	chr5	49897243	49899430	GRMZM2G177915_T01	49900292	49900834	1114	#N/A	1860	62
GRMZM2G178558_T01	chr9	17824490	17827885	GRMZM2G140689_T01	17828282	17831091	14	107	127	662
GRMZM2G178558_T02	chr9	17826656	17827428	GRMZM2G140689_T02	17828282	17831091	34	110	38	679
GRMZM2G179274_T01	chr8	123507161	123508904	GRMZM2G479987_T01	123509007	123513267	#N/A	236	146	169
GRMZM2G179459_T01	chr2	202311089	202316418	GRMZM2G179452_T01	202317395	202318932	116	4	1824	676
GRMZM2G180011_T01	chr7	4547048	4548007	GRMZM2G180004_T01	4548898	4550750	#N/A	2	4	45
GRMZM2G180166_T01	chr10	2041336	2043828	GRMZM2G180205_T04	2043921	2048650	78	46	284	1024
GRMZM2G301031_T01	chr1	236223434	236230410	GRMZM2G001606_T01	236230802	236232851	1	#N/A	27	144
GRMZM2G304657_T01	chr1	297167229	297168925	GRMZM2G304638_T01	297169418	297180338	27	224	68	506
GRMZM2G305211_T01	chr7	159919660	159920834	GRMZM2G305196_T01	159921350	159922005	11	#N/A	4395	#N/A
GRMZM2G305864_T01	chr2	190844040	190847411	GRMZM2G007885_T01	190847628	190854489	15	205	98	1439
GRMZM2G306412_T01	chr8	150446932	150448096	GRMZM2G006121_T01	150448394	150450729	#N/A	12	#N/A	72
GRMZM2G308034_T01	chr1	45938197	45940618	GRMZM2G006981_T01	45941207	45942947	1	183	438	2049
GRMZM2G309624_T01	chr5	235289	239277	GRMZM2G424981_T01	239990	248681	58	1	435	42
GRMZM2G310552_T01	chr6	155127917	155129106	GRMZM2G010357_T01	155129767	155138154	141	147	172	1153
GRMZM2G310552_T01	chr6	155127917	155129106	GRMZM2G010357_T05	155129837	155138102	141	140	172	1146
GRMZM2G311165_T05	chr1	30744806	30750403	GRMZM2G012758_T01	30750799	30753653	50	2	3454	416
GRMZM2G311465_T01	chr1	47986776	47988982	GRMZM2G017536_T01	47989435	47993634	1	78	63	2151
GRMZM2G311822_T01	chr1	65586594	65589570	GRMZM2G115025_T01	65590458	65591196	11	6	69	27
GRMZM2G312198_T01	chr8	109946142	109950400	GRMZM2G312221_T01	109951307	109952012	65	#N/A	692	3
GRMZM2G313101_T01	chr6	156746799	156747528	GRMZM2G013970_T01	156748173	156750220	52	2	139	8
GRMZM2G313101_T01	chr6	156746799	156747528	GRMZM2G013970_T02	156748299	156749185	52	#N/A	139	3
GRMZM2G314361_T01	chr1	234728494	234729616	GRMZM2G314328_T01	234729688	234734594	3010	21087	2	15
GRMZM2G314386_T02	chr2	14530124	14533957	GRMZM2G017197_T02	14534118	14537917	241	95	335	296
GRMZM2G314386_T02	chr2	14530124	14533957	GRMZM2G017197_T01	14534225	14536822	241	4	335	174
GRMZM2G314934_T01	chr3	8341415	8342491	GRMZM2G015805_T01	8343005	8344148	1	1	10	7
GRMZM2G315730_T01	chr9	138785631	138786354	GRMZM2G020953_T01	138787278	138788486	4	#N/A	106	10
GRMZM2G317895_T01	chr9	141783441	141784043	GRMZM5G831481_T01	141784901	141785644	#N/A	#N/A	2	#N/A
GRMZM2G319062_T01	chr4	28070496	28072903	GRMZM2G013519_T01	28073159	28075126	#N/A	30	#N/A	809
GRMZM2G321750_T01	chr1	153100157	153103232	GRMZM2G321795_T01	153103733	153112356	1	17	247	23
GRMZM2G322866_T01	chr6	97338913	97339622	GRMZM2G018105_T03	97340083	97343799	#N/A	1	#N/A	43
GRMZM2G323672_T02	chr2	32593603	32637089	GRMZM2G323679_T01	32637801	32639325	16	18	201	3539
GRMZM2G324162_T01	chr4	239129384	239130094	GRMZM2G023399_T01	239130824	239135058	15	4	436	194
GRMZM2G324727_T01	chr8	113414362	113438862	GRMZM5G856391_T01	113439559	113439729	60	#N/A	273	6
GRMZM2G325038_T01	chr5	200438375	200439307	GRMZM2G028605_T01	200439515	200440357	11	#N/A	19	2
GRMZM2G326335_T01	chr1	54265665	54267886	GRMZM2G023884_T01	54268584	54271815	#N/A	275	31	198
GRMZM2G327208_T01	chr1	270733882	270735208	GRMZM2G413835_T01	270735871	270742233	44	120	4	988
GRMZM2G328168_T01	chr9	15365185	15366515	GRMZM2G328213_T01	15366901	15368697	25	2	1065	155
GRMZM2G328265_T01	chr8	168155157	168157754	GRMZM2G028966_T01	168158624	168159997	28	4	195	16
GRMZM2G328309_T01	chr1	202395607	202409748	AC198871.3_FGT002	202410121	202412988	104	1	197	11
GRMZM2G328578_T01	chr9	99290227	99292754	GRMZM2G029345_T01	99293248	99293939	678	#N/A	4005	1
GRMZM2G329353_T01	chr2	203515643	203517184	GRMZM5G895534_T01	203517456	203518643	#N/A	#N/A	104	123
GRMZM2G329757_T01	chr1	255638116	255638364	GRMZM2G329740_T01	255639238	255646058	#N/A	159	#N/A	5169
GRMZM2G330430_T01	chr2	39425347	39427865	AC213693.3_FGT003	39428420	39428743	34	#N/A	434	#N/A
GRMZM2G330430_T02	chr2	39425347	39428132	AC213693.3_FGT003	39428420	39428743	34	#N/A	499	#N/A
GRMZM2G332452_T01	chr9	38405050	38409162	AC188756.2_FGT004	38409974	38411526	3	1	33	1
GRMZM2G333833_T01	chr3	204991936	204997809	GRMZM2G035276_T01	204998469	205001393	3	#N/A	20	4
GRMZM2G334142_T01	chr5	206307947	206316209	GRMZM2G429669_T01	206316435	206317301	54	#N/A	1059	27
GRMZM2G334740_T01	chr3	15235783	15236807	GRMZM2G334741_T01	15237044	15237956	4	#N/A	49	#N/A
GRMZM2G336761_T01	chr4	234399982	234404276	GRMZM2G039848_T01	234404605	234407558	8	29	113	29
GRMZM2G337011_T01	chr2	9312633	9313548	GRMZM2G041518_T01	9314189	9318146	19	60	28	173
GRMZM2G337143_T01	chr10	88609113	88616050	GRMZM2G041350_T01	88616474	88617363	15	#N/A	378	25
GRMZM2G337514_T01	chr2	217115324	217115790	GRMZM2G031125_T01	217116419	217119786	1	#N/A	23	4
GRMZM2G337514_T01	chr2	217115324	217115790	GRMZM2G031125_T02	217116473	217119844	1	#N/A	23	3
GRMZM2G339203_T01	chr1	241348529	241355913	GRMZM2G035594_T01	241356760	241361152	24	36	116	311
GRMZM2G340108_T01	chr7	135405193	135407422	GRMZM2G035999_T01	135407731	135453015	6	355	3	333
GRMZM2G342105_T01	chr1	253767677	253777541	AC211910.4_FGT005	253777693	253778175	72	2	103	6
GRMZM2G342437_T01	chr1	188983389	188985663	GRMZM2G042622_T01	188986180	188988366	#N/A	#N/A	1	#N/A
GRMZM2G343426_T01	chr2	209805026	209806599	GRMZM2G343445_T01	209807096	209819838	3	34	4	72
GRMZM2G344977_T01	chr4	180213991	180218307	GRMZM2G344936_T01	180219081	180220461	498	#N/A	150	#N/A
GRMZM2G345055_T01	chr4	228030455	228034349	GRMZM2G044848_T01	228035015	228038111	4505	16	1181	479
GRMZM2G345055_T02	chr4	228030385	228034220	GRMZM2G044848_T01	228035015	228038111	4526	16	1192	479
GRMZM2G347047_T01	chr4	168736714	168738634	GRMZM2G045294_T02	168739235	168740531	#N/A	1	177	3
GRMZM2G349344_T01	chr2	18203836	18210099	GRMZM2G047347_T07	18210726	18217787	93	40	317	64
GRMZM2G351261_T01	chr1	234367988	234385600	GRMZM2G351248_T01	234386317	234392922	1	4	40	86
GRMZM2G351636_T01	chr4	165224233	165224904	GRMZM2G351637_T01	165225131	165225418	#N/A	#N/A	29	1
GRMZM2G351716_T03	chr5	5544127	5547065	GRMZM2G050741_T01	5547442	5550490	144	5	298	708
GRMZM2G351716_T03	chr5	5544127	5547065	GRMZM2G050741_T02	5547536	5550463	144	4	298	685
GRMZM2G352601_T01	chr9	18613023	18613437	GRMZM2G022730_T01	18613649	18616782	#N/A	84	2	185
GRMZM2G354222_T01	chr7	156270481	156272386	GRMZM2G054155_T01	156272658	156275850	90	110	130	174
GRMZM2G358768_T01	chr7	129871565	129875374	AC208031.3_FGT005	129876216	129879378	21	2	211	1
GRMZM2G359397_T03	chr3	166381506	166383849	GRMZM2G058954_T01	166384292	166391173	12	76	192	615
GRMZM2G359879_T01	chr1	34660616	34663923	GRMZM2G058870_T01	34664608	34673432	#N/A	554	6	4045
GRMZM2G360352_T01	chr4	40384514	40387691	GRMZM2G059325_T01	40388675	40391505	14	91	92	706
GRMZM2G361501_T01	chr3	151043128	151047496	GRMZM2G062524_T02	151047728	151056788	4	124	426	2644
GRMZM2G362303_T01	chr1	186633675	186639255	GRMZM2G308597_T01	186640159	186640742	1	#N/A	26	1
GRMZM2G362306_T01	chr3	113424897	113429881	GRMZM2G062080_T01	113430819	113432188	32	38	561	138
GRMZM2G362470_T01	chr9	1019675	1020511	GRMZM2G063717_T01	1021047	1026622	#N/A	#N/A	41	1
GRMZM2G362470_T02	chr9	1019312	1020356	GRMZM2G063717_T01	1021047	1026622	#N/A	#N/A	33	1
GRMZM2G364127_T01	chr1	250090663	250091118	GRMZM2G065498_T01	250091962	250093535	#N/A	3902	#N/A	12052
GRMZM2G364373_T01	chr5	15647340	15649742	GRMZM2G065194_T01	15650410	15655937	12	11	99	97
GRMZM2G368350_T01	chr9	134832346	134834322	AC205709.3_FGT001	134834433	134835701	8	#N/A	52	3
GRMZM2G368861_T02	chr10	63620486	63621617	GRMZM2G368890_T01	63621744	63622615	358	434	1222	6372
GRMZM2G370155_T02	chr9	24333131	24334868	GRMZM2G069008_T04	24334904	24362059	31	17	387	325
GRMZM2G370155_T02	chr9	24333131	24334868	GRMZM2G069008_T01	24335015	24362059	31	17	387	295
GRMZM2G371628_T01	chr3	220693706	220701719	GRMZM2G070961_T01	220702531	220705512	7	4	74	60
GRMZM2G373828_T01	chr2	63695063	63751233	GRMZM2G373849_T01	63751727	63753033	#N/A	332	31	631
GRMZM2G373914_T01	chr4	239123180	239127175	GRMZM2G106053_T02	239127221	239128534	14	2	234	8
GRMZM2G373914_T01	chr4	239123180	239127175	GRMZM2G106053_T01	239127555	239128534	14	2	234	7
GRMZM2G374024_T01	chr1	247424159	247425610	GRMZM2G074899_T01	247425822	247450490	#N/A	48	#N/A	36
GRMZM2G376074_T01	chr1	25150275	25171105	GRMZM2G077045_T01	25171984	25172830	453	39	3202	246
GRMZM2G376743_T01	chr5	23763272	23765390	AC202396.4_FGT010	23766360	23766972	8	#N/A	56	38
GRMZM2G377477_T01	chr1	300462178	300464021	GRMZM2G077222_T01	300464398	300469096	#N/A	570	10	1771
GRMZM2G377487_T01	chr1	300437138	300444136	AC177899.2_FGT009	300444330	300446450	19	1	115	70
GRMZM2G379437_T01	chr2	189523981	189526675	GRMZM2G080390_T01	189527601	189528913	#N/A	1	25	16
GRMZM2G379964_T01	chr9	130233096	130243444	GRMZM2G080409_T01	130243808	130245277	155	3	943	1
GRMZM2G381520_T01	chr6	80694811	80695835	GRMZM2G039949_T01	80696008	80703075	715	3518	11	25
GRMZM2G382356_T01	chr7	8363439	8367131	GRMZM2G382387_T01	8367876	8370716	3	25	31	201
GRMZM2G383125_T01	chr6	141273189	141274939	GRMZM2G084806_T01	141275230	141278793	66	#N/A	#N/A	28
GRMZM2G386362_T01	chr2	4618751	4620557	GRMZM2G534175_T01	4621264	4621507	#N/A	45	60	1
GRMZM2G387602_T01	chr8	62663584	62664198	GRMZM2G387603_T01	62664782	62666035	#N/A	1	#N/A	2
GRMZM2G391741_T01	chr2	4050541	4053702	GRMZM2G029113_T01	4054382	4056323	#N/A	135	10	841
GRMZM2G391831_T01	chr5	163651024	163654011	GRMZM5G836969_T01	163654420	163654560	4253	2	8	#N/A
GRMZM2G392951_T01	chr4	164772898	164773496	GRMZM2G093262_T01	164773744	164774928	8	1	69	4
GRMZM2G393436_T01	chr3	18327435	18329650	AC213353.3_FGT004	18329999	18330649	9	#N/A	51	1
GRMZM2G394962_T01	chr6	165302794	165316071	AC188023.3_FGT005	165316789	165317941	105	74	537	398
GRMZM2G397190_T01	chr1	288538451	288539426	GRMZM2G096241_T01	288539706	288541456	#N/A	4	44	88
GRMZM2G398736_T01	chr9	15585005	15586841	GRMZM5G843474_T01	15586929	15589504	55	6	181	81
GRMZM2G399844_T02	chr2	234223919	234227624	GRMZM2G098637_T02	234228105	234230668	4	23	1068	279
GRMZM2G399844_T03	chr2	234226461	234227525	GRMZM2G098637_T01	234228105	234230681	12	23	311	284
GRMZM2G400806_T01	chr9	129718707	129724983	AC193646.3_FGT002	129725276	129726237	24	#N/A	347	1
GRMZM2G400821_T01	chr3	105416092	105417227	GRMZM5G892762_T01	105418213	105418823	8	1	279	4
GRMZM2G402368_T01	chr3	140682835	140687208	AC196170.2_FGT003	140687785	140688711	60	#N/A	497	2
GRMZM2G402708_T01	chr8	158566069	158570213	GRMZM2G101053_T01	158570378	158572517	19	90	48	252
GRMZM2G404920_T01	chr5	25026729	25028124	GRMZM2G105987_T01	25028407	25030076	16	1	4	6
GRMZM2G405844_T01	chr8	119805846	119807124	GRMZM2G103793_T01	119807698	119808719	#N/A	#N/A	#N/A	55
GRMZM2G406977_T01	chr2	6999485	7004282	GRMZM2G106010_T01	7005255	7010368	120	86	899	841
GRMZM2G407517_T01	chr8	18248749	18254240	GRMZM2G107556_T01	18254917	18258356	31	28	1165	139
GRMZM2G409658_T01	chr5	82423451	82427210	GRMZM2G111201_T01	82427780	82431853	9	70	429	120
GRMZM2G410150_T01	chr4	159745861	159753993	GRMZM2G110287_T01	159754943	159757904	11	8	224	71
GRMZM2G410487_T01	chr4	172996195	172997403	GRMZM2G108284_T01	172998043	173001754	#N/A	#N/A	49	36
GRMZM2G410797_T01	chr6	153480231	153482110	GRMZM2G548718_T01	153482772	153484365	#N/A	4	17	#N/A
GRMZM2G411289_T01	chr6	158928427	158930404	GRMZM2G411288_T01	158930437	158932809	#N/A	#N/A	#N/A	112
GRMZM2G412503_T01	chr2	233176330	233176926	GRMZM2G111172_T01	233177295	233179260	10	125	5209	7855
GRMZM2G417682_T01	chr4	169795930	169801411	GRMZM2G118579_T01	169801823	169803627	139	#N/A	492	64
GRMZM2G417715_T01	chr2	200091274	200092344	GRMZM2G117572_T01	200093026	200095298	21	638	170	88
GRMZM2G418575_T01	chr1	37838675	37840955	GRMZM2G118208_T01	37841937	37850322	5	20	2	521
GRMZM2G419436_T01	chr1	185739619	185740699	GRMZM2G119547_T01	185741603	185742128	#N/A	#N/A	8	7
GRMZM2G422671_T01	chr1	298962233	298963504	GRMZM2G422670_T01	298964498	298966207	5	#N/A	24	14
GRMZM2G423734_T01	chr5	4009587	4011293	GRMZM2G556417_T01	4011667	4012028	86	10	61	100
GRMZM2G426181_T01	chr3	178544369	178553113	GRMZM2G125522_T01	178553778	178555626	8	7	175	141
GRMZM2G427531_T01	chr5	209956945	209958496	GRMZM2G427444_T01	209958734	209965363	816	6759	48	17
GRMZM2G427557_T01	chr5	209939509	209946978	GRMZM2G427444_T03	209947210	209961353	2540	10774	49	5
GRMZM2G427557_T01	chr5	209939509	209946978	GRMZM2G427444_T05	209947300	209961205	2540	10501	49	6
GRMZM2G429128_T01	chr1	157173981	157177599	GRMZM2G429139_T01	157178114	157180378	1	#N/A	353	2
GRMZM2G429128_T03	chr1	157175325	157177692	GRMZM2G429139_T01	157178114	157180378	12	#N/A	332	2
GRMZM2G430500_T01	chr2	14891652	14892023	GRMZM2G129399_T01	14892972	14893775	2	1	1	23
GRMZM2G431291_T01	chr5	97678423	97707459	GRMZM2G132358_T01	97708053	97710095	108	15	572	26
GRMZM2G431291_T01	chr5	97678423	97707459	GRMZM2G132358_T03	97708195	97710095	108	15	572	23
GRMZM2G431306_T01	chr3	39472712	39476212	GRMZM2G132465_T01	39476674	39479631	817	415	2564	1255
GRMZM2G434715_T01	chr7	174765898	174774731	GRMZM2G434696_T01	174775113	174786169	#N/A	593	#N/A	1216
GRMZM2G436199_T01	chr2	1717982	1719190	GRMZM2G137574_T01	1720187	1724956	1	118	83	494
GRMZM2G436199_T02	chr2	1717758	1719248	GRMZM2G137574_T02	1720187	1724937	7	118	144	493
GRMZM2G436730_T01	chr6	129841254	129842722	GRMZM2G483895_T01	129843405	129843495	1	#N/A	197	#N/A
GRMZM2G439203_T01	chr5	59039531	59044477	GRMZM2G439198_T01	59044890	59050750	56	16	761	106
GRMZM2G439654_T01	chr1	291449994	291450569	GRMZM2G704127_T01	291450629	291450946	3	7	102	14
GRMZM2G440820_T01	chr8	11680915	11682627	GRMZM2G440855_T01	11683197	11684112	60	25	1030	#N/A
GRMZM2G440902_T01	chr6	155636125	155637802	GRMZM2G566873_T01	155638186	155638959	#N/A	152	170	21
GRMZM2G441906_T01	chr8	21753325	21754240	GRMZM2G140223_T01	21754772	21756919	#N/A	204	157	76
GRMZM2G441906_T01	chr8	21753325	21754240	GRMZM2G140223_T02	21754992	21756953	#N/A	183	157	47
GRMZM2G443939_T01	chr10	3698044	3703030	GRMZM5G802403_T01	3703814	3707864	3	78	49	66
GRMZM2G445057_T01	chr3	5568751	5571576	GRMZM2G143246_T01	5571644	5577275	26	162	192	1642
GRMZM2G445059_T01	chr7	127568726	127577544	GRMZM2G145152_T01	127578305	127580149	#N/A	21	14	221
GRMZM2G449478_T01	chr1	227581246	227584249	GRMZM2G449479_T01	227585159	227587866	#N/A	2	4	265
GRMZM2G449901_T01	chr7	143745806	143746932	GRMZM2G150674_T01	143747403	143749250	#N/A	4	#N/A	8
GRMZM2G453225_T01	chr10	108576160	108578523	GRMZM2G152708_T01	108579325	108581963	6	#N/A	88	20
GRMZM2G457346_T01	chr1	268936878	268937518	AC190496.1_FGT002	268938233	268939040	3	#N/A	28	8
GRMZM2G457699_T01	chr6	3188341	3192402	GRMZM2G157296_T01	3192519	3195537	18	16	400	485
GRMZM2G458249_T01	chr5	211269033	211269799	GRMZM2G161800_T01	211270629	211271651	4	15	2	129
GRMZM2G460576_T01	chr8	159954132	159954944	GRMZM2G460581_T01	159955220	159956089	#N/A	#N/A	2	1
GRMZM2G461186_T01	chr8	160066240	160066598	GRMZM2G579497_T01	160066631	160067278	3	#N/A	47	18
GRMZM2G461230_T01	chr4	181716160	181720499	GRMZM2G161553_T01	181720658	181724139	17	120	7	175
GRMZM2G461447_T01	chr6	44591780	44595872	GRMZM2G156890_T01	44596353	44598885	85	45	2645	235
GRMZM2G461447_T02	chr6	44591634	44595827	GRMZM2G156890_T05	44596354	44597711	98	3	2165	58
GRMZM2G461537_T01	chr4	145316664	145318896	GRMZM2G161696_T01	145319297	145324422	2	2	1	20
GRMZM2G464510_T01	chr1	21248686	21250409	GRMZM2G464515_T01	21250625	21251334	27	1	73	60
GRMZM2G465598_T01	chr6	28072980	28074493	GRMZM2G465617_T01	28075395	28081870	#N/A	75	11	565
GRMZM2G467391_T01	chr5	154980123	154982580	GRMZM2G167356_T02	154983548	154987999	604	887	345	2013
GRMZM2G467756_T01	chr5	214077718	214078206	GRMZM5G847230_T01	214078994	214079444	#N/A	6	6	3
GRMZM2G468688_T01	chr10	132532857	132533442	GRMZM2G468693_T01	132534205	132541075	#N/A	290	280	226
GRMZM2G472236_T01	chr1	12248908	12249912	GRMZM2G169747_T01	12250364	12252005	7	77	146	91
GRMZM2G475482_T01	chr2	77876572	77878563	GRMZM2G587865_T01	77878792	77880255	5008	470	1	2
GRMZM2G480050_T01	chr7	15456972	15457915	AC202391.4_FGT002	15458376	15460243	1	13	2	36
GRMZM2G480380_T01	chr3	86901385	86902872	GRMZM2G480381_T01	86903340	86905602	17	66	30	130
GRMZM2G481027_T01	chr5	214137019	214142243	GRMZM2G180384_T01	214143136	214146617	267	206	1077	2397
GRMZM2G481529_T01	chr1	38632794	38636740	AC208204.3_FGT006	38637065	38637541	62	15	117	429
GRMZM2G487778_T01	chr1	126572045	126573393	AC214146.3_FGT007	126574194	126574445	225	#N/A	23	#N/A
GRMZM2G503308_T01	chr3	229921019	229921833	GRMZM2G037001_T01	229922047	229923023	22	10	58	205
GRMZM2G510303_T01	chr2	158273676	158279858	GRMZM2G047316_T01	158280766	158284014	12	14	183	157
GRMZM2G512469_T01	chr2	197443591	197448363	GRMZM2G048582_T01	197448498	197453730	#N/A	70	3	976
GRMZM2G512575_T01	chr10	36796279	36796552	GRMZM2G049892_T01	36797035	36798294	25	162	2	971
GRMZM2G523169_T01	chr4	218665330	218665824	GRMZM2G067910_T01	218666642	218680650	27	281	9	1186
GRMZM2G531256_T01	chr10	14443215	14443530	GRMZM2G083347_T01	14444468	14446346	75	21	10	126
GRMZM2G531256_T01	chr10	14443215	14443530	GRMZM2G083347_T02	14444526	14446346	75	3	10	71
GRMZM2G537291_T01	chr2	146194741	146200435	GRMZM2G391684_T01	146200638	146205114	298	#N/A	2971	51
GRMZM2G538829_T01	chr1	106154406	106155205	GRMZM2G394410_T01	106156047	106159925	39	114	231	950
GRMZM2G545802_T01	chr2	22196907	22230503	GRMZM5G860469_T01	22231026	22241771	#N/A	325	3	885
GRMZM2G554505_T01	chr0	4638341	4639034	GRMZM2G119180_T01	4639322	4639684	3	#N/A	1	#N/A
GRMZM2G556845_T01	chr5	178945110	178949862	GRMZM5G810058_T01	178949970	178950493	#N/A	#N/A	2	#N/A
GRMZM2G560105_T01	chr7	121542757	121543327	AC195826.2_FGT006	121543689	121544528	3	#N/A	34	#N/A
GRMZM2G565037_T01	chr8	173557816	173558431	GRMZM2G136400_T01	173558870	173565845	#N/A	#N/A	#N/A	14
GRMZM2G573072_T01	chr2	83015007	83016416	GRMZM5G851403_T01	83016628	83016948	10	#N/A	43	5
GRMZM2G575954_T01	chr10	100014968	100017245	GRMZM2G455413_T01	100017747	100018574	943	4954	4	2
GRMZM2G582044_T01	chr6	28074763	28074969	GRMZM2G465617_T01	28075395	28081870	#N/A	75	4	565
GRMZM2G583640_T01	chr4	4831899	4833144	GRMZM2G165341_T01	4833380	4835096	#N/A	#N/A	#N/A	#N/A
GRMZM2G700968_T01	chr6	78623143	78623713	GRMZM2G700969_T01	78624123	78626989	2	146	21	162
GRMZM2G701286_T01	chr5	3392062	3392782	AC210013.4_FGT011	3393450	3397191	27	225	68	850
GRMZM2G702036_T01	chr3	184213947	184216375	GRMZM2G445201_T01	184216449	184220635	4	#N/A	13	1
GRMZM2G702070_T01	chr3	189458036	189458463	AC233851.1_FGT009	189459229	189459540	#N/A	#N/A	#N/A	#N/A
GRMZM2G702094_T01	chr3	192469039	192469744	GRMZM5G876242_T01	192470005	192470385	6	4	#N/A	#N/A
GRMZM2G702514_T01	chr10	136325395	136339339	AC199382.3_FGT005	136339578	136340304	2	#N/A	15	2
GRMZM2G702612_T01	chr4	145688353	145689813	GRMZM2G702613_T02	145689933	145690531	#N/A	13	3	#N/A
GRMZM2G702746_T01	chr4	187743606	187744011	GRMZM2G702747_T01	187744640	187744956	#N/A	#N/A	#N/A	#N/A
GRMZM2G702814_T01	chr4	219579696	219580987	GRMZM2G096958_T01	219581608	219585123	1	36	1	306
GRMZM2G702918_T01	chr2	8169402	8169640	GRMZM2G389135_T01	8170257	8170708	#N/A	#N/A	#N/A	#N/A
GRMZM2G703132_T01	chr2	109211491	109212951	GRMZM2G324340_T01	109213052	109213670	#N/A	13	3	#N/A
GRMZM2G703247_T01	chr2	169533831	169534636	GRMZM2G048202_T01	169535124	169536039	3	99	51	170
GRMZM2G703370_T01	chr9	11440061	11440240	GRMZM2G703371_T01	11440599	11441096	#N/A	#N/A	#N/A	83
GRMZM5G800457_T01	chrMt	98038	98789	GRMZM5G858045_T01	99693	100007	169	75	#N/A	#N/A
GRMZM5G802801_T01	chr8	116617793	116620719	GRMZM5G874500_T01	116620898	116621662	113	1	7487	189
GRMZM5G803503_T01	chr2	95153987	95154395	GRMZM2G100295_T01	95154606	95155019	1430	346	#N/A	#N/A
GRMZM5G804708_T01	chrPt	66312	70204	GRMZM5G808939_T01	70706	72490	10111	683	4	14
GRMZM5G808402_T01	chrPt	54176	56114	GRMZM5G815453_T01	56824	58323	2566	1001	31	35
GRMZM5G808596_T01	chr5	174445772	174446221	AC194321.3_FGT009	174446738	174447238	#N/A	#N/A	#N/A	7
GRMZM5G808624_T01	chr9	9384737	9397387	AC213896.2_FGT005	9398191	9400228	33	#N/A	215	1
GRMZM5G809184_T01	chr8	172003748	172004801	GRMZM2G004690_T01	172005510	172009034	30	6	389	95
GRMZM5G810275_T01	chr1	264738968	264743408	GRMZM2G002687_T01	264743594	264751569	545	106	1912	1362
GRMZM5G811697_T01	chr9	122030897	122034246	AC217887.3_FGT003	122034879	122035325	#N/A	#N/A	3	#N/A
GRMZM5G811749_T01	chrPt	3363	5604	GRMZM5G856777_T01	6392	12986	4657	3999	5	7
GRMZM5G811797_T01	chr8	122951333	122954098	AC209819.3_FGT010	122954415	122957153	1528	6	2923	#N/A
GRMZM5G812660_T01	chr2	213161184	213162624	GRMZM2G703373_T01	213162946	213164673	295	4	81	29
GRMZM5G813933_T01	chr3	157431468	157432757	GRMZM2G701857_T01	157433736	157434528	#N/A	#N/A	4	#N/A
GRMZM5G813933_T02	chr3	157431468	157433163	GRMZM2G701857_T01	157433736	157434528	#N/A	#N/A	4	#N/A
GRMZM5G814549_T01	chr1	267571724	267573592	GRMZM2G009442_T01	267574111	267580299	12	54	80	756
GRMZM5G816423_T01	chr3	162600320	162601773	AC214534.3_FGT010	162602041	162603645	#N/A	10	8	75
GRMZM5G817301_T01	chr9	68053418	68053844	GRMZM2G141667_T01	68054125	68055137	319	3812	3	15
GRMZM5G817403_T01	chr6	31056924	31057862	GRMZM2G700883_T01	31058558	31059327	#N/A	1	4	9
GRMZM5G819999_T01	chr2	197763259	197766446	GRMZM5G887647_T01	197767266	197771578	59	18	154	426
GRMZM5G820301_T01	chr4	205554899	205555150	GRMZM2G016447_T06	205556098	205557585	12	198	229	467
GRMZM5G822237_T01	chr2	233911579	233912686	GRMZM2G330772_T01	233913446	233917819	6273	121	189	1109
GRMZM5G822582_T01	chr9	72883032	72883361	GRMZM2G109550_T01	72883368	72887296	164	25927	1	15
GRMZM5G824660_T01	chrMt	233670	234005	GRMZM5G834298_T01	234411	234776	34	273	#N/A	5
GRMZM5G826824_T01	chr1	6353416	6354652	GRMZM5G812553_T01	6355290	6361707	11	516	101	326
GRMZM5G827951_T01	chrMt	346145	347501	GRMZM5G899892_T01	348199	348528	1951	912	6	6
GRMZM5G829337_T01	chr5	45587400	45587845	GRMZM2G121704_T01	45587975	45588869	6	87	23	80
GRMZM5G830250_T01	chr9	121026650	121050043	GRMZM2G302873_T01	121050899	121054376	41	4	3040	16
GRMZM5G831305_T01	chr2	201577288	201588526	GRMZM2G076796_T01	201589438	201590747	22	139	14	1142
GRMZM5G835418_T02	chr4	8899536	8900563	AC196002.2_FGT002	8901387	8901950	162	1	99	7
GRMZM5G835806_T01	chr3	194064585	194065410	GRMZM2G454225_T01	194066019	194068091	1	13	6	40
GRMZM5G838379_T01	chrPt	137578	137718	GRMZM5G818111_T02	138323	139807	2	2334	#N/A	12
GRMZM5G838396_T01	chrPt	81113	82518	GRMZM5G899836_T01	83036	83803	2155	8061	4	5
GRMZM5G839592_T01	chr3	176447135	176451192	AC199067.2_FGT004	176451543	176452178	316	1	682	54
GRMZM5G842058_T01	chr5	216693758	216695321	AC208348.3_FGT012	216695478	216697052	77	12	371	63
GRMZM5G844124_T01	chr2	95157856	95158125	GRMZM2G400925_T01	95158504	95158916	944	325	#N/A	#N/A
GRMZM5G845755_T01	chr7	2135585	2140936	AC205122.4_FGT005	2141396	2142814	147	#N/A	1692	1
GRMZM5G846702_T01	chr9	57947881	57948210	GRMZM2G366313_T01	57948777	57960515	164	20360	1	7
GRMZM5G849851_T01	chr1	234658393	234658722	GRMZM5G854146_T01	234659420	234660776	912	1951	6	6
GRMZM5G849915_T01	chr1	231597834	231598232	GRMZM5G820503_T01	231599029	231599433	233	51	#N/A	#N/A
GRMZM5G850027_T01	chr10	72580526	72581167	GRMZM2G141150_T01	72582137	72584160	490	67	157	47
GRMZM5G851103_T01	chr5	1330276	1332886	GRMZM2G144273_T01	1333304	1341577	133	44	228	263
GRMZM5G857303_T01	chr1	14803451	14804370	GRMZM2G162725_T01	14804662	14809417	#N/A	108	61	876
GRMZM5G857810_T01	chr9	93352167	93352772	GRMZM2G394722_T01	93353225	93360446	#N/A	174	30	260
GRMZM5G858969_T01	chr7	62298500	62299010	GRMZM2G446515_T06	62299668	62301602	#N/A	7	81	38
GRMZM5G861451_T01	chr5	5197255	5198826	GRMZM5G874903_T01	5199220	5201271	523	3	3963	18
GRMZM5G864771_T01	chr6	166954568	166958991	AC233870.1_FGT002	166959843	166962983	46	11	127	28
GRMZM5G864784_T01	chr4	136039587	136041651	GRMZM5G806469_T01	136042171	136042858	1	1	104	11
GRMZM5G865081_T01	chr5	64439432	64439887	GRMZM2G103182_T04	64440200	64441404	1	207	75	389
GRMZM5G867518_T02	chr3	189466588	189468555	GRMZM5G801031_T02	189468683	189472786	292	287	4807	2085
GRMZM5G868296_T01	chr6	35058879	35060687	GRMZM2G001205_T01	35061615	35062668	14	#N/A	211	#N/A
GRMZM5G869403_T01	chr6	153239562	153241694	AC209257.4_FGT008	153242562	153243215	160	#N/A	531	413
GRMZM5G869403_T02	chr6	153239562	153241947	AC209257.4_FGT008	153242562	153243215	160	#N/A	578	413
GRMZM5G870572_T01	chr4	33696960	33704635	GRMZM2G390096_T01	33704886	33705815	45	#N/A	437	3
GRMZM5G871861_T01	chr8	22650051	22678325	AC187157.4_FGT002	22678378	22682240	51	13	356	614
GRMZM5G872234_T01	chrMt	564155	564517	GRMZM5G897755_T01	565003	565665	63	1744	3	5
GRMZM5G872618_T01	chr8	77169238	77169600	GRMZM2G416201_T01	77169799	77172718	2	103	10	184
GRMZM5G874179_T01	chr2	77798116	77798481	GRMZM5G817582_T01	77798886	77799221	261	33	5	#N/A
GRMZM5G874179_T01	chr2	77798116	77798481	GRMZM2G037955_T01	77799414	77800277	261	12300	5	5
GRMZM5G877707_T01	chr9	72804283	72804648	GRMZM5G897562_T01	72805054	72806968	273	12942	5	6
GRMZM5G878497_T01	chr2	101248194	101254719	GRMZM5G873389_T01	101255467	101256643	13	74	7	142
GRMZM5G882758_T01	chr9	25262589	25264281	GRMZM5G825515_T01	25264922	25268756	6	5	47	22
GRMZM5G884914_T01	chr8	29903642	29907165	GRMZM5G870160_T01	29907709	29908435	172	#N/A	432	3
GRMZM5G887911_T01	chrMt	509973	510266	GRMZM5G804671_T01	510534	510887	1158	190	#N/A	#N/A
GRMZM5G890665_T01	chr2	152914993	152919109	GRMZM5G866336_T01	152919304	152920445	3	7	90	111
GRMZM5G892094_T01	chr2	196298844	196302551	GRMZM2G050268_T01	196302759	196305162	1	#N/A	51	1288
GRMZM5G892787_T01	chr7	149716413	149718705	GRMZM2G488458_T01	149718913	149725650	#N/A	28	141	90
GRMZM5G893868_T01	chr1	223369281	223369643	GRMZM5G880435_T01	223370110	223371694	#N/A	#N/A	7	32
GRMZM5G896337_T01	chr5	177663621	177668212	GRMZM2G459166_T01	177668908	177670329	17	27	90	55
GRMZM5G897592_T01	chr7	158367284	158367863	GRMZM2G106548_T01	158368564	158370335	#N/A	7	5	255
GRMZM5G898768_T01	chr7	165463857	165466569	GRMZM2G114461_T01	165466726	165470875	63	65	665	415
#N/A: No transcript detected; R: BDT in the reverse strand; F: BDT in the forward strand. A BDGP that produced more than two transcripts would result in more than one BDTP. This would lead to cloning of more than one putative BD PRO derived from a single BDGP. To remove such redundant promoters, we sorted the putative promoters that were derived from one BDGP by length and then retained the putat…

## Sheet: slectived transcripts pairs
Relative expression values of BDTPs whose putative BD PROs were cloned and evaluated in a maize transient expression assay.
	transcript F	Chr	start	end	transcript R	start	end	21DAP F	21DAP R	25DAP F	25DAP R
1	GRMZM2G025342_T01	chr8	145076678	145082427	GRMZM2G025387_T01	145082985	145087859	101	500	4233	1139
2	GRMZM2G032110_T01	chr4	201746479	201751897	GRMZM2G032419_T01	201752083	201788513	50	221	1068	1222
3	GRMZM2G044800_T01	chr2	10477304	10479869	GRMZM2G045331_T01	10480118	10485450	98	57	8536	1024
4	GRMZM2G062826_T01	chr8	28286667	28290641	GRMZM2G062953_T02	28290831	28300310	170	433	4010	1194
5	GRMZM2G067581_T01	chr8	29604115	29610187	GRMZM2G067522_T01	29610407	29612711	544	99	110943	1029
6	GRMZM2G093902_T03	chr7	165011905	165014158	GRMZM2G393671_T01	165014609	165016387	219	182	1331	1210
8	GRMZM2G117786_T01	chr4	82008782	82012777	GRMZM2G117811_T01	82012907	82013851	104	12	9723	1373
9	GRMZM2G130034_T01	chr1	167851430	167863929	GRMZM2G130095_T01	167864280	167870604	145	246	1061	4025
10	GRMZM2G134889_T01	chr4	241233055	241239106	GRMZM2G134806_T02	241239348	241241698	755	133	1299	3798
11	GRMZM2G412503_T01	chr2	233176330	233176926	GRMZM2G111172_T01	233177295	233179260	10	125	5209	7855
12	GRMZM5G810275_T01	chr1	264738968	264743408	GRMZM2G002687_T01	264743594	264751569	545	106	1912	1362
13	GRMZM2G010596_T01	chr8	27213554	27216282	GRMZM2G011079_T02	27216615	27222145	221	231	2006	1830
14	GRMZM2G037923_T03	chr2	233733037	233739301	GRMZM2G340130_T01	233739740	233744213	389	354	2332	2906
15	GRMZM2G117346_T02	chr4	237676754	237682651	GRMZM2G117441_T01	237682905	237684737	765	386	2733	449
17	GRMZM5G867518_T02	chr3	189466588	189468555	GRMZM5G801031_T02	189468683	189472786	292	287	4807	2085
18	GRMZM2G009795_T01	chr10	17601572	17606794	GRMZM2G009448_T01	17606896	17610628	335	1059	678	4613
19	GRMZM2G023328_T02	chr2	224546589	224553514	GRMZM2G023585_T02	224553689	224563102	670	994	399	1138
20	GRMZM2G467391_T01	chr5	154980123	154982580	GRMZM2G167356_T02	154983548	154987999	604	887	345	2013

## Sheet: primers
List of primers used to clone putative promoters.
gene pairs	primers	primer sequences
>GRMZM2G144730-GRMZM2G446213	b2f	5-TCTAGAGTAGCGCACGAGCACGAC-3
	b2r	5-GTCCATGGCGCTGCTGCTGCTCCT-3
>GRMZM2G117786-GRMZM2G117811	b13f	5-TCTAGAGGAGTGCTCGATGTCGGA-3
	b13r	5-CCCGGGAGACGGCAGATCCCTCC-3
>GRMZM2G067417-GRMZM2G366392	b14f	5-TCTAGACAGCGGCGTGTTCGCG-3
	b14r	5-CCCATGGGATTAGGGTTTCTTAG-3
>GRMZM2G134889-GRMZM2G134806	b18f	5-TCTAGATGATGTGCTGCAGCCGTC-3
	b18r	5-CCATGGTCTTGTTTCCCTTCCC-3
>GRMZM2G074017-GRMZM2G073950	b24f	5-TCTAGACCCCACGCTGTTCTCACTTC-3
	b24r	5-CCATGGCGCCTTCCCACTTCACCTAC-3
>GRMZM2G044800-GRMZM2G045331	b31f	5-TCTAGAGCGTCGAGCTGCGAGGC-3
	b31r	5-CCATGGCACGACTGCAACGAAGCATC-3
>GRMZM5G867518-GRMZM5G801031	b41f	5-TCTAGAGGTGGTGGCGTAGGC-3
	b41r	5-CCATGGTAATTGTGATTTTACCCC-3
>GRMZM2G093902-GRMZM2G393671	b58f	5-TCTAGAAGCGCACATACCGAGAAC-3
	b58r	5-CCATGGTTTCAGTGAGAAAGACAG-3
>GRMZM2G009795-GRMZM2G009448	b63f	5-TCTAGACCTCGGCGGAGTCGGCTC-3
	b63r	5-CCATGGCACGGAGTAGTTTTTACTAC-3
transcript pairs	primers	sequences
>GRMZM2G010596_T01-GRMZM2G011079_T02	7-1f	5-ATTCTAGACGTCGGCGCGTCGCAGCTCG-3
	7-1r	5-ACCCGGGTGTCTCTCGTCGCGCGTAC-3
>GRMZM2G037923_T03-GRMZM2G340130_T01	7-2f	5-ATTCTAGACGCCCTTGGCCGGAGCCTG-3
	7-2r	5-GTCCCATGGCCTCTCCCCATAAAATTCGGG-3
>GRMZM2G117346_T02-GRMZM2G117441_T01	7-3f	5-CTTCTAGAGGCCCCTGCCACACAAGCAG-3
	7-3r	5-ATACCATGGCGCGGGCGGGGGCGAGTAG-3
>GRMZM5G867518_T02-GRMZM5G801031_T02	7-6f	5-CTTCTAGAGCAGCCGATCGAGAAACCTTGG-3
	7-6r	5-ATCCCATGGCAGAGGTGGTGGCGTAGGCG-3
>GRMZM2G025342_T01-GRMZM2G025387_T01	7-7f	5-CTTCTAGAGGTTTCGCGCGGGGCTGGCGT-3
	7-7r	5-ATCCCATGGGCTGGGGCCTGGGGTCTGAG-3
>GRMZM2G032110_T01-GRMZM2G032419_T01	7-8f	5-CTTCTAGAGGATTTCTAGGGTTTCGTCG-3
	7-8r	5-ATCCCATGGCGCGCGGTGTGCTTCTGGG-3
>GRMZM2G044800_T01-GRMZM2G045331_T01	7-9f	5-ATTCTAGAGCGTCGAGCTGCGAGGCGG-3
	7-9r	5-AGCCCATGGCAACTCAACTGCACGACTGC-3
>GRMZM2G062826_T01-GRMZM2G062953_T02	7-10f	5-CTTCTAGAACTGGGGAGGCAGGGGGGTTC-3
	7-10r	5-ATACCATGGCGGGCGGGGGGAACGGTCGG-3
>GRMZM2G067581_T01-GRMZM2G067522_T01	7-11f	5-CTTCTAGAGCAGACCGGCCGGCGCAGATC-3
	7-11r	5-ATCCCATGGTGTGGTGCGGGTGGAGGCGG-3
>GRMZM2G093902_T03-GRMZM2G393671_T01	7-12f	5-CTTCTAGAATGAACGGTGGAGAGGCCGG-3
	7-12r	5-ATCCCATGGTTAGGTCAGCGTGACGACGG-3
>GRMZM2G117786_T01-GRMZM2G117811_T01	7-14f	5-CTTCTAGAGGAGTGCTCGATGTCGGAGG-3
	7-14r	5-ACCCGGGAGCAAGGGAGACGGCAGATCC-3
>GRMZM2G130034_T01-GRMZM2G130095_T01	7-15f	5-CTTCTAGATGGAACAGGGAGGGCTACTTG-3
	7-15r	5-ACCCGGGAAACAACCAAGCAACCAAGCTC-3
>GRMZM2G134889_T01-GRMZM2G134806_T02	7-16f	5-CTTCTAGACGGTCTCACCTGATGATGTGC-3
	7-16r	5-GTCCCATGGTCTTGTTTCCCTTCCCTTAGC-3
>GRMZM2G412503_T01-GRMZM2G111172_T01	7-17f	5-CTTCTAGACGCATGGCTGGCGGGCGAATCG-3
	7-17r	5-ATCCCATGGTGATAGATGAGGTCGCGGTAC-3
>GRMZM5G810275_T01-GRMZM2G002687_T01	7-18f	5-CTTCTAGAGAGCCGGGAGGGAGGAGGG-3
	7-18r	5-ATCCCATGGCCGCGGACAGATCTATCTC-3
>GRMZM2G009795_T01-GRMZM2G009448_T01	7-19f	5-CTTCTAGACCTCGGCGGAGTCGGCTCAG-3
	7-19r	5-ATCCCATGGAGATGCTCTAACAGGCATTG-3
>GRMZM2G023328_T02-GRMZM2G023585_T02	7-20f	5-GATCTAGAGCCTCAGCGGAGCCGGATC-3
	7-20r	5-ATCCCATGGTGCCGGTGTTGGCCGCCCTG-3
>GRMZM2G467391_T01-GRMZM2G167356_T02	7-21f	5-GATCTAGAGGCTAAAACCAGGGGAGG-3
	7-21r	5-ATCCCATGGAAGAGGGCGCGGGGGAGAAGG-3
transcript pairs	primers	sequences
>AC184764.3_FGT006-GRMZM2G175453_T01	1-1f	5-GCTCTAGATCCTTTCGTCGTGAACCTC-3
	1-1r	5-ATTCCATGGATGAGGTGTCGGCACTGG-3
>AC184764.3_FGT006-GRMZM2G175453_T02	1-2f	5-GCTCTAGATCCTTTCGTCGTGAACCTC-3
	1-2r	5-ATTCCATGGTAGGCGGTGGTGGCGGT-3
>AC188001.3_FGT009-GRMZM2G135332_T01	1-3f	5-GCTCTAGATCTCCGCTCACAACACCAG-3
	1-3r	5-ACTCCATGGAGAAAGGGGCGAGGGAGC-3
>AC189753.3_FGT002-GRMZM2G030669_T01	1-4f	5-GCTCTAGATTGATTGGTCTGCAAATAC-3
	1-4r	5-GCTCCATGGTGTGGCAGGGAAGGGAAT-3
>AC190609.3_FGT002-AC190609.3_FGT003	1-5f	5-ATTCTAGACGTCCTCGCTCGCTGCAGG-3
	1-5r	5-ATTCCATGGTCCTTCCGGCGGCAGGCG-3
>AC191040.2_FGT002-GRMZM2G445783_T01	1-6f	5-ATTCTAGATGTGCATCAAGCTCTCATTG-3
	1-6r	5-GCTCCATGGAGGCAAAATGATTGTCAGC-3
>AC191246.3_FGT006-GRMZM2G093716_T03	1-7f	5-ATTCTAGATGCGTTCCCGACTCGACGG-3
	1-7r	5-ACTCCATGGCAACTCGAACGCTGCTGAG-3
>AC191541.4_FGT005-GRMZM2G454789_T01	1-8f	5-ATTCTAGATGGTATCGCGTGCGCCCAC-3
	1-8r	5-ATTCCATGGCTTGGACGGCATCACCG-3
>AC191704.3_FGT007-GRMZM5G810231_T01	1-9f	5-ATTCTAGATGCTGTTGAGAAGGGGCGG-3
	1-9r	5-ACTCCATGGTGGTCGGCGGCTAGGG-3
>AC194112.3_FGT001-GRMZM2G492915_T01	1-10f	5-ACTCTAGATGGTTTTAATCAAAGAGGTTAC-3
	1-10r	5-ACTCCATGGTGGAGAGGCGAGGCCAAG-3
>AC194977.2_FGT004-GRMZM2G384327_T03	1-11f	5-ACTCTAGATGGTACGTGCTTAATAGAG-3
	1-11r	5-ACTCCATGGGGATCGGTCGGAGAAG-3
>AC195980.2_FGT004-GRMZM2G164482_T01	1-12f	5-ACTCTAGATGGTCTACGGGCTTAAGTG-3
	1-12r	5-GCTCCATGGATTTTAAATATTAGAGC-3
>AC196978.5_FGT007-GRMZM2G508740_T01	1-13f	5-ACTCTAGATGCTTTACTTTTGGCGACG-3
	1-13r	5-GCTCCATGGAAATATGTATGCCTCAGAC-3
>AC197705.4_FGT007-AC197705.4_FGT008	1-14f	5-ACTCTAGATGGTTGGGGACCTTGGGGT-3
	1-14r	5-GTTCCATGGTGCCACGCATCTACCCGTC-3
>AC199782.5_FGT001-GRMZM2G703309_T01	1-15f	5-ACTCTAGATGCTCCGACTCCGATACCC-3
	1-15r	5-GCTCCATGGTCCCGCTCCAAGAAAATGT-3
>AC200057.4_FGT006-GRMZM2G043650_T01	1-16f	5-ACTCTAGATCGCCCGTGGCTCGGCGGC-3
	1-16r	5-GCTCCATGGAACAGAACTTTCAGTCTC-3
>AC200904.3_FGT003-GRMZM2G359185_T01	1-17f	5-ACTCTAGATTGCTGTGAAGCTTGGCCC-3
	1-17r	5-GCTCCATGGTAGTGTACTTTCCCCACAAG-3
>AC201815.4_FGT001-GRMZM2G464043_T01	1-18f	5-ACTCTAGACGTGTTTTGATGACGGGAG-3
	1-18r	5-GCTCCATGGAAGAGGCAGGCGTCAGG-3
>AC203774.3_FGT004-GRMZM2G071162_T01	1-19f	5-ACTCTAGATCATTTCGGATACGTCGAC-3
	1-19r	5-GCTCCATGGAACTACAGTACACAGTGATG-3
>AC203862.4_FGT002-GRMZM5G892645_T03	1-20f	5-ACTCTAGATCTGTGGCGGCACTGGCGC-3
	1-20r	5-GCTCCATGGAAGACGCACCTCATCCGA-3
>AC204530.4_FGT003-GRMZM5G898740_T01	1-21f	5-ACTCTAGATTGCCTTCGCGCCACGAGTC-3
	1-21r	5-GCTCCATGGACCACAACCACACGAC-3
>AC204893.3_FGT001-GRMZM2G095757_T01	1-22f	5-ACTCTAGATGGCGACCAGAGGGGCGCA-3
	1-22r	5-GCTCCATGGGATAGAATGGAGTGTAT-3
>AC204893.3_FGT001-GRMZM2G095757_T02	1-23f	5-ACTCTAGATGGCGACCAGAGGGGCGCA-3
	1-23r	5-GCTCCATGGCGCAGGCGGGGTGGAGAG-3
>AC205673.3_FGT006-GRMZM2G042741_T01	1-24f	5-ACTCTAGATTGAGGGATTGGTGCTGAAT-3
	1-24r	5-GCTCCATGGCTGCTCATATCTGTTTCAG-3
>AC205853.3_FGT014-GRMZM2G121520_T01	1-25f	5-ACTCTAGATCCGAAGCGTTTGTTTGATG-3
	1-25r	5-GCTCCATGGGGCAGGTAGCAGCACAAAT-3
>AC206168.2_FGT003-GRMZM2G067450_T01	1-26f	5-ACTCTAGATCGCCGCCTCCACGGCCAT-3
	1-26r	5-GCTCCATGGTTACCAGTTACCACTGCAC-3
>AC206223.3_FGT004-GRMZM2G700011_T01	1-27f	5-ACTCTAGATGCCGATCATGGAGTCACC-3
	1-27r	5-GCTCCATGGAGAAGGAGGCCGGCTG-3
>AC206611.3_FGT003-GRMZM2G430607_T01	1-28f	5-ACTCTAGATAGGCGACGGAGGCGAGGC-3
	1-28r	5-GCTCCATGGTGCTAGTGCCGGCAGCCC-3
>AC208434.3_FGT007-GRMZM2G103258_T01	1-29f	5-ACTCTAGATGCGGGAGAGGCAGAAGGA-3
	1-29r	5-GCTCCATGGTATCCTAATCTGTACTAACTAT-3
>AC208434.3_FGT007-GRMZM2G103258_T08	1-30f	5-ACTCTAGATGCGGGAGAGGCAGAAGGA-3
	1-30r	5-GCTCCATGGGGAGGGAGAAGAACGGGGT-3
>AC208930.3_FGT007-GRMZM2G421565_T01	1-31f	5-ACTCTAGATGACGGCCGTGTCTTCTCG-3
	1-31r	5-GCTCCATGGCACCTGTGAGGATGAC-3
>AC209819.3_FGT006-AC209819.3_FGT007	1-32f	5-ACTCTAGATCGCGTCCTGCACTGCACG-3
	1-32r	5-GCTCCATGGCGGCGGGATACCCGGA-3
>AC212684.3_FGT012-GRMZM2G105982_T01	1-33f	5-ACTCTAGATCTAGAGACGAGGCGCCCT-3
	1-33r	5-GCTCCATGGGCGAGGTCACCAATAG-3
>AC213654.3_FGT006-AC213654.3_FGT005	1-34f	5-ACTCTAGATCGGCGCGAGATCTGTCAG-3
	1-34r	5-GCTCCATGGTATTATGTTGCTTAAATGG-3
>AC213857.4_FGT001-GRMZM2G083755_T01	1-35f	5-ACTCTAGATGGCCACGAACTCCTCTCC-3
	1-35r	5-GCTCCATGGACGACGCGCGGTTTTAC-3
>AC214267.3_FGT004-GRMZM2G108410_T01	1-36f	5-ACTCTAGATCGATGGCAGCAACCAATC-3
	1-36r	5-GCTCCATGGCGCGGGAGATCCAACCGAG-3
>AC215607.3_FGT004-GRMZM2G163576_T01	1-37f	5-ACTCTAGATCGGCGATCCCATCCACGC-3
	1-37r	5-GCTCCATGGGATGGGGTTTAGGGAGCT-3
>AC217358.3_FGT005-GRMZM5G881369_T01	1-38f	5-ACTCTAGATCCCGCCGGCGGAGGAGGT-3
	1-38r	5-GCTCCATGGGCCGGATCGACACTTTG-3
>AC217550.3_FGT006-GRMZM2G100246_T01	1-39f	5-ACTCTAGAAAGACGATAGAATTCAACCC-3
	1-39r	5-GCTCCATGGAAAAGAATTGTGTAGCTCG-3
>AC218973.3_FGT003-GRMZM2G106748_T01	1-40f	5-ACTCTAGATCGCAGTGACCGAACGAGA-3
	1-40r	5-GCTCCATGGCTGTCAGTTACTCAGTTGC-3
>AC226225.1_FGT004-GRMZM2G364901_T02	1-41f	5-ACTCTAGAAGAAACGAACGCCGAACTC-3
	1-41r	5-GCTCCATGGCTGTCCGCAGTGATGAC-3
>AC233936.1_FGT003-AC208711.3_FGT005	1-42f	5-ACTCTAGAAACTGCAGAAGTACAATAAG-3
	1-42r	5-GCTCCATGGTAGATTCAATGTGGAG-3
>GRMZM2G000633_T01-GRMZM2G000620_T01	1-43f	5-GCTCTAGAGATTATTGGCGCTAATGGA-3
	1-43r	5-GCTCCATGGCACATGTTTGTAACTAACTC-3
>GRMZM2G000825_T01-GRMZM2G000818_T01	1-44f	5-ACTCTAGAGTCTTGGATATATGAATCTG-3
	1-44r	5-GCTCCATGGCGGCCTAGCGCCAAGAGT-3
>GRMZM2G002918_T01-GRMZM2G002921_T01	1-45f	5-ACTCTAGATTCGCTCGTTGGGCAGCGA-3
	1-45r	5-GCTCCATGGTACTATCACTTAATTCAG-3
>GRMZM2G004352_T01-GRMZM2G305007_T01	1-46f	5-ACTCTAGACGTCGTGATCTTCTGAGAG-3
	1-46r	5-GCTCCATGGTGTTTGTAACGGCGTGATT-3
>GRMZM2G004422_T01-GRMZM2G004523_T01	1-47f	5-ACTCTAGAGTGCCCGCGCTGGATTGG-3
	1-47r	5-GCTCCATGGATGATGGATAAAACGAAGC-3
>GRMZM2G005134_T01-GRMZM2G304965_T01	1-48f	5-ACTCTAGAGGAGACCGATGGTGCTGC-3
	1-48r	5-GCTCCATGGTGTTAATTAATGTACGGG-3
>GRMZM2G005209_T01-GRMZM2G005080_T01	1-49f	5-ACTCTAGAGCGTAAAGGGTTTCTCG-3
	1-49r	5-GCTCCATGGCGTTTAGCCCATCCGAAC-3
>GRMZM2G006626_T01-GRMZM2G006631_T01	1-50f	5-ACTCTAGACGTGTTTGGTGTTGCCAC-3
	1-50r	5-GCTCCATGGATGGAGGCGTGTGCCCG-3
>GRMZM2G006753_T01-GRMZM2G409086_T01	1-51f	5-ACTCTAGAGCTCTTTTCTCATCCCCAGG-3
	1-51r	5-GCTCCATGGAGCTCCCACGGCTCGTG-3
>GRMZM2G008994_T01-GRMZM2G009025_T01	1-52f	5-ACTCTAGAGCCGCCTGCCGCTTGCTGG-3
	1-52r	5-GCTCCATGGCCCTGAATCGACGCCGTAC-3
>GRMZM2G009032_T01-GRMZM2G311011_T01	1-53f	5-ACTCTAGATGGCCACGAGCAGGGGGGC-3
	1-53r	5-GCTCCATGGCCAATGCGTGTTGTTTG-3
>GRMZM2G009795_T01-GRMZM2G009448_T01	1-54f	5-ACTCTAGAGACACTGACACTGCGATCAAC-3
	1-54r	5-GCTCCATGGCAACTGCTGCGGCGTGGGG-3
>GRMZM2G010061_T01-GRMZM2G010016_T01	1-55f	5-ACTCTAGAGACACTGACACTGCGATCAAC-3
	1-55r	5-GCTCCATGGGAGCCACGCGGCCGTCC-3
>GRMZM2G012232_T01-GRMZM2G012273_T01	1-56f	5-ACTCTAGAAGAGAGCGAGGGAGGCAGGC-3
	1-56r	5-GCTCCATGGGTGCGCCTGCACGGGGTC-3
>GRMZM2G013065_T01-GRMZM2G316256_T01	1-57f	5-ACTCTAGAGAAACCAGACATAGACTAAAAG-3
	1-57r	5-GCTCCATGGCTCACGAGCCGAGCCGCT-3
>GRMZM2G013318_T01-GRMZM2G013607_T01	1-58f	5-ACTCTAGACAAGGCCTTTGGTTCGTGC-3
	1-58r	5-GCTCCATGGAGACGAGAGGGGAAGTG-3
>GRMZM2G013855_T01-GRMZM2G120631_T01	1-59f	5-ACTCTAGAATTAGGGCGGGTTTCTCCG-3
	1-59r	5-GCTCCATGGCAGGAAATGGACCGCATG-3
>GRMZM2G013981_T01-AC232393.1_FGT009	1-60f	5-ACTCTAGAGATTGGTGTATCGTCGC-3
	1-60r	5-GCTCCATGGCTACCGTGCGCGCGGTTTC-3
>GRMZM2G014295_T06-GRMZM2G013652_T01	1-61f	5-ACTCTAGACGGGCGCCCGGGCCTCGTT-3
	1-61r	5-GCTCCATGGGCAAACGACGGGGAGGC-3
>GRMZM2G014951_T01-GRMZM2G014934_T01	1-62f	5-ACTCTAGATCGTTCGCCGAATTTCTCC-3
	1-62r	5-GCTCCATGGTTAACTGATCTGGGCCGAG-3
>GRMZM2G015902_T01-GRMZM2G016281_T01	1-63f	5-ACTCTAGATATTGAAATAGCTTCTCG-3
	1-63r	5-GCTCCATGGCTTGACGATGTACTACCAG-3
>GRMZM2G016068_T01-GRMZM5G871846_T01	1-64f	5-ACTCTAGAGCATCAGTTTCAACGGTCG-3
	1-64r	5-GCTCCATGGAGGGCGGACCTGAGCGG-3
>GRMZM2G016855_T01-GRMZM2G016330_T03	1-65f	5-ACTCTAGAGTGTGTCCGCCCAACGCGT-3
	1-65r	5-GCTCCATGGAGCGGAGGATTTCTTGAGC-3
>GRMZM2G016855_T01-GRMZM2G016330_T02	1-66f	5-ACTCTAGAGCCTTTCTTTTTGCCGACC-3
	1-66r	5-GCTCCATGGCTTGCTAAGTTGCTTTGC-3
>GRMZM2G017692_T01-GRMZM2G017761_T01	1-67f	5-ACTCTAGAGCCTTTCTTTTTGCCGACC-3
	1-67r	5-GCTCCATGGCAGTCGGCGGCGCCTGC-3
>GRMZM2G017923_T03-GRMZM2G017868_T01	1-68f	5-ACTCTAGAGCAACACAAACCCAACG-3
	1-68r	5-GCTCCATGGTCTCGAGCCAAACCCTAGC-3
>GRMZM2G019056_T01-GRMZM2G019085_T01	1-69f	5-ACTCTAGATGGAAGGTGAGGTGAGAG-3
	1-69r	5-GCTCCATGGTTTGGTTGCACGCTCGCAC-3
>GRMZM2G020191_T01-GRMZM2G020162_T01	1-70f	5-ACTCTAGATGGTCGACTGGGCGAACCG-3
	1-70r	5-GCTCCATGGCTCTTTAGTCACCAGCACTT-3
>GRMZM2G020231_T01-GRMZM5G851698_T01	1-71f	5-ACTCTAGAATCTCTCGTGCTCAACAGC-3
	1-71r	5-GCTCCATGGACAGATGCGACGGCTCAAC-3
>GRMZM2G020438_T01-GRMZM2G325589_T01	1-72f	5-ACTCTAGAGTTGGAGGAGAGATGCGGC-3
	1-72r	5-GCTCCATGGCCTCGCGATTTGGCAGGCC-3
>GRMZM2G020574_T01-GRMZM2G083580_T01	1-73f	5-ACTCTAGAGTTATTAAAATTAGATATTTCC-3
	1-73r	5-GCTCCATGGTCCTCCGACGAGCCCTCGC-3
>GRMZM2G020826_T01-GRMZM2G021035_T01	1-74f	5-ACTCTAGACCTACCAGAAGCTGAAACG-3
	1-74r	5-GCTCCATGGTCTCTCTGTAATTGTTGCGG-3
>GRMZM2G021464_T01-GRMZM2G021831_T01	1-75f	5-ACTCTAGATGGTTACTTGCTTCCGGAC-3
	1-75r	5-GCTCCATGGCTGTAAAATTTAGAGTTTATTGTC-3
>GRMZM2G023037_T01-GRMZM2G022836_T01	1-76f	5-ACTCTAGAGACCGGTGGGCCCAGGAGC-3
	1-76r	5-GCTCCATGGAGATCGGAGACCGTGTCG-3
>GRMZM2G023328_T02-GRMZM2G023585_T02	1-77f	5-ACTCTAGAGAGCTAGGATTCATTTTAGC-3
	1-77r	5-GCTCCATGGTCTGTCGGCTTTCGCTTC-3
>GRMZM2G024310_T01-GRMZM2G324285_T01	1-78f	5-ACTCTAGATAACCTCCAAGGCTACGCC-3
	1-78r	5-GCTCCATGGAGGGACTCGCGGTCACGT-3
>GRMZM2G024391_T01-GRMZM2G024348_T01	1-79f	5-ACTCTAGATGCCTGCTCCTCCGCTGCT-3
	1-79r	5-GCTCCATGGCGAGCTGAGGTCAAAGCC-3
>GRMZM2G025342_T01-GRMZM2G025387_T01	1-80f	5-ACTCTAGATAGCGGACGGCGGGGCCAC-3
	1-80r	5-GCTCCATGGGCTGGTGGCTTCCGACG-3
>GRMZM2G026614_T01-AC205320.3_FGT004	1-81f	5-ACTCTAGATGCGGGCGTGCGGAGGTTTC-3
	1-81r	5-GCTCCATGGATATTGTATAGAGAGAGT-3
>GRMZM2G026614_T03-AC205320.3_FGT004	1-82f	5-ACTCTAGAGCTACCGGATGGGGCCGCT-3
	1-82r	5-GCTCCATGGCCGTCTGTGCGAGGTGAG-3
>GRMZM2G026918_T01-GRMZM2G027219_T01	1-83f	5-ACTCTAGATGGCAGTGCAGCCTCTCGC-3
	1-83r	5-GCTCCATGGCCGTCTGTGCGAGGTGAG-3
>GRMZM2G028366_T01-AC202567.4_FGT004	1-84f	5-ACTCTAGAGCGAGCACGTGACTAACG-3
	1-84r	5-GCTCCATGGCTGGCGGCTGCTCCTGG-3
>GRMZM2G028910_T01-GRMZM2G061596_T01	1-85f	5-ACTCTAGAGTTGACTGCCTCGACGACG-3
	1-85r	5-GCTCCATGGTCGCGGACGTCGGGTCAAG-3
>GRMZM2G029000_T01-GRMZM2G029055_T02	1-86f	5-ACTCTAGATCTGGACCCGTTCCACGGC-3
	1-86r	5-GCTCCATGGGCGTTTTTGTGGAGCGAG-3
>GRMZM2G029824_T03-GRMZM2G320099_T01	1-87f	5-ACTCTAGACTTGGGTTTGGCAGCGAGG-3
	1-87r	5-GCTCCATGGTGTTGGGCTGGACCGATG-3
>GRMZM2G031169_T01-AC206031.3_FGT007	1-88f	5-ACTCTAGATGGAGTGGCTTCCTCGGTC-3
	1-88r	5-GCTCCATGGTTGGCTGCTGCCGGCTTC-3
>GRMZM2G032047_T01-GRMZM2G030016_T02	1-89f	5-ACTCTAGACTTGCTCTGGATACGTACG-3
	1-89r	5-GCTCCATGGCAGGTATTGCACTATATTG-3
>GRMZM2G032047_T02-GRMZM2G030016_T01	1-90f	5-ACTCTAGATGGTTGGTCGTCGTCGGCA-3
	1-90r	5-GCTCCATGGTGGGAGCTCTTATATGC-3
>GRMZM2G032110_T04-GRMZM2G032419_T01	1-91f	5-ACTCTAGAGCAGGCCGGGATGGGAT-3
	1-91r	5-GCTCCATGGAGAGTGGGCTGACCAGGC-3
>GRMZM2G032367_T04-GRMZM2G337128_T01	1-92f	5-ACTCTAGACTTGGTGGCTACATGGAG-3
	1-92r	5-GCTCCATGGGTTTTAGCATGGCGGGCG-3
>GRMZM2G032711_T01-GRMZM2G032376_T01	1-93f	5-ACTCTAGAGGTCACCTCGCGCCGTGCC-3
	1-93r	5-GCTCCATGGACAAGTGGGTGACAGGTC-3
>GRMZM2G034276_T01-GRMZM2G338853_T01	1-94f	5-ACTCTAGACCTGCAATACAGTAGATTG-3
	1-94r	5-GCTCCATGGCTAGATAAGCTTCCACATAT-3
>GRMZM2G035574_T01-GRMZM2G035767_T01	1-95f	5-ACTCTAGATGGATACGGTTTGGTTTGTC-3
	1-95r	5-GCTCCATGGTAGTCGCGCGCCACTTGCGG-3
>GRMZM2G036099_T01-GRMZM2G035820_T01	1-96f	5-ACTCTAGAGGTGGTGCTAGTTCGGTTC-3
	1-96r	5-GCTCCATGGTTTCGACGGGGGCAACCT-3
>GRMZM2G037226_T02-GRMZM2G037461_T01	1-97f	5-ACTCTAGAGCTGCGTCGAGCCCACGAGC-3
	1-97r	5-GCTCCATGGTGACGTGGCAAAGCGGAGC-3
>GRMZM2G037923_T03-GRMZM2G340130_T01	1-98f	5-ACTCTAGAGTGAGGCCGCATAGCGAAG-3
	1-98r	5-GCTCCATGGCTAATAAACGTTGCAGCGG-3
>GRMZM2G038082_T01-GRMZM2G330693_T01	1-99f	5-ACTCTAGAGACTCGTGCTCGCGTTGGT-3
	1-99r	5-GCTCCATGGCTGTTTTAGGGTTACTTC-3
>GRMZM2G039671_T01-GRMZM2G343080_T01	1-100f	5-ACTCTAGATACTGTGGGCGCGGGAC-3
	1-100r	5-GCTCCATGGCGAGCAACGACGACGTAC-3
>GRMZM2G431291_T01-GRMZM2G132358_T01	5-1f	5-CTTCTAGATTGTTGCGCCCTCAAGCGGT-3
	5-1r	5-ATCCCATGGCGCGAGTTTTGAAGCGATCA-3
>GRMZM2G430500_T01-GRMZM2G129399_T01	5-2f	5-CTTCTAGAGTGGAACCGGAGTGACTGCG-3
	5-2r	5-ATCCCATGGTAGCCGCAAGAACGACGGC-3
>GRMZM2G429128_T03-GRMZM2G429139_T01	5-3f	5-CTTCTAGATGGACGCCCTCGTTGCATAC-3
	5-3r	5-ATCCCATGGAAGTGCGCAAACCAGGAGGA-3
>GRMZM2G429128_T01-GRMZM2G429139_T01	5-4f	5-CTTCTAGACTCGGGCGTAGTTGGTGGC-3
	5-4r	5-GTCCCATGGAAGTGCGCAAACCAGGAGGA-3
>GRMZM2G427557_T01-GRMZM2G427444_T05	5-5f	5-GCTCTAGATCTGTTTGTAAGAAGAAAG-3
	5-5r	5-GTCCCATGGTATGGAAACGTAAGAATGG-3
>GRMZM2G427557_T01-GRMZM2G427444_T03	5-6f	5-GCTCTAGAGTAAGAAGAAAGAGAAGCAG-3
	5-6r	5-GTCCCATGGTATTCTACATATAAGGAAGG-3
>GRMZM2G427531_T01-GRMZM2G427444_T01	5-7f	5-GCTCTAGAGGGAAGAAAAAGGATAATGG-3
	5-7r	5-GTCCCATGGCTTCAAATATGGAACATGGA-3
>GRMZM2G423734_T01-GRMZM2G556417_T01	5-8f	5-GCTCTAGATCGCTGCCAACCCATCGTCT-3
	5-8r	5-ATCCCATGGGCAGTGGCGGACGCAGGAC-3
>GRMZM2G422671_T01-GRMZM2G422670_T01	5-9f	5-GCTCTAGAGTTTATTTATTTGCATTTG-3
	5-9r	5-ATCCCATGGTTGTTGCTGGACTGATGGTG-3
>GRMZM2G418575_T01-GRMZM2G118208_T01	5-10f	5-GCTCTAGATAGGTCGATTGAAGATAA-3
	5-10r	5-GTCCCATGGAAGATGCGACGCATGGCGAA-3
>GRMZM2G412503_T01-GRMZM2G111172_T01	5-11f	5-CTTCTAGATCTTCAACGCATGGCTGGCG-3
	5-11r	5-GTCCCATGGAGGTGCGCGTCGGAATCTCA-3
>GRMZM2G410797_T01-GRMZM2G548718_T01	5-12f	5-CTTCTAGATCGTTGGTCCCAGCAGCGA-3
	5-12r	5-GTCCCATGGCAACATCAAATAGGAACTAG-3
>GRMZM2G410150_T01-GRMZM2G110287_T01	5-13f	5-CTTCTAGATCGAGATGCTTCAAGCTG-3
	5-13r	5-ATCCCATGGGAAGATGGTGCGCCAGTG-3
>GRMZM2G407517_T01-GRMZM2G107556_T01	5-14f	5-CTTCTAGACAGCCCGAGGCGGATTGCGGA-3
	5-14r	5-GTCCCATGGTTGCGTCACATCATCAACAT-3
>GRMZM2G404920_T01-GRMZM2G105987_T01	5-15f	5-GCTCTAGATTTCCGTCCGTGTGGCCCAT-3
	5-15r	5-GTCCCATGGAGGGGTGGCAGCGCTTTTCGC-3
>GRMZM2G402708_T01-GRMZM2G101053_T01	5-16f	5-GCTCTAGACTTCTTCCTTGTCACACAGA-3
	5-16r	5-ATCCCATGGAGGCCACGTGTCCCTCGAGG-3
>GRMZM2G402368_T01-AC196170.2_FGT003	5-17f	5-GCTCTAGATTGCGTTGTATTGCATCA-3
	5-17r	5-ATCCCATGGGCCGCACACCTCCACCGC-3
>GRMZM2G400806_T01-AC193646.3_FGT002	5-18f	5-GCTCTAGATTAGCCCATTACATAAAGAT-3
	5-18r	5-ATCCCATGGTGGCACCGACGTCAGCCTGG-3
>GRMZM2G397190_T01-GRMZM2G096241_T01	5-19f	5-CTTCTAGAGGACAAAGGGTCGGTCTTGG-3
	5-19r	5-GTCCCATGGAAGTGTCCAGCAAGCACATT-3
>GRMZM2G393436_T01-AC213353.3_FGT004	5-20f	5-GCTCTAGATGGCGTACTTCTGGCTTCTC-3
	5-20r	5-ATCCCATGGTCGTCGTCGCCTTGTGCTA-3
>GRMZM2G392951_T01-GRMZM2G093262_T01	5-21f	5-CTTCTAGATGTATCGTAGAGAGACTGTG-3
	5-21r	5-ATCCCATGGGAGCACCACAAGACTGAACT-3
>GRMZM2G387602_T01-GRMZM2G387603_T01	5-22f	5-CTTCTAGATGCAAGTTTGGCTGGCTGGA-3
	5-22r	5-ATCCCATGGAAGGTGCAGCAGGATGGGAC-3
>GRMZM2G386362_T01-GRMZM2G534175_T01	5-23f	5-GCTCTAGATCGTGCTCCACGGATGCAAC-3
	5-23r	5-ATCCCATGGCCAGCATCGGACAACTTCTC-3
>GRMZM2G383125_T01-GRMZM2G084806_T01	5-24f	5-CTTCTAGATGCTAGGGACGGGAGCCAAAG-3
	5-24r	5-GTCCCATGGCGATGGCGATTTATGT-3
>GRMZM2G379964_T01-GRMZM2G080409_T01	5-25f	5-GCTCTAGATTCGTTGGATTAGTAATGCA-3
	5-25r	5-ATCCCATGGCCATAGCAAATGTCCACGCG-3
>GRMZM2G379437_T01-GRMZM2G080390_T01	5-26f	5-CTTCTAGATCCTCCCGCGCCAGAAGGT-3
	5-26r	5-ATCCCATGGCTTTGCAGTGGCGGCAGAG-3
>GRMZM2G377477_T01-GRMZM2G077222_T01	5-27f	5-GCTCTAGATGGATCGATCGATGTTCCTG-3
	5-27r	5-GTCCCATGGTTAGATGTCCTATCTCATT-3
>GRMZM2G376743_T01-AC202396.4_FGT010	5-28f	5-CTTCTAGATCGCCGTCCACGTCGCGAC-3
	5-28r	5-ATCCCATGGTGCGAAATCCGTGGCGGTCG-3
>GRMZM2G376074_T01-GRMZM2G077045_T01	5-29f	5-CTTCTAGACTGTGGGCTGTAGGCCAC-3
	5-29r	5-ATCCCATGGTCGGGCACCTTGCGCAGGTC-3
>GRMZM2G374024_T01-GRMZM2G074899_T01	5-30f	5-GCTCTAGATCCTCAATACTCAGATTAGA-3
	5-30r	5-GTCCCATGGGACTCCGACGGTAACAGAAT-3
>GRMZM2G373828_T01-GRMZM2G373849_T01	5-31f	5-CTTCTAGAGGCAGCCAGACGCAGAGGAGACGC-3
	5-31r	5-ATCCCATGGGGCAGAGGTCAGAGGAGGTC-3
>GRMZM2G370155_T02-GRMZM2G069008_T01	5-32f	5-CTTCTAGAGTTGGGATCACTTTCCGCC-3
	5-32r	5-GTCCCATGGAAGCGAAGGAGGCACTGCGC-3
>GRMZM2G368861_T02-GRMZM2G368890_T01	5-33f	5-GCTCTAGATAGAATCAGCTGCTGGCGAC-3
	5-33r	5-ATCCCATGGCGCATGCGCACGTGGCTGCC-3
>GRMZM2G368350_T01-AC205709.3_FGT001	5-34f	5-GCTCTAGAAGTCCGTCCTCCTTGTCCAT-3
	5-34r	5-ATCCCATGGTCGTGTCTCCAGTGCCGGTT-3
>GRMZM2G364373_T01-GRMZM2G065194_T01	5-35f	5-CTTCTAGATCGTGTCTCCAGTGCCGGTT-3
	5-35r	5-ATCCCATGGCCGAGACACCCACGGCCG-3
>GRMZM2G362306_T01-GRMZM2G062080_T01	5-36f	5-GCTCTAGACTTGATTCTCGGCTTCTCGC-3
	5-36r	5-GTCCCATGGTGGTGAGACTTGAGAAAGTG-3
>GRMZM2G362303_T01-GRMZM2G308597_T01	5-37f	5-CTTCTAGATGCCGACAGTGTGTTCCGCA-3
	5-37r	5-GTCCCATGGACTGGACGTACCTGGAAGGC-3
>GRMZM2G361501_T01-GRMZM2G062524_T02	5-38f	5-CTTCTAGACCCAACGCCAGGTGCCCGG-3
	5-38r	5-ATCCCATGGTCTCGTACCCAGCAGGCGCA-3
>GRMZM2G360352_T01-GRMZM2G059325_T01	5-39f	5-CTTCTAGAGAGCTGCTCTGTTCCCTCCC-3
	5-39r	5-ATCCCATGGTTAGGCCAAAGCCAACCGAG-3
>GRMZM2G359879_T01-GRMZM2G058870_T01	5-40f	5-GCTCTAGACAACGAGCCGAGAAAGAGAG-3
	5-40r	5-ATCCCATGGGTTTGAGGTGGTTTGGATCG-3
>GRMZM2G359397_T03-GRMZM2G058954_T01	5-41f	5-CTTCTAGACCACGTGGATAAGCAACGGG-3
	5-41r	5-ATCCCATGGGAGGGTCTCGGAATAACTGA-3
>GRMZM2G358768_T01-AC208031.3_FGT005	5-42f	5-GCTCTAGATGGCGTTAATCTGGAAAGCA-3
	5-42r	5-GTCCCATGGAGTTGTTCTGTGACTCATGC-3
>GRMZM2G354222_T01-GRMZM2G054155_T01	5-43f	5-CTTCTAGATGACCGTGTTCCTCAGCCGC-3
	5-43r	5-GTCCCATGGACTAGAATCATGTGTGCTTC-3
>GRMZM2G351716_T03-GRMZM2G050741_T02	5-44f	5-CTTCTAGAGTGGTGATGGTGGACGCCTA-3
	5-44r	5-GTCCCATGGTTATCAAATAAAACGATGGG-3
>GRMZM2G351716_T03-GRMZM2G050741_T01	5-45f	5-CTTCTAGAGTGGTGATGGTGGACGCCTA-3
	5-45r	5-ATCCCATGGGCTGCAACTTGAACTGAATG-3
>GRMZM2G351636_T01-GRMZM2G351637_T01	5-46f	5-GCTCTAGACGAACCGAACGGGATTGCTG-3
	5-46r	5-GTCCCATGGTCACAGATGCGACGGCTCAA-3
>GRMZM2G349344_T01-GRMZM2G047347_T07	5-47f	5-GCTCTAGATTTCAGACTTTGCTGCTTC-3
	5-47r	5-ATCCCATGGTGCCGGGTCGCAGTCCCGAG-3
>GRMZM2G347047_T01-GRMZM2G045294_T02	5-48f	5-GCTCTAGAATAGAACAGCGCCGGGCGCC-3
	5-48r	5-ATCCCATGGTGGGTCAGGTCTTGGCTGAC-3
>GRMZM2G345055_T02-GRMZM2G044848_T01	5-49f	5-CTTCTAGAGCAAAGTAGGGCAAGGGAAG-3
	5-49r	5-ATCCCATGGGATTAGGGTTGGCAGGGGAGAT-3
>GRMZM2G345055_T01-GRMZM2G044848_T01	5-50f	5-CTTCTAGATGAGAAGCGAGGGAGGAGCC-3
	5-50r	5-ATCCCATGGTTCGTGGGGATTAGGGTTGG-3
>GRMZM2G344977_T01-GRMZM2G344936_T01	5-51f	5-CTTCTAGAGAAAGAGAGAGAGGTGATTG-3
	5-51r	5-GTCCCATGGTTTCGCCGATTCCCGGCTGC-3
>GRMZM2G343426_T01-GRMZM2G343445_T01	5-52f	5-CTTCTAGATGTTAGGGTTGCGGGCTTGT-3
	5-52r	5-ATCCCATGGGAGGGAAGCAGATCCTCTGG-3
>GRMZM2G342437_T01-GRMZM2G042622_T01	5-53f	5-GCTCTAGATCGGATAAGTCATACAAGCG-3
	5-53r	5-GTCCCATGGTGCTAGGATTTTGCATGCAT-3
>GRMZM2G342105_T01-AC211910.4_FGT005	5-54f	5-GCTCTAGACAGAGATTCCCTGCTGCTCG-3
	5-54r	5-GTCCCATGGTCATTTCTCCCCGTTTCGTC-3
>GRMZM2G340108_T01-GRMZM2G035999_T01	5-55f	5-CTTCTAGATGGCGATTGGGGAAGAGAAG-3
	5-55r	5-ATCCCATGGGGAGAGCTCGTGGAGTTCGT-3
>GRMZM2G339203_T01-GRMZM2G035594_T01	5-56f	5-CTTCTAGATGAAGCAAGCAGCAACAGAC-3
	5-56r	5-ATCCCATGGCGTTGATTCGATCGTCACGG-3
>GRMZM2G337514_T01-GRMZM2G031125_T02	5-57f	5-GCTCTAGACCCTCCTGGTTGTCTGATAA-3
	5-57r	5-ATCCCATGGGTACCGCCGATCGATAGG-3
>GRMZM2G337514_T01-GRMZM2G031125_T01	5-58f	5-GCTCTAGATTTCCCTCCTGGTTGTCTG-3
	5-58r	5-GTCCCATGGGAGATAAAGGAAGGGCAAGG-3
>GRMZM2G337143_T01-GRMZM2G041350_T01	5-59f	5-CTTCTAGATTTTGGCCGGGGCGTGCGGA-3
	5-59r	5-GTCCCATGGGAAACTCGCCATCTCTCTCT-3
>GRMZM2G337011_T01-GRMZM2G041518_T01	5-60f	5-GCTCTAGATTGTGTGAAGAAAGGGGAGT-3
	5-60r	5-GTCCCATGGGCTAGAGCGCTAGTACTGGT-3
>GRMZM2G334740_T01-GRMZM2G334741_T01	5-61f	5-GCTCTAGACCTATCCTATTTATGCCAGG-3
	5-61r	5-ATCCCATGGGAGCCCACCACCGCCTTGTT-3
>GRMZM2G334142_T01-GRMZM2G429669_T01	5-62f	5-GCTCTAGATGCTCGTGAGACGCGACACC-3
	5-62r	5-ATCCCATGGCTTCTCTGGGAACGGGTTGC-3
>GRMZM2G333833_T01-GRMZM2G035276_T01	5-63f	5-GCTCTAGATGATCGTTCACCGGCTATCT-3
	5-63r	5-GTCCCATGGTATTTTGTACGGTTGGTAGA-3
>GRMZM2G332452_T01-AC188756.2_FGT004	5-64f	5-GCTCTAGATGTTGGTGTTCCTTCTTTG-3
	5-64r	5-GTCCCATGGTGGCTAATAACTAGAGGCTT-3
>GRMZM2G330430_T02-AC213693.3_FGT003	5-65f	5-GCTCTAGAGACTGCTTGGATTCACGTTG-3
	5-65r	5-GTCCCATGGTCTCCTCACAATTTTATT-3
>GRMZM2G330430_T01-AC213693.3_FGT003	5-66f	5-CTTCTAGAGGAAGGAAAAGGGCTGACGG-3
	5-66r	5-GTCCCATGGTCTCCTCACAATTTTATTTATG-3
>GRMZM2G329353_T01-GRMZM5G895534_T01	5-67f	5-CTTCTAGAGTTATGTGGCCGCGCGGAAT-3
	5-67r	5-ATCCCATGGTAACATTCTCGTCGGGCGGC-3
>GRMZM2G328578_T01-GRMZM2G029345_T01	5-68f	5-GCTCTAGAGAGGAGAAAAGCTGTAGAGA-3
	5-68r	5-ATCCCATGGTGGGTAGCTGCAGTGTTAGG-3
>GRMZM2G328309_T01-AC198871.3_FGT002	5-69f	5-GCTCTAGATGTTAGAAAATGAACATGAA-3
	5-69r	5-GTCCCATGGTGATCATGGGTAATGTTGTG-3
>GRMZM2G328265_T01-GRMZM2G028966_T01	5-70f	5-GCTCTAGATGGTTTCATCATACATAGTT-3
	5-70r	5-ATCCCATGGCGCACTATCGTTGCCTCAGC-3
>GRMZM2G328168_T01-GRMZM2G328213_T01	5-71f	5-CTTCTAGAGATTGGGCTTCAGGAAGGGT-3
	5-71r	5-ATCCCATGGCTGACTGATCCTCACGGTGG-3
>GRMZM2G326335_T01-GRMZM2G023884_T01	5-72f	5-CTTCTAGATCCGGAGGATGCAGCGGA-3
	5-72r	5-ATCCCATGGAACCCTCTCTCCAAACGTCC-3
>GRMZM2G325038_T01-GRMZM2G028605_T01	5-73f	5-CTTCTAGATGCAGTCCCACGAGCGGC-3
	5-73r	5-ATCCCATGGGTGTCAGAAAGGCGATGA-3
>GRMZM2G324162_T01-GRMZM2G023399_T01	5-74f	5-GCTCTAGATGAGGAGGAGAAATCTTTAC-3
	5-74r	5-ATCCCATGGTCGCCACCACCGCCTGCCCT-3
>GRMZM2G323672_T02-GRMZM2G323679_T01	5-75f	5-CTTCTAGATGGCGTGCGGCATGCGTC-3
	5-75r	5-ATCCCATGGCCGTGCCACGGCAGAAATGA-3
>GRMZM2G322866_T01-GRMZM2G018105_T03	5-76f	5-CTTCTAGAGCATTAACCGGCCATTTAAG-3
	5-76r	5-ATCCCATGGTTGTCTGGCGAGTGGTGGGT-3
>GRMZM2G321750_T01-GRMZM2G321795_T01	5-77f	5-CTTCTAGATGGCTCTGGCTCGCGAGA-3
	5-77r	5-GTCCCATGGTCAAAACCTATTACCAGTTG-3
>GRMZM2G319062_T01-GRMZM2G013519_T01	5-78f	5-CTTCTAGACCAACGCCGTGATTCGCG-3
	5-78r	5-GTCCCATGGACAGAGTCGCAGTCGGAGAC-3
>GRMZM2G317895_T01-GRMZM5G831481_T01	5-79f	5-CTTCTAGATGTCGACTCGTAGGGCGG-3
	5-79r	5-ATCCCATGGTCTTGTGCGAGTCGAAGG-3
>GRMZM2G314934_T01-GRMZM2G015805_T01	5-80f	5-GCTCTAGATCCTTCAGAGCCGAGGAGCA-3
	5-80r	5-ATCCCATGGTGTACTGAACCTCCTAGTA-3
>GRMZM2G314386_T02-GRMZM2G017197_T02	5-81f	5-GCTCTAGATTTACGCTTTCATTTTGAGA-3
	5-81r	5-GTCCCATGGGAAGCAAAATCGCAATGGTC-3
>GRMZM2G313101_T01-GRMZM2G013970_T02	5-82f	5-GCTCTAGAAACCCCGACGATTTGGGCCA-3
	5-82r	5-ATCCCATGGGCTGTCGCGGGGAAAGCG-3
>GRMZM2G313101_T01-GRMZM2G013970_T01	5-83f	5-GCTCTAGACCGACGATTTGGGCCAATCT-3
	5-83r	5-GTCCCATGGCCATCGATGTGATTCCCGCT-3
>GRMZM2G312198_T01-GRMZM2G312221_T01	5-84f	5-CTTCTAGAGGAGATCTCGGCAGTCGGCA-3
	5-84r	5-GTCCCATGGTCACTACTGGAAAGTGATGG-3
>GRMZM2G311465_T01-GRMZM2G017536_T01	5-85f	5-GCTCTAGATCTCGCCTCCGCAGTCCACA-3
	5-85r	5-ATCCCATGGGCCTGCTGGGAGAGTCGATC-3
>GRMZM2G311165_T05-GRMZM2G012758_T01	5-86f	5-GCTCTAGAAGCGGGCAGCTGCAGATGTGC-3
	5-86r	5-GTCCCATGGTTGCTGGTGCCGATGCAACC-3
>GRMZM2G309624_T01-GRMZM2G424981_T01	5-87f	5-GCTCTAGACCTGCAAATTTTACCATGTA-3
	5-87r	5-ATCCCATGGTTGCTTCACAGACCAGTGCG-3
>GRMZM2G308034_T01-GRMZM2G006981_T01	5-88f	5-GCTCTAGATGTCAATCACGCAGGAGATG-3
	5-88r	5-ATCCCATGGGAGGAGGAGCCGTGCCGCA-3
>GRMZM2G306412_T01-GRMZM2G006121_T01	5-89f	5-CTTCTAGATCCTTCGGGACACGGATC-3
	5-89r	5-GTCCCATGGAATGAATTTGGGCTAAGTGGG-3
>GRMZM2G305864_T01-GRMZM2G007885_T01	5-90f	5-CTTCTAGACGTACTGTGTCACCGGGCTA-3
	5-90r	5-GTCCCATGGGAAGGAAATGGCCGTGGTGT-3
>GRMZM2G305211_T01-GRMZM2G305196_T01	5-91f	5-CTTCTAGAGCCGGAGTGATTAGGGTTTG-3
	5-91r	5-ATCCCATGGCATCCCATCCGTGATCCGTG-3
>GRMZM2G301031_T01-GRMZM2G001606_T01	5-92f	5-GCTCTAGATGGCAGCCGCGTTGTCACTG-3
	5-92r	5-ATCCCATGGGCGTCCGATTCTCGGTAG-3
>GRMZM2G180166_T01-GRMZM2G180205_T04	5-93f	5-CTTCTAGACGAGGTGCGAGGTGCTTTGGGC-3
	5-93r	5-ATCCCATGGGCGGATGTGTTTTTCGCCTC-3
>GRMZM2G180011_T01-GRMZM2G180004_T01	5-94f	5-CTTCTAGACGGCGGATTGGATGAATCTC-3
	5-94r	5-GTCCCATGGACGGCCTCCTTATGTACCAA-3
>GRMZM2G179274_T01-GRMZM2G479987_T01	5-95f	5-CTTCTAGAGTCGCTTTCCCCTCTCTC-3
	5-95r	5-ATCCCATGGGGACGAGGTGGGTGGGCT-3
>GRMZM2G178558_T01-GRMZM2G140689_T01	5-96f	5-CTTCTAGAGTGCTGCGGCGGCTGTGCTG-3
	5-96r	5-GTCCCATGGTGCGTCTAATGCTGTCGAGA-3
>GRMZM2G177215_T01-GRMZM2G177098_T01	5-97f	5-GCTCTAGAAATGCCTTCTTCAAAATCCA-3
	5-97r	5-ATCCCATGGTGGTGGCCGCCTACTTCCTT-3
>GRMZM2G177215_T01-GRMZM2G177098_T03	5-98f	5-GCTCTAGAAATGCCTTCTTCAAAATCCA-3
	5-98r	5-GTCCCATGGCAATCTGGGCGTGTATAGTA-3
>GRMZM2G177182_T01-GRMZM2G177203_T01	5-99f	5-CTTCTAGAGGAGGGATGAGAGAAATCAG-3
	5-99r	5-ATCCCATGGCGTTGGACACGGCCAGGGA-3
>GRMZM2G177151_T01-GRMZM2G177072_T01	5-100f	5-CTTCTAGACGCCAGAGACGGCCCGGC-3
	5-100r	5-ATCCCATGGCGGCGGAGGCAGAAGCACA-3
b–n: Used to clone promoters identified using the MA data set; 7-n: Used to clone promoters identified using the RS data sets.
1-n/5-n: Used to clone promoters identified from a genome-wide search (GS).
