# Supplementary material for: Identification and functional characterization of bidirectional gene pairs and their intergenic regions in maize
Source: BMC Genomics. 2014 May 5;15(1):338. doi: 10.1186/1471-2164-15-338 (PMC4035068; doi:10.1186/1471-2164-15-338)
Supplement: Supplementary file 3 — Additional file 3: Distribution of BD PRO lengths, BDTPs in each chromosome and similar types of gene organization in the genomes of five plant species. Worksheet “chromosome”: A: maize; B: sorghum; C: rice; D: soybean; E: Arabidopsis; Chr: chromosome; Mt: mitochondrion; Pt: plastid; Sy: fgenesh gene; Un: location has not yet been defined. Worksheet “organization”: The rate of gene pairs is the total number of genes of one type of gene organization compared to the total number of genes of each species. BDGPs: the distance between the 5′ ends of the two genes was less than 1.0 kb; CPGs: the distance between the 3′ ends of the two genes was less than 1.0 kb; CDGPs-F: the distance between the 3′ end and the 5′ end of the two genes on the forward strand was less than 1.0 kb; CDGPs-R: the distance between the 3′ end and the 5′ end of the two genes on the reverse strand was less than 1.0 kb. (XLSX 2 MB) [file 12864_2013_6028_MOESM3_ESM.xlsx]

## Sheet: chromosome
Distribution of BDTPs in each chromosome.
A: maize; B: sorghum; C: rice; D: soybean; E: Arabidopsis; Chr: chromosome; Mt: mitochondrion; Pt: plastid; Sy: fgenesh gene; Un: location has not yet been defined.

## Sheet: PRO length
Distribution of BD PRO lengths.

## Sheet: organization
Distribution of similar types of gene organization in the genomes of five plant species.
The rate of gene pairs is the total number of genes of one type of gene organization compared to the total number of genes of each species. BDGPs: the distance between the 5’ ends of the two genes was less than 1.0 kb; CPGs: the distance between the 3’ ends of the two genes was less than 1.0 kb; CDGPs-F: the distance between the 3’ end and the 5’ end of the two genes on the forward strand was les…
