# Supplementary material for: Identification and functional characterization of bidirectional gene pairs and their intergenic regions in maize
Source: BMC Genomics. 2014 May 5;15(1):338. doi: 10.1186/1471-2164-15-338 (PMC4035068; doi:10.1186/1471-2164-15-338)
Supplement: Supplementary file 4 — Additional file 4: Identification of putative GS BD PROs by transient expression of GFP and GUS in immature maize embryos. Putative GS BD PROs showed either promoter activity in one direction or no promoter activity. CK: Embryos bombarded with empty vector plasmid using a particle gun. (XLSX 19 MB) [file 12864_2013_6028_MOESM4_ESM.xlsx]

## Sheet: Sheet1
Identification of putative GS BD PROs by transient expression of GFP and GUS in immature maize embryos.
Putative GS BD PROs showed either promoter activity in one direction or no promoter activity. CK: Embryos bombarded with empty vector plasmid using a particle gun.
