# Supplementary material for: Identification and functional characterization of bidirectional gene pairs and their intergenic regions in maize
Source: BMC Genomics. 2014 May 5;15(1):338. doi: 10.1186/1471-2164-15-338 (PMC4035068; doi:10.1186/1471-2164-15-338)
Supplement: Supplementary file 5 — Additional file 5: Classification of the characteristics of the BDTs of four plants. Worksheet “CC”: A, C, E, and H: Multilevel pie charts of the CCs for sorghum, rice, soybean, and Arabidopsis, respectively. B, D, F, and I: Combined graphs of the CCs for sorghum, rice, soybean, and Arabidopsis, respectively. Worksheet “MF”: A, C, E, and H: Multilevel pie charts of the MFs for sorghum, rice, soybean, and Arabidopsis, respectively. B, D, F, and I: Combined graphs of MFs for sorghum, rice, soybean, and Arabidopsis, respectively. Worksheet “BP”: A, C, E, and H: Multilevel pie charts of the BPs for sorghum, rice, soybean, and Arabidopsis, respectively. B, D, F, and I: Combined graphs of BPs for sorghum, rice, soybean, and Arabidopsis, respectively. (XLSX 7 MB) [file 12864_2013_6028_MOESM5_ESM.xlsx]

## Sheet: CC
Comparative analysis of CCs associated with the BDTPs from four plant species.
A, C, E, and H: Multilevel pie charts of the CCs for sorghum, rice, soybean, and Arabidopsis, respectively. B, D, F, and I: Combined graphs of the CCs for sorghum, rice, soybean, and Arabidopsis, respectively.

## Sheet: MF 
Comparative analysis of MFs associated with the BDTPs from four plant species.
A, C, E, and H: Multilevel pie charts of the MFs for sorghum, rice, soybean, and Arabidopsis, respectively. B, D, F, and I: Combined graphs of MFs for sorghum, rice, soybean, and Arabidopsis, respectively.

## Sheet: BP
Comparative analysis of BPs associated with the BDTPs from four plant species.
A, C, E, and H: Multilevel pie charts of the BPs for sorghum, rice, soybean, and Arabidopsis, respectively. B, D, F, and I: Combined graphs of BPs for sorghum, rice, soybean, and Arabidopsis, respectively.
